# Supplementary material for: Causal inference study of plasma proteins and blood metabolites mediating the effect of obesity-related indicators on osteoporosis
Source: Front Endocrinol (Lausanne). 2025 Feb 18;16:1435295. doi: 10.3389/fendo.2025.1435295 (PMC11876022; doi:10.3389/fendo.2025.1435295)
Supplement: Supplementary file 1 [file DataSheet1.zip]

Archive with 13 entries (10 files):
- Supplementary Figures/
- Supplementary Figures/Figure S1 Funnel plot of heterogeneity test for MR of obesity-related indicators (part 1) on osteoporosis .tif
- __MACOSX/
- __MACOSX/Supplementary Figures/
- __MACOSX/Supplementary Figures/._Figure S1 Funnel plot of heterogeneity test for MR of obesity-related indicators (part 1) on osteoporosis .tif
- Supplementary Figures/Figure notes of Supplementary Figures.doc
- __MACOSX/Supplementary Figures/._Figure notes of Supplementary Figures.doc
- Supplementary Figures/Figure S4 Funnel plot of heterogeneity test for MR of uridine in osteoporosis..tif
- __MACOSX/Supplementary Figures/._Figure S4 Funnel plot of heterogeneity test for MR of uridine in osteoporosis..tif
- Supplementary Figures/Figure S3 Funnel plot of heterogeneity test for MR of plasma proteins in osteoporosis..tif
- __MACOSX/Supplementary Figures/._Figure S3 Funnel plot of heterogeneity test for MR of plasma proteins in osteoporosis..tif
- Supplementary Figures/Figure S2 Funnel plot of heterogeneity test for MR of obesity-related indicators (part 2) on osteoporosis.tif
- __MACOSX/Supplementary Figures/._Figure S2 Funnel plot of heterogeneity test for MR of obesity-related indicators (part 2) on osteoporosis.tif
