# Supplementary material for: Causal inference study of plasma proteins and blood metabolites mediating the effect of obesity-related indicators on osteoporosis
Source: Front Endocrinol (Lausanne). 2025 Feb 18;16:1435295. doi: 10.3389/fendo.2025.1435295 (PMC11876022; doi:10.3389/fendo.2025.1435295)
Supplement: Supplementary file 2 [file DataSheet2.zip]

Archive with 54 entries (51 files):
- Supplementary Tables/
- Supplementary Tables/Table S2 GWAS database of Plasma proteome.csv
- __MACOSX/
- __MACOSX/Supplementary Tables/
- __MACOSX/Supplementary Tables/._Table S2 GWAS database of Plasma proteome.csv
- Supplementary Tables/Table S8 The causal effect estimation results of the five models of plasma proteins on osteoporosis.csv
- __MACOSX/Supplementary Tables/._Table S8 The causal effect estimation results of the five models of plasma proteins on osteoporosis.csv
- Supplementary Tables/Table S15 the Leave-one-out test of obesity-related measures.csv
- __MACOSX/Supplementary Tables/._Table S15 the Leave-one-out test of obesity-related measures.csv
- Supplementary Tables/Table S4 Instrumental variables of obesity-related indicators on osteoporosis.docx
- __MACOSX/Supplementary Tables/._Table S4 Instrumental variables of obesity-related indicators on osteoporosis.docx
- Supplementary Tables/Table S9 The causal effect estimation results of the five models of blood metabolism on osteoporosis.csv
- __MACOSX/Supplementary Tables/._Table S9 The causal effect estimation results of the five models of blood metabolism on osteoporosis.csv
- Supplementary Tables/Table S14 Pleiotropy test of MR of obesity-related indicators.docx
- __MACOSX/Supplementary Tables/._Table S14 Pleiotropy test of MR of obesity-related indicators.docx
- Supplementary Tables/Table S5 Instrumental variables of Plasma protein on osteoporosis.docx
- __MACOSX/Supplementary Tables/._Table S5 Instrumental variables of Plasma protein on osteoporosis.docx
- Supplementary Tables/Table S19 Heterogeneity test of MR of blood metabolites for osteoporosis .docx
- __MACOSX/Supplementary Tables/._Table S19 Heterogeneity test of MR of blood metabolites for osteoporosis .docx
- Supplementary Tables/Table S6 Instrumental variables of blood metabolites on osteoporosis.docx
- __MACOSX/Supplementary Tables/._Table S6 Instrumental variables of blood metabolites on osteoporosis.docx
- Supplementary Tables/Table S25 Sobel test of blood metabolites mediating the effect of obesity-related indicators on osteoporosis.docx
- __MACOSX/Supplementary Tables/._Table S25 Sobel test of blood metabolites mediating the effect of obesity-related indicators on osteoporosis.docx
- Supplementary Tables/Table S10 The Steiger directivity test of MR of obesity-related indicators on osteoporosis.docx
- __MACOSX/Supplementary Tables/._Table S10 The Steiger directivity test of MR of obesity-related indicators on osteoporosis.docx
- Supplementary Tables/Table S22 The Steiger directivity test of MR of obesity-related indicators and plasma proteins.docx
- __MACOSX/Supplementary Tables/._Table S22 The Steiger directivity test of MR of obesity-related indicators and plasma proteins.docx
- Supplementary Tables/Table S20 pleiotropy test of MR of blood metabolites for osteoporosis.docx
- __MACOSX/Supplementary Tables/._Table S20 pleiotropy test of MR of blood metabolites for osteoporosis.docx
- Supplementary Tables/Table S24 Sobel test of plasma protein mediating effects of obesity-related indicators on osteoporosis.docx
- __MACOSX/Supplementary Tables/._Table S24 Sobel test of plasma protein mediating effects of obesity-related indicators on osteoporosis.docx
- Supplementary Tables/Table S3 GWAS database of Metabolites.csv
- __MACOSX/Supplementary Tables/._Table S3 GWAS database of Metabolites.csv
- Supplementary Tables/Table S16 Heterogeneity test of MR of plasma proteins for osteoporosis.docx
- __MACOSX/Supplementary Tables/._Table S16 Heterogeneity test of MR of plasma proteins for osteoporosis.docx
- Supplementary Tables/Table S17 Pleiotropy test of MR of plasma proteins for osteoporosis.docx
- __MACOSX/Supplementary Tables/._Table S17 Pleiotropy test of MR of plasma proteins for osteoporosis.docx
- Supplementary Tables/Table S7 The causal effect estimation results of the five models of obesity-related indicators on osteoporosis.csv
- __MACOSX/Supplementary Tables/._Table S7 The causal effect estimation results of the five models of obesity-related indicators on osteoporosis.csv
- Supplementary Tables/Table S11 Steiger directivity test of MR of plasma proteins for osteoporosis.docx
- __MACOSX/Supplementary Tables/._Table S11 Steiger directivity test of MR of plasma proteins for osteoporosis.docx
- Supplementary Tables/Table S1 GWAS database of 53 obesity related indicators.csv
- __MACOSX/Supplementary Tables/._Table S1 GWAS database of 53 obesity related indicators.csv
- Supplementary Tables/Table S23 The Steiger directivity test of MR of obesity-related indicators and blood metabolites.docx
- __MACOSX/Supplementary Tables/._Table S23 The Steiger directivity test of MR of obesity-related indicators and blood metabolites.docx
- Supplementary Tables/Table S18 the Leave-one-out test of plasma proteins.csv
- __MACOSX/Supplementary Tables/._Table S18 the Leave-one-out test of plasma proteins.csv
- Supplementary Tables/Table S13 Heterogeneity test of MR of obesity-related indicators for osteoporosis.docx
- __MACOSX/Supplementary Tables/._Table S13 Heterogeneity test of MR of obesity-related indicators for osteoporosis.docx
- Supplementary Tables/Table S12 Steiger directionality test of MR of Blood metabolism on osteoporosis.docx
- __MACOSX/Supplementary Tables/._Table S12 Steiger directionality test of MR of Blood metabolism on osteoporosis.docx
- Supplementary Tables/Table S21 Leave-one-out test of blood metabolites.csv
- __MACOSX/Supplementary Tables/._Table S21 Leave-one-out test of blood metabolites.csv
- __MACOSX/._Supplementary Tables
