# Supplementary material for: Causal inference study of plasma proteins and blood metabolites mediating the effect of obesity-related indicators on osteoporosis
Source: Front Endocrinol (Lausanne). 2025 Feb 18;16:1435295. doi: 10.3389/fendo.2025.1435295 (PMC11876022; doi:10.3389/fendo.2025.1435295)
Supplement: Supplementary file 2 [file DataSheet2.zip › Supplementary Tables/Table S2 GWAS database of Plasma proteome.csv]

	X	id	trait	ncase	group_name	year	author	consortium	sex	pmid	population	unit	sample_size	build	ncontrol	category	subcategory	ontology	note	mr	nsnp	priority	sd
1	38	prot-a-1482	Interleukin-17A	NA	public	2018	Sun BB	NA	Males and Females	29875488	European	NA	3301	HG19/GRCh37	NA	Immune system	Protein	NA	NA	1	10534735	0	NA
2	51	prot-a-2537	Regulator of G-protein signaling 3	NA	public	2018	Sun BB	NA	Males and Females	29875488	European	NA	3301	HG19/GRCh37	NA	Immune system	Protein	NA	NA	1	10534735	0	NA
3	55	prot-a-2921	Tachykinin-3	NA	public	2018	Sun BB	NA	Males and Females	29875488	European	NA	3301	HG19/GRCh37	NA	Immune system	Protein	NA	NA	1	10534735	0	NA
4	58	prot-a-1406	ICOS ligand	NA	public	2018	Sun BB	NA	Males and Females	29875488	European	NA	3301	HG19/GRCh37	NA	Immune system	Protein	NA	NA	1	10534735	0	NA
5	86	prot-a-1898	MHC class I polypeptide-related sequence B	NA	public	2018	Sun BB	NA	Males and Females	29875488	European	NA	3301	HG19/GRCh37	NA	Immune system	Protein	NA	NA	1	10534735	0	NA
6	94	prot-a-1942	39S ribosomal protein L33, mitochondrial	NA	public	2018	Sun BB	NA	Males and Females	29875488	European	NA	3301	HG19/GRCh37	NA	Immune system	Protein	NA	NA	1	10534735	0	NA
7	96	prot-a-1583	Integrin alpha-L	NA	public	2018	Sun BB	NA	Males and Females	29875488	European	NA	3301	HG19/GRCh37	NA	Immune system	Protein	NA	NA	1	10534735	0	NA
8	124	prot-a-748	C-X-C motif chemokine 5	NA	public	2018	Sun BB	NA	Males and Females	29875488	European	NA	3301	HG19/GRCh37	NA	Immune system	Protein	NA	NA	1	10534735	0	NA
9	128	prot-a-1604	Protein JTB	NA	public	2018	Sun BB	NA	Males and Females	29875488	European	NA	3301	HG19/GRCh37	NA	Immune system	Protein	NA	NA	1	10534735	0	NA
10	139	prot-a-2153	Osteoclast-associated immunoglobulin-like receptor	NA	public	2018	Sun BB	NA	Males and Females	29875488	European	NA	3301	HG19/GRCh37	NA	Immune system	Protein	NA	NA	1	10534735	0	NA
11	158	prot-a-535	Coiled-coil-helix-coiled-coil-helix domain-containing protein 2	NA	public	2018	Sun BB	NA	Males and Females	29875488	European	NA	3301	HG19/GRCh37	NA	Immune system	Protein	NA	NA	1	10534735	0	NA
12	162	prot-a-2013	Natural cytotoxicity triggering receptor 1	NA	public	2018	Sun BB	NA	Males and Females	29875488	European	NA	3301	HG19/GRCh37	NA	Immune system	Protein	NA	NA	1	10534735	0	NA
13	174	prot-a-2331	Periostin	NA	public	2018	Sun BB	NA	Males and Females	29875488	European	NA	3301	HG19/GRCh37	NA	Immune system	Protein	NA	NA	1	10534735	0	NA
14	177	prot-a-3200	Selenoprotein S	NA	public	2018	Sun BB	NA	Males and Females	29875488	European	NA	3301	HG19/GRCh37	NA	Immune system	Protein	NA	NA	1	10534735	0	NA
15	179	prot-a-805	Protein DEPP	NA	public	2018	Sun BB	NA	Males and Females	29875488	European	NA	3301	HG19/GRCh37	NA	Immune system	Protein	NA	NA	1	10534735	0	NA
16	214	prot-a-3203	Vacuolar protein sorting-associated protein 29	NA	public	2018	Sun BB	NA	Males and Females	29875488	European	NA	3301	HG19/GRCh37	NA	Immune system	Protein	NA	NA	1	10534735	0	NA
17	220	prot-a-603	2',3'-cyclic-nucleotide 3'-phosphodiesterase	NA	public	2018	Sun BB	NA	Males and Females	29875488	European	NA	3301	HG19/GRCh37	NA	Immune system	Protein	NA	NA	1	10534735	0	NA
18	237	prot-a-1835	Epididymis-specific alpha-mannosidase	NA	public	2018	Sun BB	NA	Males and Females	29875488	European	NA	3301	HG19/GRCh37	NA	Immune system	Protein	NA	NA	1	10534735	0	NA
19	238	prot-a-21	2-phosphoxylose phosphatase 1	NA	public	2018	Sun BB	NA	Males and Females	29875488	European	NA	3301	HG19/GRCh37	NA	Immune system	Protein	NA	NA	1	10534735	0	NA
20	246	prot-a-905	Ephrin-B2	NA	public	2018	Sun BB	NA	Males and Females	29875488	European	NA	3301	HG19/GRCh37	NA	Immune system	Protein	NA	NA	1	10534735	0	NA
21	256	prot-a-964	Ephrin type-B receptor 4	NA	public	2018	Sun BB	NA	Males and Females	29875488	European	NA	3301	HG19/GRCh37	NA	Immune system	Protein	NA	NA	1	10534735	0	NA
22	262	prot-a-2938	Transcobalamin-1	NA	public	2018	Sun BB	NA	Males and Females	29875488	European	NA	3301	HG19/GRCh37	NA	Immune system	Protein	NA	NA	1	10534735	0	NA
23	268	prot-a-3178	Vesicle transport protein USE1	NA	public	2018	Sun BB	NA	Males and Females	29875488	European	NA	3301	HG19/GRCh37	NA	Immune system	Protein	NA	NA	1	10534735	0	NA
24	290	prot-a-4	Multidrug resistance-associated protein 6	NA	public	2018	Sun BB	NA	Males and Females	29875488	European	NA	3301	HG19/GRCh37	NA	Immune system	Protein	NA	NA	1	10534735	0	NA
25	320	prot-a-137	Apolipoprotein M	NA	public	2018	Sun BB	NA	Males and Females	29875488	European	NA	3301	HG19/GRCh37	NA	Immune system	Protein	NA	NA	1	10534735	0	NA
26	325	prot-a-3078	Torsin-1A-interacting protein 2	NA	public	2018	Sun BB	NA	Males and Females	29875488	European	NA	3301	HG19/GRCh37	NA	Immune system	Protein	NA	NA	1	10534735	0	NA
27	334	prot-a-691	CUB and sushi domain-containing protein 2	NA	public	2018	Sun BB	NA	Males and Females	29875488	European	NA	3301	HG19/GRCh37	NA	Immune system	Protein	NA	NA	1	10534735	0	NA
28	337	prot-a-1311	Hepatitis A virus cellular receptor 2	NA	public	2018	Sun BB	NA	Males and Females	29875488	European	NA	3301	HG19/GRCh37	NA	Immune system	Protein	NA	NA	1	10534735	0	NA
29	341	prot-a-18	Low molecular weight phosphotyrosine protein phosphatase	NA	public	2018	Sun BB	NA	Males and Females	29875488	European	NA	3301	HG19/GRCh37	NA	Immune system	Protein	NA	NA	1	10534735	0	NA
30	347	prot-a-2796	Sorting nexin-8	NA	public	2018	Sun BB	NA	Males and Females	29875488	European	NA	3301	HG19/GRCh37	NA	Immune system	Protein	NA	NA	1	10534735	0	NA
31	358	prot-a-2021	Bifunctional heparan sulfate N-deacetylase/N-sulfotransferase 1	NA	public	2018	Sun BB	NA	Males and Females	29875488	European	NA	3301	HG19/GRCh37	NA	Immune system	Protein	NA	NA	1	10534735	0	NA
32	361	prot-a-1542	Interleukin-6 receptor subunit beta	NA	public	2018	Sun BB	NA	Males and Females	29875488	European	NA	3301	HG19/GRCh37	NA	Immune system	Protein	NA	NA	1	10534735	0	NA
33	381	prot-a-68	Aldose reductase	NA	public	2018	Sun BB	NA	Males and Females	29875488	European	NA	3301	HG19/GRCh37	NA	Immune system	Protein	NA	NA	1	10534735	0	NA
34	382	prot-a-2100	Neuropilin-2	NA	public	2018	Sun BB	NA	Males and Females	29875488	European	NA	3301	HG19/GRCh37	NA	Immune system	Protein	NA	NA	1	10534735	0	NA
35	392	prot-a-920	Eukaryotic translation initiation factor 3 subunit J	NA	public	2018	Sun BB	NA	Males and Females	29875488	European	NA	3301	HG19/GRCh37	NA	Immune system	Protein	NA	NA	1	10534735	0	NA
36	394	prot-a-1298	Granzyme B	NA	public	2018	Sun BB	NA	Males and Females	29875488	European	NA	3301	HG19/GRCh37	NA	Immune system	Protein	NA	NA	1	10534735	0	NA
37	406	prot-a-2502	Probable RNA-binding protein 23	NA	public	2018	Sun BB	NA	Males and Females	29875488	European	NA	3301	HG19/GRCh37	NA	Immune system	Protein	NA	NA	1	10534735	0	NA
38	432	prot-a-1629	Uncharacterized family 31 glucosidase KIAA1161	NA	public	2018	Sun BB	NA	Males and Females	29875488	European	NA	3301	HG19/GRCh37	NA	Immune system	Protein	NA	NA	1	10534735	0	NA
39	435	prot-a-1518	Interleukin-2 receptor subunit alpha	NA	public	2018	Sun BB	NA	Males and Females	29875488	European	NA	3301	HG19/GRCh37	NA	Immune system	Protein	NA	NA	1	10534735	0	NA
40	440	prot-a-1214	Gap junction alpha-8 protein	NA	public	2018	Sun BB	NA	Males and Females	29875488	European	NA	3301	HG19/GRCh37	NA	Immune system	Protein	NA	NA	1	10534735	0	NA
41	446	prot-a-1902	MICOS complex subunit MIC10	NA	public	2018	Sun BB	NA	Males and Females	29875488	European	NA	3301	HG19/GRCh37	NA	Immune system	Protein	NA	NA	1	10534735	0	NA
42	467	prot-a-413	G2/mitotic-specific cyclin-B1	NA	public	2018	Sun BB	NA	Males and Females	29875488	European	NA	3301	HG19/GRCh37	NA	Immune system	Protein	NA	NA	1	10534735	0	NA
43	476	prot-a-1709	Neutrophil gelatinase-associated lipocalin	NA	public	2018	Sun BB	NA	Males and Females	29875488	European	NA	3301	HG19/GRCh37	NA	Immune system	Protein	NA	NA	1	10534735	0	NA
44	496	prot-a-637	Cytochrome c oxidase subunit 4 isoform 2, mitochondrial	NA	public	2018	Sun BB	NA	Males and Females	29875488	European	NA	3301	HG19/GRCh37	NA	Immune system	Protein	NA	NA	1	10534735	0	NA
45	546	prot-a-1006	Coagulation Factor X	NA	public	2018	Sun BB	NA	Males and Females	29875488	European	NA	3301	HG19/GRCh37	NA	Immune system	Protein	NA	NA	1	10534735	0	NA
46	554	prot-a-132	Apolipoprotein E (isoform E2)	NA	public	2018	Sun BB	NA	Males and Females	29875488	European	NA	3301	HG19/GRCh37	NA	Immune system	Protein	NA	NA	1	10534735	0	NA
47	563	prot-a-894	Elongation factor 1-beta	NA	public	2018	Sun BB	NA	Males and Females	29875488	European	NA	3301	HG19/GRCh37	NA	Immune system	Protein	NA	NA	1	10534735	0	NA
48	564	prot-a-430	T-cell surface antigen CD2	NA	public	2018	Sun BB	NA	Males and Females	29875488	European	NA	3301	HG19/GRCh37	NA	Immune system	Protein	NA	NA	1	10534735	0	NA
49	566	prot-a-795	Beta-defensin 119	NA	public	2018	Sun BB	NA	Males and Females	29875488	European	NA	3301	HG19/GRCh37	NA	Immune system	Protein	NA	NA	1	10534735	0	NA
50	569	prot-a-3168	Netrin receptor UNC5C	NA	public	2018	Sun BB	NA	Males and Females	29875488	European	NA	3301	HG19/GRCh37	NA	Immune system	Protein	NA	NA	1	10534735	0	NA
51	581	prot-a-1841	Dual specificity mitogen-activated protein kinase kinase 3	NA	public	2018	Sun BB	NA	Males and Females	29875488	European	NA	3301	HG19/GRCh37	NA	Immune system	Protein	NA	NA	1	10534735	0	NA
52	604	prot-a-3198	Vascular endothelial growth factor A	NA	public	2018	Sun BB	NA	Males and Females	29875488	European	NA	3301	HG19/GRCh37	NA	Immune system	Protein	NA	NA	1	10534735	0	NA
53	611	prot-a-809	Integral membrane protein DGCR2/IDD	NA	public	2018	Sun BB	NA	Males and Females	29875488	European	NA	3301	HG19/GRCh37	NA	Immune system	Protein	NA	NA	1	10534735	0	NA
54	620	prot-a-2463	Peptide YY	NA	public	2018	Sun BB	NA	Males and Females	29875488	European	NA	3301	HG19/GRCh37	NA	Immune system	Protein	NA	NA	1	10534735	0	NA
55	642	prot-a-2540	Rho-related GTP-binding protein RhoD	NA	public	2018	Sun BB	NA	Males and Females	29875488	European	NA	3301	HG19/GRCh37	NA	Immune system	Protein	NA	NA	1	10534735	0	NA
56	647	prot-a-1610	Potassium voltage-gated channel subfamily E member 2	NA	public	2018	Sun BB	NA	Males and Females	29875488	European	NA	3301	HG19/GRCh37	NA	Immune system	Protein	NA	NA	1	10534735	0	NA
57	650	prot-a-1353	High mobility group protein B3	NA	public	2018	Sun BB	NA	Males and Females	29875488	European	NA	3301	HG19/GRCh37	NA	Immune system	Protein	NA	NA	1	10534735	0	NA
58	669	prot-a-2497	Retinoblastoma-binding protein 5	NA	public	2018	Sun BB	NA	Males and Females	29875488	European	NA	3301	HG19/GRCh37	NA	Immune system	Protein	NA	NA	1	10534735	0	NA
59	679	prot-a-1859	Matrilin-4	NA	public	2018	Sun BB	NA	Males and Females	29875488	European	NA	3301	HG19/GRCh37	NA	Immune system	Protein	NA	NA	1	10534735	0	NA
60	708	prot-a-2000	Beta-soluble NSF attachment protein	NA	public	2018	Sun BB	NA	Males and Females	29875488	European	NA	3301	HG19/GRCh37	NA	Immune system	Protein	NA	NA	1	10534735	0	NA
61	719	prot-a-1742	Leukocyte immunoglobulin-like receptor subfamily B member 1	NA	public	2018	Sun BB	NA	Males and Females	29875488	European	NA	3301	HG19/GRCh37	NA	Immune system	Protein	NA	NA	1	10534735	0	NA
62	739	prot-a-2469	Sulfhydryl oxidase 1	NA	public	2018	Sun BB	NA	Males and Females	29875488	European	NA	3301	HG19/GRCh37	NA	Immune system	Protein	NA	NA	1	10534735	0	NA
63	751	prot-a-2203	Protocadherin beta-1	NA	public	2018	Sun BB	NA	Males and Females	29875488	European	NA	3301	HG19/GRCh37	NA	Immune system	Protein	NA	NA	1	10534735	0	NA
64	755	prot-a-798	Beta-defensin 123	NA	public	2018	Sun BB	NA	Males and Females	29875488	European	NA	3301	HG19/GRCh37	NA	Immune system	Protein	NA	NA	1	10534735	0	NA
65	760	prot-a-3253	Tyrosine-protein kinase ZAP-70	NA	public	2018	Sun BB	NA	Males and Females	29875488	European	NA	3301	HG19/GRCh37	NA	Immune system	Protein	NA	NA	1	10534735	0	NA
66	761	prot-a-631	Procollagen galactosyltransferase 1	NA	public	2018	Sun BB	NA	Males and Females	29875488	European	NA	3301	HG19/GRCh37	NA	Immune system	Protein	NA	NA	1	10534735	0	NA
67	764	prot-a-2098	Neuritin	NA	public	2018	Sun BB	NA	Males and Females	29875488	European	NA	3301	HG19/GRCh37	NA	Immune system	Protein	NA	NA	1	10534735	0	NA
68	783	prot-a-1333	Homogentisate 1,2-dioxygenase	NA	public	2018	Sun BB	NA	Males and Females	29875488	European	NA	3301	HG19/GRCh37	NA	Immune system	Protein	NA	NA	1	10534735	0	NA
69	795	prot-a-1951	Macrophage scavenger receptor types I and II	NA	public	2018	Sun BB	NA	Males and Females	29875488	European	NA	3301	HG19/GRCh37	NA	Immune system	Protein	NA	NA	1	10534735	0	NA
70	796	prot-a-2693	Corticosteroid-binding globulin	NA	public	2018	Sun BB	NA	Males and Females	29875488	European	NA	3301	HG19/GRCh37	NA	Immune system	Protein	NA	NA	1	10534735	0	NA
71	802	prot-a-3126	Thioredoxin reductase 1, cytoplasmic	NA	public	2018	Sun BB	NA	Males and Females	29875488	European	NA	3301	HG19/GRCh37	NA	Immune system	Protein	NA	NA	1	10534735	0	NA
72	810	prot-a-2359	Peroxiredoxin-1	NA	public	2018	Sun BB	NA	Males and Females	29875488	European	NA	3301	HG19/GRCh37	NA	Immune system	Protein	NA	NA	1	10534735	0	NA
73	811	prot-a-1448	Insulin-like growth factor-binding protein 2	NA	public	2018	Sun BB	NA	Males and Females	29875488	European	NA	3301	HG19/GRCh37	NA	Immune system	Protein	NA	NA	1	10534735	0	NA
74	816	prot-a-2564	RING finger protein 148	NA	public	2018	Sun BB	NA	Males and Females	29875488	European	NA	3301	HG19/GRCh37	NA	Immune system	Protein	NA	NA	1	10534735	0	NA
75	863	prot-a-3185	Vesicle-associated membrane protein 3	NA	public	2018	Sun BB	NA	Males and Females	29875488	European	NA	3301	HG19/GRCh37	NA	Immune system	Protein	NA	NA	1	10534735	0	NA
76	894	prot-a-2394	Probable inactive serine protease 37	NA	public	2018	Sun BB	NA	Males and Females	29875488	European	NA	3301	HG19/GRCh37	NA	Immune system	Protein	NA	NA	1	10534735	0	NA
77	913	prot-a-2696	Plasminogen activator inhibitor 1	NA	public	2018	Sun BB	NA	Males and Females	29875488	European	NA	3301	HG19/GRCh37	NA	Immune system	Protein	NA	NA	1	10534735	0	NA
78	921	prot-a-1970	Mitochondrial ubiquitin ligase activator of NFKB 1	NA	public	2018	Sun BB	NA	Males and Females	29875488	European	NA	3301	HG19/GRCh37	NA	Immune system	Protein	NA	NA	1	10534735	0	NA
79	923	prot-a-2385	Phosphoribosyl pyrophosphate synthase-associated protein 1	NA	public	2018	Sun BB	NA	Males and Females	29875488	European	NA	3301	HG19/GRCh37	NA	Immune system	Protein	NA	NA	1	10534735	0	NA
80	932	prot-a-1959	S-methyl-5'-thioadenosine phosphorylase	NA	public	2018	Sun BB	NA	Males and Females	29875488	European	NA	3301	HG19/GRCh37	NA	Immune system	Protein	NA	NA	1	10534735	0	NA
81	937	prot-a-2539	Transforming protein RhoA	NA	public	2018	Sun BB	NA	Males and Females	29875488	European	NA	3301	HG19/GRCh37	NA	Immune system	Protein	NA	NA	1	10534735	0	NA
82	948	prot-a-2078	N-terminal pro-BNP	NA	public	2018	Sun BB	NA	Males and Females	29875488	European	NA	3301	HG19/GRCh37	NA	Immune system	Protein	NA	NA	1	10534735	0	NA
83	975	prot-a-2702	Serpin I2	NA	public	2018	Sun BB	NA	Males and Females	29875488	European	NA	3301	HG19/GRCh37	NA	Immune system	Protein	NA	NA	1	10534735	0	NA
84	978	prot-a-1234	Progonadoliberin-2	NA	public	2018	Sun BB	NA	Males and Females	29875488	European	NA	3301	HG19/GRCh37	NA	Immune system	Protein	NA	NA	1	10534735	0	NA
85	999	prot-a-156	Rho guanine nucleotide exchange factor 2	NA	public	2018	Sun BB	NA	Males and Females	29875488	European	NA	3301	HG19/GRCh37	NA	Immune system	Protein	NA	NA	1	10534735	0	NA
86	1055	prot-a-3100	Trem-like transcript 2 protein	NA	public	2018	Sun BB	NA	Males and Females	29875488	European	NA	3301	HG19/GRCh37	NA	Immune system	Protein	NA	NA	1	10534735	0	NA
87	1062	prot-a-3006	Transmembrane protein 234	NA	public	2018	Sun BB	NA	Males and Females	29875488	European	NA	3301	HG19/GRCh37	NA	Immune system	Protein	NA	NA	1	10534735	0	NA
88	1067	prot-a-1355	Hydroxymethylglutaryl-CoA synthase, cytoplasmic	NA	public	2018	Sun BB	NA	Males and Females	29875488	European	NA	3301	HG19/GRCh37	NA	Immune system	Protein	NA	NA	1	10534735	0	NA
89	1077	prot-a-489	Cadherin-related family member 3	NA	public	2018	Sun BB	NA	Males and Females	29875488	European	NA	3301	HG19/GRCh37	NA	Immune system	Protein	NA	NA	1	10534735	0	NA
90	1095	prot-a-982	ERO1-like protein alpha	NA	public	2018	Sun BB	NA	Males and Females	29875488	European	NA	3301	HG19/GRCh37	NA	Immune system	Protein	NA	NA	1	10534735	0	NA
91	1097	prot-a-709	Transcriptional repressor CTCF	NA	public	2018	Sun BB	NA	Males and Females	29875488	European	NA	3301	HG19/GRCh37	NA	Immune system	Protein	NA	NA	1	10534735	0	NA
92	1101	prot-a-1605	Transcription factor AP-1	NA	public	2018	Sun BB	NA	Males and Females	29875488	European	NA	3301	HG19/GRCh37	NA	Immune system	Protein	NA	NA	1	10534735	0	NA
93	1110	prot-a-416	Cyclin-H	NA	public	2018	Sun BB	NA	Males and Females	29875488	European	NA	3301	HG19/GRCh37	NA	Immune system	Protein	NA	NA	1	10534735	0	NA
94	1140	prot-a-2144	Olfactomedin-like protein 3	NA	public	2018	Sun BB	NA	Males and Females	29875488	European	NA	3301	HG19/GRCh37	NA	Immune system	Protein	NA	NA	1	10534735	0	NA
95	1151	prot-a-2688	Protein Z-dependent protease inhibitor	NA	public	2018	Sun BB	NA	Males and Females	29875488	European	NA	3301	HG19/GRCh37	NA	Immune system	Protein	NA	NA	1	10534735	0	NA
96	1162	prot-a-332	Carbonic anhydrase 5A, mitochondrial	NA	public	2018	Sun BB	NA	Males and Females	29875488	European	NA	3301	HG19/GRCh37	NA	Immune system	Protein	NA	NA	1	10534735	0	NA
97	1167	prot-a-925	Eukaryotic translation initiation factor 4 gamma 3	NA	public	2018	Sun BB	NA	Males and Females	29875488	European	NA	3301	HG19/GRCh37	NA	Immune system	Protein	NA	NA	1	10534735	0	NA
98	1184	prot-a-738	C-X-C motif chemokine 10	NA	public	2018	Sun BB	NA	Males and Females	29875488	European	NA	3301	HG19/GRCh37	NA	Immune system	Protein	NA	NA	1	10534735	0	NA
99	1185	prot-a-2806	Sperm-associated antigen 11A	NA	public	2018	Sun BB	NA	Males and Females	29875488	European	NA	3301	HG19/GRCh37	NA	Immune system	Protein	NA	NA	1	10534735	0	NA
100	1198	prot-a-2219	cGMP-dependent 3',5'-cyclic phosphodiesterase	NA	public	2018	Sun BB	NA	Males and Females	29875488	European	NA	3301	HG19/GRCh37	NA	Immune system	Protein	NA	NA	1	10534735	0	NA
101	1209	prot-a-1508	Interleukin-22 receptor subunit alpha-1	NA	public	2018	Sun BB	NA	Males and Females	29875488	European	NA	3301	HG19/GRCh37	NA	Immune system	Protein	NA	NA	1	10534735	0	NA
102	1220	prot-a-434	CMRF35-like molecule 6	NA	public	2018	Sun BB	NA	Males and Females	29875488	European	NA	3301	HG19/GRCh37	NA	Immune system	Protein	NA	NA	1	10534735	0	NA
103	1247	prot-a-1497	Interleukin-1 receptor type 2	NA	public	2018	Sun BB	NA	Males and Females	29875488	European	NA	3301	HG19/GRCh37	NA	Immune system	Protein	NA	NA	1	10534735	0	NA
104	1264	prot-a-1878	Multiple epidermal growth factor-like domains protein 10	NA	public	2018	Sun BB	NA	Males and Females	29875488	European	NA	3301	HG19/GRCh37	NA	Immune system	Protein	NA	NA	1	10534735	0	NA
105	1267	prot-a-2135	Out at first protein homolog	NA	public	2018	Sun BB	NA	Males and Females	29875488	European	NA	3301	HG19/GRCh37	NA	Immune system	Protein	NA	NA	1	10534735	0	NA
106	1269	prot-a-747	Gro-beta/gamma	NA	public	2018	Sun BB	NA	Males and Females	29875488	European	NA	3301	HG19/GRCh37	NA	Immune system	Protein	NA	NA	1	10534735	0	NA
107	1276	prot-a-337	Cell adhesion molecule 1	NA	public	2018	Sun BB	NA	Males and Females	29875488	European	NA	3301	HG19/GRCh37	NA	Immune system	Protein	NA	NA	1	10534735	0	NA
108	1278	prot-a-2996	Transmembrane protein 119	NA	public	2018	Sun BB	NA	Males and Females	29875488	European	NA	3301	HG19/GRCh37	NA	Immune system	Protein	NA	NA	1	10534735	0	NA
109	1285	prot-a-2740	S-phase kinase-associated protein 1	NA	public	2018	Sun BB	NA	Males and Females	29875488	European	NA	3301	HG19/GRCh37	NA	Immune system	Protein	NA	NA	1	10534735	0	NA
110	1298	prot-a-1633	Uncharacterized protein KIAA1467	NA	public	2018	Sun BB	NA	Males and Females	29875488	European	NA	3301	HG19/GRCh37	NA	Immune system	Protein	NA	NA	1	10534735	0	NA
111	1301	prot-a-27	Disintegrin and metalloproteinase domain-containing protein 19	NA	public	2018	Sun BB	NA	Males and Females	29875488	European	NA	3301	HG19/GRCh37	NA	Immune system	Protein	NA	NA	1	10534735	0	NA
112	1307	prot-a-41	Pituitary adenylate cyclase-activating polypeptide 38	NA	public	2018	Sun BB	NA	Males and Females	29875488	European	NA	3301	HG19/GRCh37	NA	Immune system	Protein	NA	NA	1	10534735	0	NA
113	1311	prot-a-3228	WAP, Kazal, immunoglobulin, Kunitz and NTR domain-containing protein 2	NA	public	2018	Sun BB	NA	Males and Females	29875488	European	NA	3301	HG19/GRCh37	NA	Immune system	Protein	NA	NA	1	10534735	0	NA
114	1320	prot-a-668	Cytokine receptor-like factor 2	NA	public	2018	Sun BB	NA	Males and Females	29875488	European	NA	3301	HG19/GRCh37	NA	Immune system	Protein	NA	NA	1	10534735	0	NA
115	1360	prot-a-486	Cadherin-7	NA	public	2018	Sun BB	NA	Males and Females	29875488	European	NA	3301	HG19/GRCh37	NA	Immune system	Protein	NA	NA	1	10534735	0	NA
116	1361	prot-a-1565	IQ domain-containing protein F1	NA	public	2018	Sun BB	NA	Males and Females	29875488	European	NA	3301	HG19/GRCh37	NA	Immune system	Protein	NA	NA	1	10534735	0	NA
117	1368	prot-a-1192	Growth/differentiation factor 11	NA	public	2018	Sun BB	NA	Males and Females	29875488	European	NA	3301	HG19/GRCh37	NA	Immune system	Protein	NA	NA	1	10534735	0	NA
118	1389	prot-a-2986	Tolloid-like protein 1	NA	public	2018	Sun BB	NA	Males and Females	29875488	European	NA	3301	HG19/GRCh37	NA	Immune system	Protein	NA	NA	1	10534735	0	NA
119	1391	prot-a-1287	Glutathione S-transferase Mu 1	NA	public	2018	Sun BB	NA	Males and Females	29875488	European	NA	3301	HG19/GRCh37	NA	Immune system	Protein	NA	NA	1	10534735	0	NA
120	1392	prot-a-923	Eukaryotic translation initiation factor 4E type 2	NA	public	2018	Sun BB	NA	Males and Females	29875488	European	NA	3301	HG19/GRCh37	NA	Immune system	Protein	NA	NA	1	10534735	0	NA
121	1402	prot-a-3258	Zinc fingers and homeoboxes protein 3	NA	public	2018	Sun BB	NA	Males and Females	29875488	European	NA	3301	HG19/GRCh37	NA	Immune system	Protein	NA	NA	1	10534735	0	NA
122	1405	prot-a-661	Cysteine-rich secretory protein 2	NA	public	2018	Sun BB	NA	Males and Females	29875488	European	NA	3301	HG19/GRCh37	NA	Immune system	Protein	NA	NA	1	10534735	0	NA
123	1419	prot-a-3235	WSC domain-containing protein 2	NA	public	2018	Sun BB	NA	Males and Females	29875488	European	NA	3301	HG19/GRCh37	NA	Immune system	Protein	NA	NA	1	10534735	0	NA
124	1425	prot-a-1721	Leptin	NA	public	2018	Sun BB	NA	Males and Females	29875488	European	NA	3301	HG19/GRCh37	NA	Immune system	Protein	NA	NA	1	10534735	0	NA
125	1434	prot-a-2235	[Pyruvate dehydrogenase (acetyl-transferring)] kinase isozyme 1, mitochondrial	NA	public	2018	Sun BB	NA	Males and Females	29875488	European	NA	3301	HG19/GRCh37	NA	Immune system	Protein	NA	NA	1	10534735	0	NA
126	1455	prot-a-435	CMRF35-like molecule 2	NA	public	2018	Sun BB	NA	Males and Females	29875488	European	NA	3301	HG19/GRCh37	NA	Immune system	Protein	NA	NA	1	10534735	0	NA
127	1464	prot-a-2150	Oligophrenin-1	NA	public	2018	Sun BB	NA	Males and Females	29875488	European	NA	3301	HG19/GRCh37	NA	Immune system	Protein	NA	NA	1	10534735	0	NA
128	1476	prot-a-716	Chymotrypsin-like protease CTRL-1	NA	public	2018	Sun BB	NA	Males and Females	29875488	European	NA	3301	HG19/GRCh37	NA	Immune system	Protein	NA	NA	1	10534735	0	NA
129	1493	prot-a-89	Alpha-amylase 1	NA	public	2018	Sun BB	NA	Males and Females	29875488	European	NA	3301	HG19/GRCh37	NA	Immune system	Protein	NA	NA	1	10534735	0	NA
130	1499	prot-a-1751	Gastric triacylglycerol lipase	NA	public	2018	Sun BB	NA	Males and Females	29875488	European	NA	3301	HG19/GRCh37	NA	Immune system	Protein	NA	NA	1	10534735	0	NA
131	1519	prot-a-2419	26S proteasome non-ATPase regulatory subunit 7	NA	public	2018	Sun BB	NA	Males and Females	29875488	European	NA	3301	HG19/GRCh37	NA	Immune system	Protein	NA	NA	1	10534735	0	NA
132	1521	prot-a-2225	Platelet-derived growth factor subunit A	NA	public	2018	Sun BB	NA	Males and Females	29875488	European	NA	3301	HG19/GRCh37	NA	Immune system	Protein	NA	NA	1	10534735	0	NA
133	1537	prot-a-927	Eukaryotic translation initiation factor 5A-1	NA	public	2018	Sun BB	NA	Males and Females	29875488	European	NA	3301	HG19/GRCh37	NA	Immune system	Protein	NA	NA	1	10534735	0	NA
134	1578	prot-a-1945	Ribosome-recycling factor, mitochondrial	NA	public	2018	Sun BB	NA	Males and Females	29875488	European	NA	3301	HG19/GRCh37	NA	Immune system	Protein	NA	NA	1	10534735	0	NA
135	1593	prot-a-2529	Riboflavin kinase	NA	public	2018	Sun BB	NA	Males and Females	29875488	European	NA	3301	HG19/GRCh37	NA	Immune system	Protein	NA	NA	1	10534735	0	NA
136	1598	prot-a-2783	Submaxillary gland androgen-regulated protein 3B	NA	public	2018	Sun BB	NA	Males and Females	29875488	European	NA	3301	HG19/GRCh37	NA	Immune system	Protein	NA	NA	1	10534735	0	NA
137	1603	prot-a-1574	Ubiquitin-like protein ISG15	NA	public	2018	Sun BB	NA	Males and Females	29875488	European	NA	3301	HG19/GRCh37	NA	Immune system	Protein	NA	NA	1	10534735	0	NA
138	1617	prot-a-1611	Potassium voltage-gated channel subfamily E member 3	NA	public	2018	Sun BB	NA	Males and Females	29875488	European	NA	3301	HG19/GRCh37	NA	Immune system	Protein	NA	NA	1	10534735	0	NA
139	1620	prot-a-1053	E3 ubiquitin-protein ligase FANCL	NA	public	2018	Sun BB	NA	Males and Females	29875488	European	NA	3301	HG19/GRCh37	NA	Immune system	Protein	NA	NA	1	10534735	0	NA
140	1629	prot-a-1893	Alpha-1,6-mannosyl-glycoprotein 2-beta-N-acetylglucosaminyltransferase	NA	public	2018	Sun BB	NA	Males and Females	29875488	European	NA	3301	HG19/GRCh37	NA	Immune system	Protein	NA	NA	1	10534735	0	NA
141	1632	prot-a-3046	Tumor necrosis factor receptor superfamily member 1A	NA	public	2018	Sun BB	NA	Males and Females	29875488	European	NA	3301	HG19/GRCh37	NA	Immune system	Protein	NA	NA	1	10534735	0	NA
142	1634	prot-a-2030	Protein kinase C-binding protein NELL1	NA	public	2018	Sun BB	NA	Males and Females	29875488	European	NA	3301	HG19/GRCh37	NA	Immune system	Protein	NA	NA	1	10534735	0	NA
143	1635	prot-a-865	Dorsal root ganglia homeobox protein	NA	public	2018	Sun BB	NA	Males and Females	29875488	European	NA	3301	HG19/GRCh37	NA	Immune system	Protein	NA	NA	1	10534735	0	NA
144	1669	prot-a-1510	Interleukin-22 receptor subunit alpha-2	NA	public	2018	Sun BB	NA	Males and Females	29875488	European	NA	3301	HG19/GRCh37	NA	Immune system	Protein	NA	NA	1	10534735	0	NA
145	1681	prot-a-418	CD109 antigen	NA	public	2018	Sun BB	NA	Males and Females	29875488	European	NA	3301	HG19/GRCh37	NA	Immune system	Protein	NA	NA	1	10534735	0	NA
146	1686	prot-a-541	Chitinase-3-like protein 2	NA	public	2018	Sun BB	NA	Males and Females	29875488	European	NA	3301	HG19/GRCh37	NA	Immune system	Protein	NA	NA	1	10534735	0	NA
147	1698	prot-a-2674	Semaphorin-4C	NA	public	2018	Sun BB	NA	Males and Females	29875488	European	NA	3301	HG19/GRCh37	NA	Immune system	Protein	NA	NA	1	10534735	0	NA
148	1726	prot-a-42	Pituitary adenylate cyclase-activating polypeptide	NA	public	2018	Sun BB	NA	Males and Females	29875488	European	NA	3301	HG19/GRCh37	NA	Immune system	Protein	NA	NA	1	10534735	0	NA
149	1738	prot-a-1805	Lymphotoxin alpha2:beta1	NA	public	2018	Sun BB	NA	Males and Females	29875488	European	NA	3301	HG19/GRCh37	NA	Immune system	Protein	NA	NA	1	10534735	0	NA
150	1759	prot-a-604	Ciliary neurotrophic factor	NA	public	2018	Sun BB	NA	Males and Females	29875488	European	NA	3301	HG19/GRCh37	NA	Immune system	Protein	NA	NA	1	10534735	0	NA
151	1764	prot-a-1484	Interleukin-17D	NA	public	2018	Sun BB	NA	Males and Females	29875488	European	NA	3301	HG19/GRCh37	NA	Immune system	Protein	NA	NA	1	10534735	0	NA
152	1800	prot-a-562	CDGSH iron-sulfur domain-containing protein 1	NA	public	2018	Sun BB	NA	Males and Females	29875488	European	NA	3301	HG19/GRCh37	NA	Immune system	Protein	NA	NA	1	10534735	0	NA
153	1806	prot-a-1260	Probable G-protein coupled receptor 101	NA	public	2018	Sun BB	NA	Males and Females	29875488	European	NA	3301	HG19/GRCh37	NA	Immune system	Protein	NA	NA	1	10534735	0	NA
154	1828	prot-a-1137	Forkhead box protein J2	NA	public	2018	Sun BB	NA	Males and Females	29875488	European	NA	3301	HG19/GRCh37	NA	Immune system	Protein	NA	NA	1	10534735	0	NA
155	1832	prot-a-3032	Tumor necrosis factor receptor superfamily member 10A	NA	public	2018	Sun BB	NA	Males and Females	29875488	European	NA	3301	HG19/GRCh37	NA	Immune system	Protein	NA	NA	1	10534735	0	NA
156	1864	prot-a-2587	60S acidic ribosomal protein P2	NA	public	2018	Sun BB	NA	Males and Females	29875488	European	NA	3301	HG19/GRCh37	NA	Immune system	Protein	NA	NA	1	10534735	0	NA
157	1899	prot-a-1627	UPF0258 protein KIAA1024	NA	public	2018	Sun BB	NA	Males and Females	29875488	European	NA	3301	HG19/GRCh37	NA	Immune system	Protein	NA	NA	1	10534735	0	NA
158	1905	prot-a-2281	Polycystin-2	NA	public	2018	Sun BB	NA	Males and Females	29875488	European	NA	3301	HG19/GRCh37	NA	Immune system	Protein	NA	NA	1	10534735	0	NA
159	1924	prot-a-918	Translation initiation factor eIF-2B subunit alpha	NA	public	2018	Sun BB	NA	Males and Females	29875488	European	NA	3301	HG19/GRCh37	NA	Immune system	Protein	NA	NA	1	10534735	0	NA
160	1927	prot-a-427	B-cell receptor CD22	NA	public	2018	Sun BB	NA	Males and Females	29875488	European	NA	3301	HG19/GRCh37	NA	Immune system	Protein	NA	NA	1	10534735	0	NA
161	1952	prot-a-2422	Proteasome assembly chaperone 3	NA	public	2018	Sun BB	NA	Males and Females	29875488	European	NA	3301	HG19/GRCh37	NA	Immune system	Protein	NA	NA	1	10534735	0	NA
162	1970	prot-a-1348	Porphobilinogen deaminase	NA	public	2018	Sun BB	NA	Males and Females	29875488	European	NA	3301	HG19/GRCh37	NA	Immune system	Protein	NA	NA	1	10534735	0	NA
163	1977	prot-a-2088	Glucocorticoid receptor	NA	public	2018	Sun BB	NA	Males and Females	29875488	European	NA	3301	HG19/GRCh37	NA	Immune system	Protein	NA	NA	1	10534735	0	NA
164	2000	prot-a-2485	DNA repair protein RAD51 homolog 1	NA	public	2018	Sun BB	NA	Males and Females	29875488	European	NA	3301	HG19/GRCh37	NA	Immune system	Protein	NA	NA	1	10534735	0	NA
165	2005	prot-a-1648	Killer cell immunoglobulin-like receptor 3DS1	NA	public	2018	Sun BB	NA	Males and Females	29875488	European	NA	3301	HG19/GRCh37	NA	Immune system	Protein	NA	NA	1	10534735	0	NA
166	2006	prot-a-2983	Tight junction protein ZO-1	NA	public	2018	Sun BB	NA	Males and Females	29875488	European	NA	3301	HG19/GRCh37	NA	Immune system	Protein	NA	NA	1	10534735	0	NA
167	2012	prot-a-2054	Neuroligin-4, X-linked	NA	public	2018	Sun BB	NA	Males and Females	29875488	European	NA	3301	HG19/GRCh37	NA	Immune system	Protein	NA	NA	1	10534735	0	NA
168	2015	prot-a-1378	Heparan-sulfate 6-O-sulfotransferase 1	NA	public	2018	Sun BB	NA	Males and Females	29875488	European	NA	3301	HG19/GRCh37	NA	Immune system	Protein	NA	NA	1	10534735	0	NA
169	2033	prot-a-1717	Low-density lipoprotein receptor	NA	public	2018	Sun BB	NA	Males and Females	29875488	European	NA	3301	HG19/GRCh37	NA	Immune system	Protein	NA	NA	1	10534735	0	NA
170	2041	prot-a-2733	Signal-regulatory protein beta-1	NA	public	2018	Sun BB	NA	Males and Females	29875488	European	NA	3301	HG19/GRCh37	NA	Immune system	Protein	NA	NA	1	10534735	0	NA
171	2056	prot-a-1008	Tissue Factor	NA	public	2018	Sun BB	NA	Males and Females	29875488	European	NA	3301	HG19/GRCh37	NA	Immune system	Protein	NA	NA	1	10534735	0	NA
172	2069	prot-a-2961	Transforming growth factor alpha	NA	public	2018	Sun BB	NA	Males and Females	29875488	European	NA	3301	HG19/GRCh37	NA	Immune system	Protein	NA	NA	1	10534735	0	NA
173	2072	prot-a-2838	Serine/arginine-rich splicing factor 6	NA	public	2018	Sun BB	NA	Males and Females	29875488	European	NA	3301	HG19/GRCh37	NA	Immune system	Protein	NA	NA	1	10534735	0	NA
174	2081	prot-a-1592	Integral membrane protein 2C	NA	public	2018	Sun BB	NA	Males and Females	29875488	European	NA	3301	HG19/GRCh37	NA	Immune system	Protein	NA	NA	1	10534735	0	NA
175	2110	prot-a-1773	Leucine-rich repeat, immunoglobulin-like domain and transmembrane domain-containing protein 3	NA	public	2018	Sun BB	NA	Males and Females	29875488	European	NA	3301	HG19/GRCh37	NA	Immune system	Protein	NA	NA	1	10534735	0	NA
176	2116	prot-a-3106	t-SNARE domain-containing protein 1	NA	public	2018	Sun BB	NA	Males and Females	29875488	European	NA	3301	HG19/GRCh37	NA	Immune system	Protein	NA	NA	1	10534735	0	NA
177	2117	prot-a-869	Desmoglein-1	NA	public	2018	Sun BB	NA	Males and Females	29875488	European	NA	3301	HG19/GRCh37	NA	Immune system	Protein	NA	NA	1	10534735	0	NA
178	2129	prot-a-236	Apoptosis regulator Bcl-2	NA	public	2018	Sun BB	NA	Males and Females	29875488	European	NA	3301	HG19/GRCh37	NA	Immune system	Protein	NA	NA	1	10534735	0	NA
179	2148	prot-a-2927	Tapasin-related protein	NA	public	2018	Sun BB	NA	Males and Females	29875488	European	NA	3301	HG19/GRCh37	NA	Immune system	Protein	NA	NA	1	10534735	0	NA
180	2150	prot-a-1905	Histone-lysine N-methyltransferase 2D	NA	public	2018	Sun BB	NA	Males and Females	29875488	European	NA	3301	HG19/GRCh37	NA	Immune system	Protein	NA	NA	1	10534735	0	NA
181	2211	prot-a-2448	Receptor-type tyrosine-protein phosphatase S	NA	public	2018	Sun BB	NA	Males and Females	29875488	European	NA	3301	HG19/GRCh37	NA	Immune system	Protein	NA	NA	1	10534735	0	NA
182	2224	prot-a-164	Armadillo repeat-containing protein 5	NA	public	2018	Sun BB	NA	Males and Females	29875488	European	NA	3301	HG19/GRCh37	NA	Immune system	Protein	NA	NA	1	10534735	0	NA
183	2241	prot-a-3092	Protein-tyrosine sulfotransferase 1	NA	public	2018	Sun BB	NA	Males and Females	29875488	European	NA	3301	HG19/GRCh37	NA	Immune system	Protein	NA	NA	1	10534735	0	NA
184	2252	prot-a-1825	Mitotic spindle assembly checkpoint protein MAD1	NA	public	2018	Sun BB	NA	Males and Females	29875488	European	NA	3301	HG19/GRCh37	NA	Immune system	Protein	NA	NA	1	10534735	0	NA
185	2254	prot-a-2646	Secretoglobin family 1C member 1	NA	public	2018	Sun BB	NA	Males and Females	29875488	European	NA	3301	HG19/GRCh37	NA	Immune system	Protein	NA	NA	1	10534735	0	NA
186	2267	prot-a-2374	cGMP-dependent protein kinase 1, beta isozyme	NA	public	2018	Sun BB	NA	Males and Females	29875488	European	NA	3301	HG19/GRCh37	NA	Immune system	Protein	NA	NA	1	10534735	0	NA
187	2290	prot-a-1659	Kallikrein-14	NA	public	2018	Sun BB	NA	Males and Females	29875488	European	NA	3301	HG19/GRCh37	NA	Immune system	Protein	NA	NA	1	10534735	0	NA
188	2294	prot-a-118	Amyloid beta A4 precursor protein-binding family B member 3	NA	public	2018	Sun BB	NA	Males and Females	29875488	European	NA	3301	HG19/GRCh37	NA	Immune system	Protein	NA	NA	1	10534735	0	NA
189	2306	prot-a-2317	Podocalyxin	NA	public	2018	Sun BB	NA	Males and Females	29875488	European	NA	3301	HG19/GRCh37	NA	Immune system	Protein	NA	NA	1	10534735	0	NA
190	2325	prot-a-2461	Pyrin domain-containing protein 1	NA	public	2018	Sun BB	NA	Males and Females	29875488	European	NA	3301	HG19/GRCh37	NA	Immune system	Protein	NA	NA	1	10534735	0	NA
191	2346	prot-a-2120	Netrin-G1	NA	public	2018	Sun BB	NA	Males and Females	29875488	European	NA	3301	HG19/GRCh37	NA	Immune system	Protein	NA	NA	1	10534735	0	NA
192	2358	prot-a-3052	Tumor necrosis factor receptor superfamily member 6B	NA	public	2018	Sun BB	NA	Males and Females	29875488	European	NA	3301	HG19/GRCh37	NA	Immune system	Protein	NA	NA	1	10534735	0	NA
193	2368	prot-a-1335	Hepatocyte growth factor-regulated tyrosine kinase substrate	NA	public	2018	Sun BB	NA	Males and Females	29875488	European	NA	3301	HG19/GRCh37	NA	Immune system	Protein	NA	NA	1	10534735	0	NA
194	2370	prot-a-3068	Tenascin-R	NA	public	2018	Sun BB	NA	Males and Females	29875488	European	NA	3301	HG19/GRCh37	NA	Immune system	Protein	NA	NA	1	10534735	0	NA
195	2402	prot-a-1415	Gamma-interferon-inducible protein 16	NA	public	2018	Sun BB	NA	Males and Females	29875488	European	NA	3301	HG19/GRCh37	NA	Immune system	Protein	NA	NA	1	10534735	0	NA
196	2406	prot-a-2708	14-3-3 protein sigma	NA	public	2018	Sun BB	NA	Males and Females	29875488	European	NA	3301	HG19/GRCh37	NA	Immune system	Protein	NA	NA	1	10534735	0	NA
197	2417	prot-a-1147	Follistatin-related protein 5	NA	public	2018	Sun BB	NA	Males and Females	29875488	European	NA	3301	HG19/GRCh37	NA	Immune system	Protein	NA	NA	1	10534735	0	NA
198	2434	prot-a-1251	Glycoprotein hormone alpha-2	NA	public	2018	Sun BB	NA	Males and Females	29875488	European	NA	3301	HG19/GRCh37	NA	Immune system	Protein	NA	NA	1	10534735	0	NA
199	2440	prot-a-2068	Palmitoleoyl-protein carboxylesterase NOTUM	NA	public	2018	Sun BB	NA	Males and Females	29875488	European	NA	3301	HG19/GRCh37	NA	Immune system	Protein	NA	NA	1	10534735	0	NA
200	2449	prot-a-750	C-X-C motif chemokine 9	NA	public	2018	Sun BB	NA	Males and Females	29875488	European	NA	3301	HG19/GRCh37	NA	Immune system	Protein	NA	NA	1	10534735	0	NA
201	2456	prot-a-1923	Multimerin-2	NA	public	2018	Sun BB	NA	Males and Females	29875488	European	NA	3301	HG19/GRCh37	NA	Immune system	Protein	NA	NA	1	10534735	0	NA
202	2471	prot-a-2288	Group IIE secretory phospholipase A2	NA	public	2018	Sun BB	NA	Males and Females	29875488	European	NA	3301	HG19/GRCh37	NA	Immune system	Protein	NA	NA	1	10534735	0	NA
203	2477	prot-a-1241	Aspartate aminotransferase, cytoplasmic	NA	public	2018	Sun BB	NA	Males and Females	29875488	European	NA	3301	HG19/GRCh37	NA	Immune system	Protein	NA	NA	1	10534735	0	NA
204	2489	prot-a-285	Transmembrane protein C16orf54	NA	public	2018	Sun BB	NA	Males and Females	29875488	European	NA	3301	HG19/GRCh37	NA	Immune system	Protein	NA	NA	1	10534735	0	NA
205	2495	prot-a-233	B-cell receptor-associated protein 29	NA	public	2018	Sun BB	NA	Males and Females	29875488	European	NA	3301	HG19/GRCh37	NA	Immune system	Protein	NA	NA	1	10534735	0	NA
206	2505	prot-a-3026	Transmembrane protease serine 5	NA	public	2018	Sun BB	NA	Males and Females	29875488	European	NA	3301	HG19/GRCh37	NA	Immune system	Protein	NA	NA	1	10534735	0	NA
207	2507	prot-a-2980	Metalloproteinase inhibitor 4	NA	public	2018	Sun BB	NA	Males and Females	29875488	European	NA	3301	HG19/GRCh37	NA	Immune system	Protein	NA	NA	1	10534735	0	NA
208	2509	prot-a-2802	Sortilin	NA	public	2018	Sun BB	NA	Males and Females	29875488	European	NA	3301	HG19/GRCh37	NA	Immune system	Protein	NA	NA	1	10534735	0	NA
209	2521	prot-a-2312	Mismatch repair endonuclease PMS2	NA	public	2018	Sun BB	NA	Males and Females	29875488	European	NA	3301	HG19/GRCh37	NA	Immune system	Protein	NA	NA	1	10534735	0	NA
210	2549	prot-a-1559	Insulin-induced gene 1 protein	NA	public	2018	Sun BB	NA	Males and Females	29875488	European	NA	3301	HG19/GRCh37	NA	Immune system	Protein	NA	NA	1	10534735	0	NA
211	2552	prot-a-3084	Thiamin pyrophosphokinase 1	NA	public	2018	Sun BB	NA	Males and Females	29875488	European	NA	3301	HG19/GRCh37	NA	Immune system	Protein	NA	NA	1	10534735	0	NA
212	2563	prot-a-149	Rho GTPase-activating protein 30	NA	public	2018	Sun BB	NA	Males and Females	29875488	European	NA	3301	HG19/GRCh37	NA	Immune system	Protein	NA	NA	1	10534735	0	NA
213	2578	prot-a-545	Neural cell adhesion molecule L1-like protein	NA	public	2018	Sun BB	NA	Males and Females	29875488	European	NA	3301	HG19/GRCh37	NA	Immune system	Protein	NA	NA	1	10534735	0	NA
214	2583	prot-a-1620	BTB/POZ domain-containing protein KCTD5	NA	public	2018	Sun BB	NA	Males and Females	29875488	European	NA	3301	HG19/GRCh37	NA	Immune system	Protein	NA	NA	1	10534735	0	NA
215	2584	prot-a-2066	NoneX	NA	public	2018	Sun BB	NA	Males and Females	29875488	European	NA	3301	HG19/GRCh37	NA	Immune system	Protein	NA	NA	1	10534735	0	NA
216	2589	prot-a-2933	TATA-box-binding protein	NA	public	2018	Sun BB	NA	Males and Females	29875488	European	NA	3301	HG19/GRCh37	NA	Immune system	Protein	NA	NA	1	10534735	0	NA
217	2596	prot-a-1182	GTP cyclohydrolase 1	NA	public	2018	Sun BB	NA	Males and Females	29875488	European	NA	3301	HG19/GRCh37	NA	Immune system	Protein	NA	NA	1	10534735	0	NA
218	2619	prot-a-2601	Ribonucleoside-diphosphate reductase large subunit	NA	public	2018	Sun BB	NA	Males and Females	29875488	European	NA	3301	HG19/GRCh37	NA	Immune system	Protein	NA	NA	1	10534735	0	NA
219	2635	prot-a-1743	Leukocyte immunoglobulin-like receptor subfamily B member 2	NA	public	2018	Sun BB	NA	Males and Females	29875488	European	NA	3301	HG19/GRCh37	NA	Immune system	Protein	NA	NA	1	10534735	0	NA
220	2637	prot-a-104	Acidic leucine-rich nuclear phosphoprotein 32 family member A	NA	public	2018	Sun BB	NA	Males and Females	29875488	European	NA	3301	HG19/GRCh37	NA	Immune system	Protein	NA	NA	1	10534735	0	NA
221	2646	prot-a-421	Antigen-presenting glycoprotein CD1d	NA	public	2018	Sun BB	NA	Males and Females	29875488	European	NA	3301	HG19/GRCh37	NA	Immune system	Protein	NA	NA	1	10534735	0	NA
222	2653	prot-a-1550	Inosine-5'-monophosphate dehydrogenase 2	NA	public	2018	Sun BB	NA	Males and Females	29875488	European	NA	3301	HG19/GRCh37	NA	Immune system	Protein	NA	NA	1	10534735	0	NA
223	2669	prot-a-1433	Interferon gamma receptor 2	NA	public	2018	Sun BB	NA	Males and Females	29875488	European	NA	3301	HG19/GRCh37	NA	Immune system	Protein	NA	NA	1	10534735	0	NA
224	2684	prot-a-2112	5'(3')-deoxyribonucleotidase, cytosolic type	NA	public	2018	Sun BB	NA	Males and Females	29875488	European	NA	3301	HG19/GRCh37	NA	Immune system	Protein	NA	NA	1	10534735	0	NA
225	2692	prot-a-2097	Neuregulin-4	NA	public	2018	Sun BB	NA	Males and Females	29875488	European	NA	3301	HG19/GRCh37	NA	Immune system	Protein	NA	NA	1	10534735	0	NA
226	2732	prot-a-2957	Tissue factor pathway inhibitor	NA	public	2018	Sun BB	NA	Males and Females	29875488	European	NA	3301	HG19/GRCh37	NA	Immune system	Protein	NA	NA	1	10534735	0	NA
227	2744	prot-a-2452	Poly(U)-binding-splicing factor PUF60	NA	public	2018	Sun BB	NA	Males and Females	29875488	European	NA	3301	HG19/GRCh37	NA	Immune system	Protein	NA	NA	1	10534735	0	NA
228	2750	prot-a-360	Protein CASC4	NA	public	2018	Sun BB	NA	Males and Females	29875488	European	NA	3301	HG19/GRCh37	NA	Immune system	Protein	NA	NA	1	10534735	0	NA
229	2757	prot-a-1306	3-hydroxyanthranilate 3,4-dioxygenase	NA	public	2018	Sun BB	NA	Males and Females	29875488	European	NA	3301	HG19/GRCh37	NA	Immune system	Protein	NA	NA	1	10534735	0	NA
230	2765	prot-a-159	AT-rich interactive domain-containing protein 3A	NA	public	2018	Sun BB	NA	Males and Females	29875488	European	NA	3301	HG19/GRCh37	NA	Immune system	Protein	NA	NA	1	10534735	0	NA
231	2766	prot-a-2146	Oxidized low-density lipoprotein receptor 1	NA	public	2018	Sun BB	NA	Males and Females	29875488	European	NA	3301	HG19/GRCh37	NA	Immune system	Protein	NA	NA	1	10534735	0	NA
232	2793	prot-a-2659	Protein SEC13 homolog	NA	public	2018	Sun BB	NA	Males and Females	29875488	European	NA	3301	HG19/GRCh37	NA	Immune system	Protein	NA	NA	1	10534735	0	NA
233	2825	prot-a-2014	Natural cytotoxicity triggering receptor 1	NA	public	2018	Sun BB	NA	Males and Females	29875488	European	NA	3301	HG19/GRCh37	NA	Immune system	Protein	NA	NA	1	10534735	0	NA
234	2843	prot-a-1814	Lysozyme g-like protein 1	NA	public	2018	Sun BB	NA	Males and Females	29875488	European	NA	3301	HG19/GRCh37	NA	Immune system	Protein	NA	NA	1	10534735	0	NA
235	2852	prot-a-2367	cAMP-dependent protein kinase catalytic subunit alpha	NA	public	2018	Sun BB	NA	Males and Females	29875488	European	NA	3301	HG19/GRCh37	NA	Immune system	Protein	NA	NA	1	10534735	0	NA
236	2863	prot-a-832	Delta-like protein 4	NA	public	2018	Sun BB	NA	Males and Females	29875488	European	NA	3301	HG19/GRCh37	NA	Immune system	Protein	NA	NA	1	10534735	0	NA
237	2880	prot-a-1603	Junctophilin-3	NA	public	2018	Sun BB	NA	Males and Females	29875488	European	NA	3301	HG19/GRCh37	NA	Immune system	Protein	NA	NA	1	10534735	0	NA
238	2884	prot-a-1675	NKG2-D type II integral membrane protein	NA	public	2018	Sun BB	NA	Males and Females	29875488	European	NA	3301	HG19/GRCh37	NA	Immune system	Protein	NA	NA	1	10534735	0	NA
239	2888	prot-a-1884	Microfibrillar-associated protein 1	NA	public	2018	Sun BB	NA	Males and Females	29875488	European	NA	3301	HG19/GRCh37	NA	Immune system	Protein	NA	NA	1	10534735	0	NA
240	2898	prot-a-91	Anaphase-promoting complex subunit 7	NA	public	2018	Sun BB	NA	Males and Females	29875488	European	NA	3301	HG19/GRCh37	NA	Immune system	Protein	NA	NA	1	10534735	0	NA
241	2911	prot-a-308	ES1 protein homolog, mitochondrial	NA	public	2018	Sun BB	NA	Males and Females	29875488	European	NA	3301	HG19/GRCh37	NA	Immune system	Protein	NA	NA	1	10534735	0	NA
242	2917	prot-a-2813	Spermatogenesis-associated protein 20	NA	public	2018	Sun BB	NA	Males and Females	29875488	European	NA	3301	HG19/GRCh37	NA	Immune system	Protein	NA	NA	1	10534735	0	NA
243	2920	prot-a-1747	Leukocyte immunoglobulin-like receptor subfamily B member 5	NA	public	2018	Sun BB	NA	Males and Females	29875488	European	NA	3301	HG19/GRCh37	NA	Immune system	Protein	NA	NA	1	10534735	0	NA
244	2922	prot-a-746	Gro-beta/gamma	NA	public	2018	Sun BB	NA	Males and Females	29875488	European	NA	3301	HG19/GRCh37	NA	Immune system	Protein	NA	NA	1	10534735	0	NA
245	2986	prot-a-358	Cysteine--tRNA ligase, cytoplasmic	NA	public	2018	Sun BB	NA	Males and Females	29875488	European	NA	3301	HG19/GRCh37	NA	Immune system	Protein	NA	NA	1	10534735	0	NA
246	2992	prot-a-1963	Myotubularin-related protein 1	NA	public	2018	Sun BB	NA	Males and Females	29875488	European	NA	3301	HG19/GRCh37	NA	Immune system	Protein	NA	NA	1	10534735	0	NA
247	3005	prot-a-1956	Growth/differentiation factor 8	NA	public	2018	Sun BB	NA	Males and Females	29875488	European	NA	3301	HG19/GRCh37	NA	Immune system	Protein	NA	NA	1	10534735	0	NA
248	3047	prot-a-797	Beta-defensin 121	NA	public	2018	Sun BB	NA	Males and Females	29875488	European	NA	3301	HG19/GRCh37	NA	Immune system	Protein	NA	NA	1	10534735	0	NA
249	3060	prot-a-2115	Neurotrophin-4	NA	public	2018	Sun BB	NA	Males and Females	29875488	European	NA	3301	HG19/GRCh37	NA	Immune system	Protein	NA	NA	1	10534735	0	NA
250	3061	prot-a-937	EMI domain-containing protein 1	NA	public	2018	Sun BB	NA	Males and Females	29875488	European	NA	3301	HG19/GRCh37	NA	Immune system	Protein	NA	NA	1	10534735	0	NA
251	3074	prot-a-3182	Uronyl 2-sulfotransferase	NA	public	2018	Sun BB	NA	Males and Females	29875488	European	NA	3301	HG19/GRCh37	NA	Immune system	Protein	NA	NA	1	10534735	0	NA
252	3090	prot-a-2074	Nuclear pore complex-interacting protein family member B3	NA	public	2018	Sun BB	NA	Males and Females	29875488	European	NA	3301	HG19/GRCh37	NA	Immune system	Protein	NA	NA	1	10534735	0	NA
253	3097	prot-a-301	Complement C1q subcomponent subunit C	NA	public	2018	Sun BB	NA	Males and Females	29875488	European	NA	3301	HG19/GRCh37	NA	Immune system	Protein	NA	NA	1	10534735	0	NA
254	3103	prot-a-813	Desert hedgehog protein N-product	NA	public	2018	Sun BB	NA	Males and Females	29875488	European	NA	3301	HG19/GRCh37	NA	Immune system	Protein	NA	NA	1	10534735	0	NA
255	3139	prot-a-1871	Midkine	NA	public	2018	Sun BB	NA	Males and Females	29875488	European	NA	3301	HG19/GRCh37	NA	Immune system	Protein	NA	NA	1	10534735	0	NA
256	3141	prot-a-2541	Rho-related GTP-binding protein RhoG	NA	public	2018	Sun BB	NA	Males and Females	29875488	European	NA	3301	HG19/GRCh37	NA	Immune system	Protein	NA	NA	1	10534735	0	NA
257	3149	prot-a-433	CMRF35-like molecule 6	NA	public	2018	Sun BB	NA	Males and Females	29875488	European	NA	3301	HG19/GRCh37	NA	Immune system	Protein	NA	NA	1	10534735	0	NA
258	3159	prot-a-2913	Synaptotagmin-2	NA	public	2018	Sun BB	NA	Males and Females	29875488	European	NA	3301	HG19/GRCh37	NA	Immune system	Protein	NA	NA	1	10534735	0	NA
259	3167	prot-a-2031	Protein kinase C-binding protein NELL2	NA	public	2018	Sun BB	NA	Males and Females	29875488	European	NA	3301	HG19/GRCh37	NA	Immune system	Protein	NA	NA	1	10534735	0	NA
260	3189	prot-a-2196	Protocadherin-15	NA	public	2018	Sun BB	NA	Males and Females	29875488	European	NA	3301	HG19/GRCh37	NA	Immune system	Protein	NA	NA	1	10534735	0	NA
261	3197	prot-a-309	Uncharacterized protein C22orf15	NA	public	2018	Sun BB	NA	Males and Females	29875488	European	NA	3301	HG19/GRCh37	NA	Immune system	Protein	NA	NA	1	10534735	0	NA
262	3203	prot-a-837	DnaJ homolog subfamily B member 12	NA	public	2018	Sun BB	NA	Males and Females	29875488	European	NA	3301	HG19/GRCh37	NA	Immune system	Protein	NA	NA	1	10534735	0	NA
263	3219	prot-a-655	CREB-binding protein	NA	public	2018	Sun BB	NA	Males and Females	29875488	European	NA	3301	HG19/GRCh37	NA	Immune system	Protein	NA	NA	1	10534735	0	NA
264	3257	prot-a-127	Apolipoprotein B	NA	public	2018	Sun BB	NA	Males and Females	29875488	European	NA	3301	HG19/GRCh37	NA	Immune system	Protein	NA	NA	1	10534735	0	NA
265	3265	prot-a-1450	Insulin-like growth factor-binding protein 6	NA	public	2018	Sun BB	NA	Males and Females	29875488	European	NA	3301	HG19/GRCh37	NA	Immune system	Protein	NA	NA	1	10534735	0	NA
266	3266	prot-a-1411	Alpha-L-iduronidase	NA	public	2018	Sun BB	NA	Males and Females	29875488	European	NA	3301	HG19/GRCh37	NA	Immune system	Protein	NA	NA	1	10534735	0	NA
267	3282	prot-a-2522	Replication initiator 1	NA	public	2018	Sun BB	NA	Males and Females	29875488	European	NA	3301	HG19/GRCh37	NA	Immune system	Protein	NA	NA	1	10534735	0	NA
268	3289	prot-a-2805	Protein SPACA7	NA	public	2018	Sun BB	NA	Males and Females	29875488	European	NA	3301	HG19/GRCh37	NA	Immune system	Protein	NA	NA	1	10534735	0	NA
269	3302	prot-a-1967	Mucin-1	NA	public	2018	Sun BB	NA	Males and Females	29875488	European	NA	3301	HG19/GRCh37	NA	Immune system	Protein	NA	NA	1	10534735	0	NA
270	3330	prot-a-1872	Nuclear protein MDM1	NA	public	2018	Sun BB	NA	Males and Females	29875488	European	NA	3301	HG19/GRCh37	NA	Immune system	Protein	NA	NA	1	10534735	0	NA
271	3332	prot-a-633	COMM domain-containing protein 1	NA	public	2018	Sun BB	NA	Males and Females	29875488	European	NA	3301	HG19/GRCh37	NA	Immune system	Protein	NA	NA	1	10534735	0	NA
272	3338	prot-a-1842	Dual specificity mitogen-activated protein kinase kinase 4	NA	public	2018	Sun BB	NA	Males and Females	29875488	European	NA	3301	HG19/GRCh37	NA	Immune system	Protein	NA	NA	1	10534735	0	NA
273	3350	prot-a-3102	Thyrotropin-releasing hormone	NA	public	2018	Sun BB	NA	Males and Females	29875488	European	NA	3301	HG19/GRCh37	NA	Immune system	Protein	NA	NA	1	10534735	0	NA
274	3365	prot-a-311	Uncharacterized protein C2orf66	NA	public	2018	Sun BB	NA	Males and Females	29875488	European	NA	3301	HG19/GRCh37	NA	Immune system	Protein	NA	NA	1	10534735	0	NA
275	3367	prot-a-674	Beta-crystallin B2	NA	public	2018	Sun BB	NA	Males and Females	29875488	European	NA	3301	HG19/GRCh37	NA	Immune system	Protein	NA	NA	1	10534735	0	NA
276	3397	prot-a-480	Cadherin-1	NA	public	2018	Sun BB	NA	Males and Females	29875488	European	NA	3301	HG19/GRCh37	NA	Immune system	Protein	NA	NA	1	10534735	0	NA
277	3425	prot-a-2543	Protein RIC-3	NA	public	2018	Sun BB	NA	Males and Females	29875488	European	NA	3301	HG19/GRCh37	NA	Immune system	Protein	NA	NA	1	10534735	0	NA
278	3433	prot-a-3262	Zinc finger protein 175	NA	public	2018	Sun BB	NA	Males and Females	29875488	European	NA	3301	HG19/GRCh37	NA	Immune system	Protein	NA	NA	1	10534735	0	NA
279	3445	prot-a-281	Platelet receptor Gi24	NA	public	2018	Sun BB	NA	Males and Females	29875488	European	NA	3301	HG19/GRCh37	NA	Immune system	Protein	NA	NA	1	10534735	0	NA
280	3449	prot-a-227	B melanoma antigen 2	NA	public	2018	Sun BB	NA	Males and Females	29875488	European	NA	3301	HG19/GRCh37	NA	Immune system	Protein	NA	NA	1	10534735	0	NA
281	3452	prot-a-1403	Inducible T-cell costimulator	NA	public	2018	Sun BB	NA	Males and Females	29875488	European	NA	3301	HG19/GRCh37	NA	Immune system	Protein	NA	NA	1	10534735	0	NA
282	3464	prot-a-36	A disintegrin and metalloproteinase with thrombospondin motifs 5	NA	public	2018	Sun BB	NA	Males and Females	29875488	European	NA	3301	HG19/GRCh37	NA	Immune system	Protein	NA	NA	1	10534735	0	NA
283	3475	prot-a-825	Dihydrolipoyl dehydrogenase, mitochondrial	NA	public	2018	Sun BB	NA	Males and Females	29875488	European	NA	3301	HG19/GRCh37	NA	Immune system	Protein	NA	NA	1	10534735	0	NA
284	3480	prot-a-903	Ephrin-B1	NA	public	2018	Sun BB	NA	Males and Females	29875488	European	NA	3301	HG19/GRCh37	NA	Immune system	Protein	NA	NA	1	10534735	0	NA
285	3486	prot-a-893	Early endosome antigen 1	NA	public	2018	Sun BB	NA	Males and Females	29875488	European	NA	3301	HG19/GRCh37	NA	Immune system	Protein	NA	NA	1	10534735	0	NA
286	3490	prot-a-93	Angiopoietin-2	NA	public	2018	Sun BB	NA	Males and Females	29875488	European	NA	3301	HG19/GRCh37	NA	Immune system	Protein	NA	NA	1	10534735	0	NA
287	3503	prot-a-2586	60S ribosomal protein L30	NA	public	2018	Sun BB	NA	Males and Females	29875488	European	NA	3301	HG19/GRCh37	NA	Immune system	Protein	NA	NA	1	10534735	0	NA
288	3510	prot-a-409	C-C motif chemokine 5	NA	public	2018	Sun BB	NA	Males and Females	29875488	European	NA	3301	HG19/GRCh37	NA	Immune system	Protein	NA	NA	1	10534735	0	NA
289	3512	prot-a-254	Bone morphogenetic protein 10	NA	public	2018	Sun BB	NA	Males and Females	29875488	European	NA	3301	HG19/GRCh37	NA	Immune system	Protein	NA	NA	1	10534735	0	NA
290	3545	prot-a-2730	Sialic acid-binding Ig-like lectin 8	NA	public	2018	Sun BB	NA	Males and Females	29875488	European	NA	3301	HG19/GRCh37	NA	Immune system	Protein	NA	NA	1	10534735	0	NA
291	3551	prot-a-1330	Probable E3 ubiquitin-protein ligase HERC4	NA	public	2018	Sun BB	NA	Males and Females	29875488	European	NA	3301	HG19/GRCh37	NA	Immune system	Protein	NA	NA	1	10534735	0	NA
292	3553	prot-a-3083	Triosephosphate isomerase	NA	public	2018	Sun BB	NA	Males and Females	29875488	European	NA	3301	HG19/GRCh37	NA	Immune system	Protein	NA	NA	1	10534735	0	NA
293	3558	prot-a-1522	Interleukin-31 receptor subunit alpha	NA	public	2018	Sun BB	NA	Males and Females	29875488	European	NA	3301	HG19/GRCh37	NA	Immune system	Protein	NA	NA	1	10534735	0	NA
294	3629	prot-a-2917	Synaptotagmin-8	NA	public	2018	Sun BB	NA	Males and Females	29875488	European	NA	3301	HG19/GRCh37	NA	Immune system	Protein	NA	NA	1	10534735	0	NA
295	3638	prot-a-1661	Prostate-specific antigen	NA	public	2018	Sun BB	NA	Males and Females	29875488	European	NA	3301	HG19/GRCh37	NA	Immune system	Protein	NA	NA	1	10534735	0	NA
296	3646	prot-a-1246	Glypican-3	NA	public	2018	Sun BB	NA	Males and Females	29875488	European	NA	3301	HG19/GRCh37	NA	Immune system	Protein	NA	NA	1	10534735	0	NA
297	3654	prot-a-35	A disintegrin and metalloproteinase with thrombospondin motifs 4	NA	public	2018	Sun BB	NA	Males and Females	29875488	European	NA	3301	HG19/GRCh37	NA	Immune system	Protein	NA	NA	1	10534735	0	NA
298	3676	prot-a-2672	Semaphorin-3E	NA	public	2018	Sun BB	NA	Males and Females	29875488	European	NA	3301	HG19/GRCh37	NA	Immune system	Protein	NA	NA	1	10534735	0	NA
299	3693	prot-a-2560	E3 ubiquitin-protein ligase RNF114	NA	public	2018	Sun BB	NA	Males and Females	29875488	European	NA	3301	HG19/GRCh37	NA	Immune system	Protein	NA	NA	1	10534735	0	NA
300	3696	prot-a-287	Uncharacterized protein C17orf78	NA	public	2018	Sun BB	NA	Males and Females	29875488	European	NA	3301	HG19/GRCh37	NA	Immune system	Protein	NA	NA	1	10534735	0	NA
301	3714	prot-a-1915	Matrix metalloproteinase-16	NA	public	2018	Sun BB	NA	Males and Females	29875488	European	NA	3301	HG19/GRCh37	NA	Immune system	Protein	NA	NA	1	10534735	0	NA
302	3719	prot-a-206	Axin-2	NA	public	2018	Sun BB	NA	Males and Females	29875488	European	NA	3301	HG19/GRCh37	NA	Immune system	Protein	NA	NA	1	10534735	0	NA
303	3766	prot-a-2426	Prostaglandin-H2 D-isomerase	NA	public	2018	Sun BB	NA	Males and Females	29875488	European	NA	3301	HG19/GRCh37	NA	Immune system	Protein	NA	NA	1	10534735	0	NA
304	3768	prot-a-1833	Mannosyl-oligosaccharide 1,2-alpha-mannosidase IB	NA	public	2018	Sun BB	NA	Males and Females	29875488	European	NA	3301	HG19/GRCh37	NA	Immune system	Protein	NA	NA	1	10534735	0	NA
305	3773	prot-a-2254	Placenta growth factor	NA	public	2018	Sun BB	NA	Males and Females	29875488	European	NA	3301	HG19/GRCh37	NA	Immune system	Protein	NA	NA	1	10534735	0	NA
306	3774	prot-a-2923	Tumor-associated calcium signal transducer 2	NA	public	2018	Sun BB	NA	Males and Females	29875488	European	NA	3301	HG19/GRCh37	NA	Immune system	Protein	NA	NA	1	10534735	0	NA
307	3777	prot-a-275	Basigin	NA	public	2018	Sun BB	NA	Males and Females	29875488	European	NA	3301	HG19/GRCh37	NA	Immune system	Protein	NA	NA	1	10534735	0	NA
308	3781	prot-a-482	Cadherin-15	NA	public	2018	Sun BB	NA	Males and Females	29875488	European	NA	3301	HG19/GRCh37	NA	Immune system	Protein	NA	NA	1	10534735	0	NA
309	3808	prot-a-997	Protein EVI2B	NA	public	2018	Sun BB	NA	Males and Females	29875488	European	NA	3301	HG19/GRCh37	NA	Immune system	Protein	NA	NA	1	10534735	0	NA
310	3826	prot-a-2447	Receptor-type tyrosine-protein phosphatase R	NA	public	2018	Sun BB	NA	Males and Females	29875488	European	NA	3301	HG19/GRCh37	NA	Immune system	Protein	NA	NA	1	10534735	0	NA
311	3831	prot-a-3133	PolyUbiquitin K48-linked	NA	public	2018	Sun BB	NA	Males and Females	29875488	European	NA	3301	HG19/GRCh37	NA	Immune system	Protein	NA	NA	1	10534735	0	NA
312	3849	prot-a-88	Protein amnionless	NA	public	2018	Sun BB	NA	Males and Females	29875488	European	NA	3301	HG19/GRCh37	NA	Immune system	Protein	NA	NA	1	10534735	0	NA
313	3892	prot-a-935	ER membrane protein complex subunit 1	NA	public	2018	Sun BB	NA	Males and Females	29875488	European	NA	3301	HG19/GRCh37	NA	Immune system	Protein	NA	NA	1	10534735	0	NA
314	3893	prot-a-1667	Kallikrein-8	NA	public	2018	Sun BB	NA	Males and Females	29875488	European	NA	3301	HG19/GRCh37	NA	Immune system	Protein	NA	NA	1	10534735	0	NA
315	3928	prot-a-1948	Mesothelin	NA	public	2018	Sun BB	NA	Males and Females	29875488	European	NA	3301	HG19/GRCh37	NA	Immune system	Protein	NA	NA	1	10534735	0	NA
316	3929	prot-a-1891	MAX gene-associated protein	NA	public	2018	Sun BB	NA	Males and Females	29875488	European	NA	3301	HG19/GRCh37	NA	Immune system	Protein	NA	NA	1	10534735	0	NA
317	3940	prot-a-3049	Tumor necrosis factor receptor superfamily member 21	NA	public	2018	Sun BB	NA	Males and Females	29875488	European	NA	3301	HG19/GRCh37	NA	Immune system	Protein	NA	NA	1	10534735	0	NA
318	3952	prot-a-660	Cysteine-rich motor neuron 1 protein	NA	public	2018	Sun BB	NA	Males and Females	29875488	European	NA	3301	HG19/GRCh37	NA	Immune system	Protein	NA	NA	1	10534735	0	NA
319	3981	prot-a-3098	Triggering receptor expressed on myeloid cells 1	NA	public	2018	Sun BB	NA	Males and Females	29875488	European	NA	3301	HG19/GRCh37	NA	Immune system	Protein	NA	NA	1	10534735	0	NA
320	4008	prot-a-1155	Alpha-(1,3)-fucosyltransferase 9	NA	public	2018	Sun BB	NA	Males and Females	29875488	European	NA	3301	HG19/GRCh37	NA	Immune system	Protein	NA	NA	1	10534735	0	NA
321	4032	prot-a-1850	Mitogen-activated protein kinase 9	NA	public	2018	Sun BB	NA	Males and Females	29875488	European	NA	3301	HG19/GRCh37	NA	Immune system	Protein	NA	NA	1	10534735	0	NA
322	4033	prot-a-3214	Vitronectin	NA	public	2018	Sun BB	NA	Males and Females	29875488	European	NA	3301	HG19/GRCh37	NA	Immune system	Protein	NA	NA	1	10534735	0	NA
323	4042	prot-a-1502	Interleukin-1 receptor-like 1	NA	public	2018	Sun BB	NA	Males and Females	29875488	European	NA	3301	HG19/GRCh37	NA	Immune system	Protein	NA	NA	1	10534735	0	NA
324	4064	prot-a-2558	Ribonuclease H1	NA	public	2018	Sun BB	NA	Males and Females	29875488	European	NA	3301	HG19/GRCh37	NA	Immune system	Protein	NA	NA	1	10534735	0	NA
325	4082	prot-a-2049	Nidogen-1	NA	public	2018	Sun BB	NA	Males and Females	29875488	European	NA	3301	HG19/GRCh37	NA	Immune system	Protein	NA	NA	1	10534735	0	NA
326	4083	prot-a-1733	Leucine-rich repeat LGI family member 3	NA	public	2018	Sun BB	NA	Males and Females	29875488	European	NA	3301	HG19/GRCh37	NA	Immune system	Protein	NA	NA	1	10534735	0	NA
327	4084	prot-a-401	C-C motif chemokine 24	NA	public	2018	Sun BB	NA	Males and Females	29875488	European	NA	3301	HG19/GRCh37	NA	Immune system	Protein	NA	NA	1	10534735	0	NA
328	4090	prot-a-1790	Leucine-rich repeat-containing protein 74A	NA	public	2018	Sun BB	NA	Males and Females	29875488	European	NA	3301	HG19/GRCh37	NA	Immune system	Protein	NA	NA	1	10534735	0	NA
329	4115	prot-a-2010	Nucleolin	NA	public	2018	Sun BB	NA	Males and Females	29875488	European	NA	3301	HG19/GRCh37	NA	Immune system	Protein	NA	NA	1	10534735	0	NA
330	4116	prot-a-567	Galectin-10	NA	public	2018	Sun BB	NA	Males and Females	29875488	European	NA	3301	HG19/GRCh37	NA	Immune system	Protein	NA	NA	1	10534735	0	NA
331	4117	prot-a-848	DnaJ homolog subfamily C member 27	NA	public	2018	Sun BB	NA	Males and Females	29875488	European	NA	3301	HG19/GRCh37	NA	Immune system	Protein	NA	NA	1	10534735	0	NA
332	4118	prot-a-2998	Transmembrane protein 132B	NA	public	2018	Sun BB	NA	Males and Females	29875488	European	NA	3301	HG19/GRCh37	NA	Immune system	Protein	NA	NA	1	10534735	0	NA
333	4128	prot-a-888	Tumor necrosis factor receptor superfamily member EDAR	NA	public	2018	Sun BB	NA	Males and Females	29875488	European	NA	3301	HG19/GRCh37	NA	Immune system	Protein	NA	NA	1	10534735	0	NA
334	4129	prot-a-1125	Leucine-rich repeat transmembrane protein FLRT3	NA	public	2018	Sun BB	NA	Males and Females	29875488	European	NA	3301	HG19/GRCh37	NA	Immune system	Protein	NA	NA	1	10534735	0	NA
335	4161	prot-a-2061	Normal mucosa of esophagus-specific gene 1 protein	NA	public	2018	Sun BB	NA	Males and Females	29875488	European	NA	3301	HG19/GRCh37	NA	Immune system	Protein	NA	NA	1	10534735	0	NA
336	4197	prot-a-811	Diacylglycerol kinase beta	NA	public	2018	Sun BB	NA	Males and Females	29875488	European	NA	3301	HG19/GRCh37	NA	Immune system	Protein	NA	NA	1	10534735	0	NA
337	4208	prot-a-1716	L-lactate dehydrogenase C chain	NA	public	2018	Sun BB	NA	Males and Females	29875488	European	NA	3301	HG19/GRCh37	NA	Immune system	Protein	NA	NA	1	10534735	0	NA
338	4226	prot-a-1631	UPF0577 protein KIAA1324	NA	public	2018	Sun BB	NA	Males and Females	29875488	European	NA	3301	HG19/GRCh37	NA	Immune system	Protein	NA	NA	1	10534735	0	NA
339	4230	prot-a-1350	SWI/SNF-related matrix-associated actin-dependent regulator of chromatin subfamily E member 1-related	NA	public	2018	Sun BB	NA	Males and Females	29875488	European	NA	3301	HG19/GRCh37	NA	Immune system	Protein	NA	NA	1	10534735	0	NA
340	4261	prot-a-2608	Retbindin	NA	public	2018	Sun BB	NA	Males and Females	29875488	European	NA	3301	HG19/GRCh37	NA	Immune system	Protein	NA	NA	1	10534735	0	NA
341	4266	prot-a-1804	Leukotriene A-4 hydrolase	NA	public	2018	Sun BB	NA	Males and Females	29875488	European	NA	3301	HG19/GRCh37	NA	Immune system	Protein	NA	NA	1	10534735	0	NA
342	4272	prot-a-1564	Insulin receptor	NA	public	2018	Sun BB	NA	Males and Females	29875488	European	NA	3301	HG19/GRCh37	NA	Immune system	Protein	NA	NA	1	10534735	0	NA
343	4307	prot-a-503	Carcinoembryonic antigen-related cell adhesion molecule 21	NA	public	2018	Sun BB	NA	Males and Females	29875488	European	NA	3301	HG19/GRCh37	NA	Immune system	Protein	NA	NA	1	10534735	0	NA
344	4310	prot-a-2407	Pregnancy-specific beta-1-glycoprotein 8	NA	public	2018	Sun BB	NA	Males and Females	29875488	European	NA	3301	HG19/GRCh37	NA	Immune system	Protein	NA	NA	1	10534735	0	NA
345	4359	prot-a-420	CD177 antigen	NA	public	2018	Sun BB	NA	Males and Females	29875488	European	NA	3301	HG19/GRCh37	NA	Immune system	Protein	NA	NA	1	10534735	0	NA
346	4366	prot-a-2397	Proactivator polypeptide-like 1	NA	public	2018	Sun BB	NA	Males and Females	29875488	European	NA	3301	HG19/GRCh37	NA	Immune system	Protein	NA	NA	1	10534735	0	NA
347	4369	prot-a-32	A disintegrin and metalloproteinase with thrombospondin motifs 13	NA	public	2018	Sun BB	NA	Males and Females	29875488	European	NA	3301	HG19/GRCh37	NA	Immune system	Protein	NA	NA	1	10534735	0	NA
348	4371	prot-a-1281	GrpE protein homolog 1, mitochondrial	NA	public	2018	Sun BB	NA	Males and Females	29875488	European	NA	3301	HG19/GRCh37	NA	Immune system	Protein	NA	NA	1	10534735	0	NA
349	4390	prot-a-2869	Signal transducer and activator of transcription 3	NA	public	2018	Sun BB	NA	Males and Females	29875488	European	NA	3301	HG19/GRCh37	NA	Immune system	Protein	NA	NA	1	10534735	0	NA
350	4405	prot-a-201	Sarcoplasmic/endoplasmic reticulum calcium ATPase 3	NA	public	2018	Sun BB	NA	Males and Females	29875488	European	NA	3301	HG19/GRCh37	NA	Immune system	Protein	NA	NA	1	10534735	0	NA
351	4406	prot-a-742	Growth-regulated alpha protein	NA	public	2018	Sun BB	NA	Males and Females	29875488	European	NA	3301	HG19/GRCh37	NA	Immune system	Protein	NA	NA	1	10534735	0	NA
352	4431	prot-a-539	Secretogranin-1	NA	public	2018	Sun BB	NA	Males and Females	29875488	European	NA	3301	HG19/GRCh37	NA	Immune system	Protein	NA	NA	1	10534735	0	NA
353	4460	prot-a-1230	Glucosamine-6-phosphate isomerase 1	NA	public	2018	Sun BB	NA	Males and Females	29875488	European	NA	3301	HG19/GRCh37	NA	Immune system	Protein	NA	NA	1	10534735	0	NA
354	4464	prot-a-1194	Growth/differentiation factor 11/8	NA	public	2018	Sun BB	NA	Males and Females	29875488	European	NA	3301	HG19/GRCh37	NA	Immune system	Protein	NA	NA	1	10534735	0	NA
355	4489	prot-a-979	Endoplasmic reticulum lectin 1	NA	public	2018	Sun BB	NA	Males and Females	29875488	European	NA	3301	HG19/GRCh37	NA	Immune system	Protein	NA	NA	1	10534735	0	NA
356	4515	prot-a-1038	Protein FAM189A2	NA	public	2018	Sun BB	NA	Males and Females	29875488	European	NA	3301	HG19/GRCh37	NA	Immune system	Protein	NA	NA	1	10534735	0	NA
357	4523	prot-a-1746	Leukocyte immunoglobulin-like receptor subfamily B member 4	NA	public	2018	Sun BB	NA	Males and Females	29875488	European	NA	3301	HG19/GRCh37	NA	Immune system	Protein	NA	NA	1	10534735	0	NA
358	4532	prot-a-871	E3 ubiquitin-protein ligase DTX1	NA	public	2018	Sun BB	NA	Males and Females	29875488	European	NA	3301	HG19/GRCh37	NA	Immune system	Protein	NA	NA	1	10534735	0	NA
359	4537	prot-a-3036	Tumor necrosis factor receptor superfamily member 11A	NA	public	2018	Sun BB	NA	Males and Females	29875488	European	NA	3301	HG19/GRCh37	NA	Immune system	Protein	NA	NA	1	10534735	0	NA
360	4564	prot-a-779	Probable ATP-dependent RNA helicase DDX58	NA	public	2018	Sun BB	NA	Males and Females	29875488	European	NA	3301	HG19/GRCh37	NA	Immune system	Protein	NA	NA	1	10534735	0	NA
361	4576	prot-a-1314	Heparin-binding EGF-like growth factor	NA	public	2018	Sun BB	NA	Males and Females	29875488	European	NA	3301	HG19/GRCh37	NA	Immune system	Protein	NA	NA	1	10534735	0	NA
362	4580	prot-a-1554	Inhibin beta A chain:Inhibin beta B chain heterodimer	NA	public	2018	Sun BB	NA	Males and Females	29875488	European	NA	3301	HG19/GRCh37	NA	Immune system	Protein	NA	NA	1	10534735	0	NA
363	4589	prot-a-2884	Syntaxin-18	NA	public	2018	Sun BB	NA	Males and Females	29875488	European	NA	3301	HG19/GRCh37	NA	Immune system	Protein	NA	NA	1	10534735	0	NA
364	4596	prot-a-2258	Phosphoglucomutase-1	NA	public	2018	Sun BB	NA	Males and Females	29875488	European	NA	3301	HG19/GRCh37	NA	Immune system	Protein	NA	NA	1	10534735	0	NA
365	4603	prot-a-2579	Roundabout homolog 3	NA	public	2018	Sun BB	NA	Males and Females	29875488	European	NA	3301	HG19/GRCh37	NA	Immune system	Protein	NA	NA	1	10534735	0	NA
366	4607	prot-a-1640	Killer cell immunoglobulin-like receptor 2DL2	NA	public	2018	Sun BB	NA	Males and Females	29875488	European	NA	3301	HG19/GRCh37	NA	Immune system	Protein	NA	NA	1	10534735	0	NA
367	4611	prot-a-836	DnaJ homolog subfamily B member 11	NA	public	2018	Sun BB	NA	Males and Females	29875488	European	NA	3301	HG19/GRCh37	NA	Immune system	Protein	NA	NA	1	10534735	0	NA
368	4641	prot-a-598	UMP-CMP kinase	NA	public	2018	Sun BB	NA	Males and Females	29875488	European	NA	3301	HG19/GRCh37	NA	Immune system	Protein	NA	NA	1	10534735	0	NA
369	4646	prot-a-2962	Transforming growth factor beta-1	NA	public	2018	Sun BB	NA	Males and Females	29875488	European	NA	3301	HG19/GRCh37	NA	Immune system	Protein	NA	NA	1	10534735	0	NA
370	4647	prot-a-1377	Heparan sulfate glucosamine 3-O-sulfotransferase 4	NA	public	2018	Sun BB	NA	Males and Females	29875488	European	NA	3301	HG19/GRCh37	NA	Immune system	Protein	NA	NA	1	10534735	0	NA
371	4650	prot-a-2052	Nischarin	NA	public	2018	Sun BB	NA	Males and Females	29875488	European	NA	3301	HG19/GRCh37	NA	Immune system	Protein	NA	NA	1	10534735	0	NA
372	4654	prot-a-3159	NKG2D ligand 1	NA	public	2018	Sun BB	NA	Males and Females	29875488	European	NA	3301	HG19/GRCh37	NA	Immune system	Protein	NA	NA	1	10534735	0	NA
373	4667	prot-a-2286	Phospholipase A2, membrane associated	NA	public	2018	Sun BB	NA	Males and Females	29875488	European	NA	3301	HG19/GRCh37	NA	Immune system	Protein	NA	NA	1	10534735	0	NA
374	4677	prot-a-345	Neuron-specific vesicular protein calcyon	NA	public	2018	Sun BB	NA	Males and Females	29875488	European	NA	3301	HG19/GRCh37	NA	Immune system	Protein	NA	NA	1	10534735	0	NA
375	4680	prot-a-2641	Scavenger receptor class F member 2	NA	public	2018	Sun BB	NA	Males and Females	29875488	European	NA	3301	HG19/GRCh37	NA	Immune system	Protein	NA	NA	1	10534735	0	NA
376	4713	prot-a-516	Centrin-2	NA	public	2018	Sun BB	NA	Males and Females	29875488	European	NA	3301	HG19/GRCh37	NA	Immune system	Protein	NA	NA	1	10534735	0	NA
377	4730	prot-a-708	Di-N-acetylchitobiase	NA	public	2018	Sun BB	NA	Males and Females	29875488	European	NA	3301	HG19/GRCh37	NA	Immune system	Protein	NA	NA	1	10534735	0	NA
378	4752	prot-a-445	T-cell surface glycoprotein CD3 epsilon chain	NA	public	2018	Sun BB	NA	Males and Females	29875488	European	NA	3301	HG19/GRCh37	NA	Immune system	Protein	NA	NA	1	10534735	0	NA
379	4753	prot-a-1120	Filamin-A	NA	public	2018	Sun BB	NA	Males and Females	29875488	European	NA	3301	HG19/GRCh37	NA	Immune system	Protein	NA	NA	1	10534735	0	NA
380	4757	prot-a-396	C-C motif chemokine 20	NA	public	2018	Sun BB	NA	Males and Females	29875488	European	NA	3301	HG19/GRCh37	NA	Immune system	Protein	NA	NA	1	10534735	0	NA
381	4780	prot-a-1168	Polypeptide N-acetylgalactosaminyltransferase 11	NA	public	2018	Sun BB	NA	Males and Females	29875488	European	NA	3301	HG19/GRCh37	NA	Immune system	Protein	NA	NA	1	10534735	0	NA
382	4826	prot-a-2763	Sodium- and chloride-dependent glycine transporter 1	NA	public	2018	Sun BB	NA	Males and Females	29875488	European	NA	3301	HG19/GRCh37	NA	Immune system	Protein	NA	NA	1	10534735	0	NA
383	4834	prot-a-522	Complement factor H-related protein 5	NA	public	2018	Sun BB	NA	Males and Females	29875488	European	NA	3301	HG19/GRCh37	NA	Immune system	Protein	NA	NA	1	10534735	0	NA
384	4886	prot-a-239	Bcl-2-like protein 2	NA	public	2018	Sun BB	NA	Males and Females	29875488	European	NA	3301	HG19/GRCh37	NA	Immune system	Protein	NA	NA	1	10534735	0	NA
385	4887	prot-a-2475	Ras-related protein Rab-27B	NA	public	2018	Sun BB	NA	Males and Females	29875488	European	NA	3301	HG19/GRCh37	NA	Immune system	Protein	NA	NA	1	10534735	0	NA
386	4891	prot-a-801	Beta-defensin 134	NA	public	2018	Sun BB	NA	Males and Females	29875488	European	NA	3301	HG19/GRCh37	NA	Immune system	Protein	NA	NA	1	10534735	0	NA
387	4902	prot-a-934	Engulfment and cell motility protein 1	NA	public	2018	Sun BB	NA	Males and Females	29875488	European	NA	3301	HG19/GRCh37	NA	Immune system	Protein	NA	NA	1	10534735	0	NA
388	4919	prot-a-1115	Inactive peptidyl-prolyl cis-trans isomerase FKBP6	NA	public	2018	Sun BB	NA	Males and Females	29875488	European	NA	3301	HG19/GRCh37	NA	Immune system	Protein	NA	NA	1	10534735	0	NA
389	4942	prot-a-2753	Zinc transporter 3	NA	public	2018	Sun BB	NA	Males and Females	29875488	European	NA	3301	HG19/GRCh37	NA	Immune system	Protein	NA	NA	1	10534735	0	NA
390	4966	prot-a-2873	Stanniocalcin-1	NA	public	2018	Sun BB	NA	Males and Females	29875488	European	NA	3301	HG19/GRCh37	NA	Immune system	Protein	NA	NA	1	10534735	0	NA
391	4975	prot-a-1103	Fibroblast growth factor receptor 3	NA	public	2018	Sun BB	NA	Males and Females	29875488	European	NA	3301	HG19/GRCh37	NA	Immune system	Protein	NA	NA	1	10534735	0	NA
392	5002	prot-a-3091	Tryptase gamma	NA	public	2018	Sun BB	NA	Males and Females	29875488	European	NA	3301	HG19/GRCh37	NA	Immune system	Protein	NA	NA	1	10534735	0	NA
393	5004	prot-a-1653	Kit ligand	NA	public	2018	Sun BB	NA	Males and Females	29875488	European	NA	3301	HG19/GRCh37	NA	Immune system	Protein	NA	NA	1	10534735	0	NA
394	5007	prot-a-1356	Hydroxymethylglutaryl-CoA synthase, mitochondrial	NA	public	2018	Sun BB	NA	Males and Females	29875488	European	NA	3301	HG19/GRCh37	NA	Immune system	Protein	NA	NA	1	10534735	0	NA
395	5009	prot-a-2898	SUN domain-containing protein 3	NA	public	2018	Sun BB	NA	Males and Females	29875488	European	NA	3301	HG19/GRCh37	NA	Immune system	Protein	NA	NA	1	10534735	0	NA
396	5010	prot-a-2372	Glucosidase 2 subunit beta	NA	public	2018	Sun BB	NA	Males and Females	29875488	European	NA	3301	HG19/GRCh37	NA	Immune system	Protein	NA	NA	1	10534735	0	NA
397	5013	prot-a-477	CUB domain-containing protein 1	NA	public	2018	Sun BB	NA	Males and Females	29875488	European	NA	3301	HG19/GRCh37	NA	Immune system	Protein	NA	NA	1	10534735	0	NA
398	5021	prot-a-1830	Membrane-associated guanylate kinase, WW and PDZ domain-containing protein 2	NA	public	2018	Sun BB	NA	Males and Females	29875488	European	NA	3301	HG19/GRCh37	NA	Immune system	Protein	NA	NA	1	10534735	0	NA
399	5028	prot-a-2267	PILR alpha-associated neural protein	NA	public	2018	Sun BB	NA	Males and Females	29875488	European	NA	3301	HG19/GRCh37	NA	Immune system	Protein	NA	NA	1	10534735	0	NA
400	5060	prot-a-686	Granulocyte colony-stimulating factor receptor	NA	public	2018	Sun BB	NA	Males and Females	29875488	European	NA	3301	HG19/GRCh37	NA	Immune system	Protein	NA	NA	1	10534735	0	NA
401	5062	prot-a-504	Carcinoembryonic antigen-related cell adhesion molecule 4	NA	public	2018	Sun BB	NA	Males and Females	29875488	European	NA	3301	HG19/GRCh37	NA	Immune system	Protein	NA	NA	1	10534735	0	NA
402	5066	prot-a-874	Dual specificity protein phosphatase 15	NA	public	2018	Sun BB	NA	Males and Females	29875488	European	NA	3301	HG19/GRCh37	NA	Immune system	Protein	NA	NA	1	10534735	0	NA
403	5068	prot-a-1167	Polypeptide N-acetylgalactosaminyltransferase 10	NA	public	2018	Sun BB	NA	Males and Females	29875488	European	NA	3301	HG19/GRCh37	NA	Immune system	Protein	NA	NA	1	10534735	0	NA
404	5090	prot-a-200	Sodium/potassium-transporting ATPase subunit beta-2	NA	public	2018	Sun BB	NA	Males and Females	29875488	European	NA	3301	HG19/GRCh37	NA	Immune system	Protein	NA	NA	1	10534735	0	NA
405	5103	prot-a-268	BPI fold-containing family B member 1	NA	public	2018	Sun BB	NA	Males and Females	29875488	European	NA	3301	HG19/GRCh37	NA	Immune system	Protein	NA	NA	1	10534735	0	NA
406	5118	prot-a-1826	Mucosal addressin cell adhesion molecule 1	NA	public	2018	Sun BB	NA	Males and Females	29875488	European	NA	3301	HG19/GRCh37	NA	Immune system	Protein	NA	NA	1	10534735	0	NA
407	5128	prot-a-1280	Gastrin-releasing peptide	NA	public	2018	Sun BB	NA	Males and Females	29875488	European	NA	3301	HG19/GRCh37	NA	Immune system	Protein	NA	NA	1	10534735	0	NA
408	5133	prot-a-2399	PH and SEC7 domain-containing protein 2	NA	public	2018	Sun BB	NA	Males and Females	29875488	European	NA	3301	HG19/GRCh37	NA	Immune system	Protein	NA	NA	1	10534735	0	NA
409	5136	prot-a-1774	Lymphoid-restricted membrane protein	NA	public	2018	Sun BB	NA	Males and Females	29875488	European	NA	3301	HG19/GRCh37	NA	Immune system	Protein	NA	NA	1	10534735	0	NA
410	5154	prot-a-1952	Macrophage scavenger receptor types I and II	NA	public	2018	Sun BB	NA	Males and Females	29875488	European	NA	3301	HG19/GRCh37	NA	Immune system	Protein	NA	NA	1	10534735	0	NA
411	5165	prot-a-1855	Mannan-binding lectin serine protease 1	NA	public	2018	Sun BB	NA	Males and Females	29875488	European	NA	3301	HG19/GRCh37	NA	Immune system	Protein	NA	NA	1	10534735	0	NA
412	5168	prot-a-3122	Thioredoxin domain-containing protein 11	NA	public	2018	Sun BB	NA	Males and Females	29875488	European	NA	3301	HG19/GRCh37	NA	Immune system	Protein	NA	NA	1	10534735	0	NA
413	5170	prot-a-759	Cytohesin-2	NA	public	2018	Sun BB	NA	Males and Females	29875488	European	NA	3301	HG19/GRCh37	NA	Immune system	Protein	NA	NA	1	10534735	0	NA
414	5185	prot-a-5	Monoacylglycerol lipase ABHD12	NA	public	2018	Sun BB	NA	Males and Females	29875488	European	NA	3301	HG19/GRCh37	NA	Immune system	Protein	NA	NA	1	10534735	0	NA
415	5226	prot-a-1997	N-acetylglutamate synthase, mitochondrial	NA	public	2018	Sun BB	NA	Males and Females	29875488	European	NA	3301	HG19/GRCh37	NA	Immune system	Protein	NA	NA	1	10534735	0	NA
416	5280	prot-a-1926	Adenylyltransferase and sulfurtransferase MOCS3	NA	public	2018	Sun BB	NA	Males and Females	29875488	European	NA	3301	HG19/GRCh37	NA	Immune system	Protein	NA	NA	1	10534735	0	NA
417	5281	prot-a-3148	Ubiquitin domain-containing protein 2	NA	public	2018	Sun BB	NA	Males and Females	29875488	European	NA	3301	HG19/GRCh37	NA	Immune system	Protein	NA	NA	1	10534735	0	NA
418	5286	prot-a-185	Set1/Ash2 histone methyltransferase complex subunit ASH2	NA	public	2018	Sun BB	NA	Males and Females	29875488	European	NA	3301	HG19/GRCh37	NA	Immune system	Protein	NA	NA	1	10534735	0	NA
419	5290	prot-a-1282	GSK3-beta interaction protein	NA	public	2018	Sun BB	NA	Males and Females	29875488	European	NA	3301	HG19/GRCh37	NA	Immune system	Protein	NA	NA	1	10534735	0	NA
420	5350	prot-a-1660	Kallikrein-15	NA	public	2018	Sun BB	NA	Males and Females	29875488	European	NA	3301	HG19/GRCh37	NA	Immune system	Protein	NA	NA	1	10534735	0	NA
421	5362	prot-a-878	Segment polarity protein dishevelled homolog DVL-2	NA	public	2018	Sun BB	NA	Males and Females	29875488	European	NA	3301	HG19/GRCh37	NA	Immune system	Protein	NA	NA	1	10534735	0	NA
422	5366	prot-a-1505	Interleukin-20	NA	public	2018	Sun BB	NA	Males and Females	29875488	European	NA	3301	HG19/GRCh37	NA	Immune system	Protein	NA	NA	1	10534735	0	NA
423	5372	prot-a-2698	Pigment epithelium-derived factor	NA	public	2018	Sun BB	NA	Males and Females	29875488	European	NA	3301	HG19/GRCh37	NA	Immune system	Protein	NA	NA	1	10534735	0	NA
424	5378	prot-a-282	UPF0696 protein C11orf68	NA	public	2018	Sun BB	NA	Males and Females	29875488	European	NA	3301	HG19/GRCh37	NA	Immune system	Protein	NA	NA	1	10534735	0	NA
425	5379	prot-a-2389	Transmembrane gamma-carboxyglutamic acid protein 4	NA	public	2018	Sun BB	NA	Males and Females	29875488	European	NA	3301	HG19/GRCh37	NA	Immune system	Protein	NA	NA	1	10534735	0	NA
426	5383	prot-a-582	C-type lectin-like domain family 1	NA	public	2018	Sun BB	NA	Males and Females	29875488	European	NA	3301	HG19/GRCh37	NA	Immune system	Protein	NA	NA	1	10534735	0	NA
427	5399	prot-a-1163	Gamma-aminobutyric acid type B receptor subunit 2	NA	public	2018	Sun BB	NA	Males and Females	29875488	European	NA	3301	HG19/GRCh37	NA	Immune system	Protein	NA	NA	1	10534735	0	NA
428	5409	prot-a-2445	Receptor-type tyrosine-protein phosphatase H	NA	public	2018	Sun BB	NA	Males and Females	29875488	European	NA	3301	HG19/GRCh37	NA	Immune system	Protein	NA	NA	1	10534735	0	NA
429	5423	prot-a-854	Dedicator of cytokinesis protein 9	NA	public	2018	Sun BB	NA	Males and Females	29875488	European	NA	3301	HG19/GRCh37	NA	Immune system	Protein	NA	NA	1	10534735	0	NA
430	5425	prot-a-2706	Splicing factor 1	NA	public	2018	Sun BB	NA	Males and Females	29875488	European	NA	3301	HG19/GRCh37	NA	Immune system	Protein	NA	NA	1	10534735	0	NA
431	5427	prot-a-394	C-C motif chemokine 17	NA	public	2018	Sun BB	NA	Males and Females	29875488	European	NA	3301	HG19/GRCh37	NA	Immune system	Protein	NA	NA	1	10534735	0	NA
432	5449	prot-a-1964	Poly(A) RNA polymerase, mitochondrial	NA	public	2018	Sun BB	NA	Males and Females	29875488	European	NA	3301	HG19/GRCh37	NA	Immune system	Protein	NA	NA	1	10534735	0	NA
433	5453	prot-a-2774	Structural maintenance of chromosomes protein 3	NA	public	2018	Sun BB	NA	Males and Females	29875488	European	NA	3301	HG19/GRCh37	NA	Immune system	Protein	NA	NA	1	10534735	0	NA
434	5514	prot-a-3236	Lymphotactin	NA	public	2018	Sun BB	NA	Males and Females	29875488	European	NA	3301	HG19/GRCh37	NA	Immune system	Protein	NA	NA	1	10534735	0	NA
435	5523	prot-a-1687	Keratin-associated protein 2-4	NA	public	2018	Sun BB	NA	Males and Females	29875488	European	NA	3301	HG19/GRCh37	NA	Immune system	Protein	NA	NA	1	10534735	0	NA
436	5529	prot-a-408	C-C motif chemokine 3-like 1	NA	public	2018	Sun BB	NA	Males and Females	29875488	European	NA	3301	HG19/GRCh37	NA	Immune system	Protein	NA	NA	1	10534735	0	NA
437	5533	prot-a-291	Uncharacterized protein C19orf18	NA	public	2018	Sun BB	NA	Males and Females	29875488	European	NA	3301	HG19/GRCh37	NA	Immune system	Protein	NA	NA	1	10534735	0	NA
438	5538	prot-a-580	C-type lectin domain family 6 member A	NA	public	2018	Sun BB	NA	Males and Females	29875488	European	NA	3301	HG19/GRCh37	NA	Immune system	Protein	NA	NA	1	10534735	0	NA
439	5561	prot-a-2818	Serine protease inhibitor Kazal-type 2	NA	public	2018	Sun BB	NA	Males and Females	29875488	European	NA	3301	HG19/GRCh37	NA	Immune system	Protein	NA	NA	1	10534735	0	NA
440	5582	prot-a-2599	Cell differentiation protein RCD1 homolog	NA	public	2018	Sun BB	NA	Males and Females	29875488	European	NA	3301	HG19/GRCh37	NA	Immune system	Protein	NA	NA	1	10534735	0	NA
441	5583	prot-a-1393	Hyaluronidase-1	NA	public	2018	Sun BB	NA	Males and Females	29875488	European	NA	3301	HG19/GRCh37	NA	Immune system	Protein	NA	NA	1	10534735	0	NA
442	5598	prot-a-368	Caveolin-2	NA	public	2018	Sun BB	NA	Males and Females	29875488	European	NA	3301	HG19/GRCh37	NA	Immune system	Protein	NA	NA	1	10534735	0	NA
443	5600	prot-a-3021	Lamina-associated polypeptide 2, isoforms beta/gamma	NA	public	2018	Sun BB	NA	Males and Females	29875488	European	NA	3301	HG19/GRCh37	NA	Immune system	Protein	NA	NA	1	10534735	0	NA
444	5609	prot-a-1026	Membrane protein FAM159B	NA	public	2018	Sun BB	NA	Males and Females	29875488	European	NA	3301	HG19/GRCh37	NA	Immune system	Protein	NA	NA	1	10534735	0	NA
445	5613	prot-a-1917	Matrix metalloproteinase-17	NA	public	2018	Sun BB	NA	Males and Females	29875488	European	NA	3301	HG19/GRCh37	NA	Immune system	Protein	NA	NA	1	10534735	0	NA
446	5617	prot-a-1368	4-hydroxy-2-oxoglutarate aldolase, mitochondrial	NA	public	2018	Sun BB	NA	Males and Females	29875488	European	NA	3301	HG19/GRCh37	NA	Immune system	Protein	NA	NA	1	10534735	0	NA
447	5625	prot-a-625	Collagen alpha-1(VIII) chain	NA	public	2018	Sun BB	NA	Males and Females	29875488	European	NA	3301	HG19/GRCh37	NA	Immune system	Protein	NA	NA	1	10534735	0	NA
448	5626	prot-a-554	Carbohydrate sulfotransferase 1	NA	public	2018	Sun BB	NA	Males and Females	29875488	European	NA	3301	HG19/GRCh37	NA	Immune system	Protein	NA	NA	1	10534735	0	NA
449	5646	prot-a-1135	Glutamate carboxypeptidase 2	NA	public	2018	Sun BB	NA	Males and Females	29875488	European	NA	3301	HG19/GRCh37	NA	Immune system	Protein	NA	NA	1	10534735	0	NA
450	5657	prot-a-2130	Nuclear pore membrane glycoprotein 210-like	NA	public	2018	Sun BB	NA	Males and Females	29875488	European	NA	3301	HG19/GRCh37	NA	Immune system	Protein	NA	NA	1	10534735	0	NA
451	5664	prot-a-1637	Kinesin-like protein KIF23	NA	public	2018	Sun BB	NA	Males and Females	29875488	European	NA	3301	HG19/GRCh37	NA	Immune system	Protein	NA	NA	1	10534735	0	NA
452	5702	prot-a-2103	Neurexin-1	NA	public	2018	Sun BB	NA	Males and Females	29875488	European	NA	3301	HG19/GRCh37	NA	Immune system	Protein	NA	NA	1	10534735	0	NA
453	5705	prot-a-3108	Testis-specific serine/threonine-protein kinase 2	NA	public	2018	Sun BB	NA	Males and Females	29875488	European	NA	3301	HG19/GRCh37	NA	Immune system	Protein	NA	NA	1	10534735	0	NA
454	5715	prot-a-1777	Low-density lipoprotein receptor-related protein 1, soluble	NA	public	2018	Sun BB	NA	Males and Females	29875488	European	NA	3301	HG19/GRCh37	NA	Immune system	Protein	NA	NA	1	10534735	0	NA
455	5740	prot-a-1082	Fc receptor-like protein 4	NA	public	2018	Sun BB	NA	Males and Females	29875488	European	NA	3301	HG19/GRCh37	NA	Immune system	Protein	NA	NA	1	10534735	0	NA
456	5769	prot-a-2605	R-spondin-3	NA	public	2018	Sun BB	NA	Males and Females	29875488	European	NA	3301	HG19/GRCh37	NA	Immune system	Protein	NA	NA	1	10534735	0	NA
457	5784	prot-a-447	CD40 ligand	NA	public	2018	Sun BB	NA	Males and Females	29875488	European	NA	3301	HG19/GRCh37	NA	Immune system	Protein	NA	NA	1	10534735	0	NA
458	5790	prot-a-3169	Netrin receptor UNC5D	NA	public	2018	Sun BB	NA	Males and Females	29875488	European	NA	3301	HG19/GRCh37	NA	Immune system	Protein	NA	NA	1	10534735	0	NA
459	5802	prot-a-2459	Nectin-4	NA	public	2018	Sun BB	NA	Males and Females	29875488	European	NA	3301	HG19/GRCh37	NA	Immune system	Protein	NA	NA	1	10534735	0	NA
460	5848	prot-a-2707	Splicing factor 3B subunit 4	NA	public	2018	Sun BB	NA	Males and Females	29875488	European	NA	3301	HG19/GRCh37	NA	Immune system	Protein	NA	NA	1	10534735	0	NA
461	5863	prot-a-881	Dynein light chain Tctex-type 3	NA	public	2018	Sun BB	NA	Males and Females	29875488	European	NA	3301	HG19/GRCh37	NA	Immune system	Protein	NA	NA	1	10534735	0	NA
462	5874	prot-a-552	Carbohydrate sulfotransferase 15	NA	public	2018	Sun BB	NA	Males and Females	29875488	European	NA	3301	HG19/GRCh37	NA	Immune system	Protein	NA	NA	1	10534735	0	NA
463	5875	prot-a-2441	Tyrosine-protein phosphatase non-receptor type 7	NA	public	2018	Sun BB	NA	Males and Females	29875488	European	NA	3301	HG19/GRCh37	NA	Immune system	Protein	NA	NA	1	10534735	0	NA
464	5879	prot-a-1639	DNA/RNA-binding protein KIN17	NA	public	2018	Sun BB	NA	Males and Females	29875488	European	NA	3301	HG19/GRCh37	NA	Immune system	Protein	NA	NA	1	10534735	0	NA
465	5890	prot-a-2201	Protocadherin alpha-C2	NA	public	2018	Sun BB	NA	Males and Females	29875488	European	NA	3301	HG19/GRCh37	NA	Immune system	Protein	NA	NA	1	10534735	0	NA
466	5899	prot-a-1100	Fibroblast growth factor 8 isoform A	NA	public	2018	Sun BB	NA	Males and Females	29875488	European	NA	3301	HG19/GRCh37	NA	Immune system	Protein	NA	NA	1	10534735	0	NA
467	5911	prot-a-1288	Glutathione S-transferase omega-1	NA	public	2018	Sun BB	NA	Males and Females	29875488	European	NA	3301	HG19/GRCh37	NA	Immune system	Protein	NA	NA	1	10534735	0	NA
468	5922	prot-a-1686	Keratin, type II cytoskeletal 7	NA	public	2018	Sun BB	NA	Males and Females	29875488	European	NA	3301	HG19/GRCh37	NA	Immune system	Protein	NA	NA	1	10534735	0	NA
469	5934	prot-a-901	Ephrin-A5	NA	public	2018	Sun BB	NA	Males and Females	29875488	European	NA	3301	HG19/GRCh37	NA	Immune system	Protein	NA	NA	1	10534735	0	NA
470	5975	prot-a-2194	Protocadherin-10	NA	public	2018	Sun BB	NA	Males and Females	29875488	European	NA	3301	HG19/GRCh37	NA	Immune system	Protein	NA	NA	1	10534735	0	NA
471	5999	prot-a-387	Eotaxin	NA	public	2018	Sun BB	NA	Males and Females	29875488	European	NA	3301	HG19/GRCh37	NA	Immune system	Protein	NA	NA	1	10534735	0	NA
472	6005	prot-a-331	Carbonic anhydrase 4	NA	public	2018	Sun BB	NA	Males and Females	29875488	European	NA	3301	HG19/GRCh37	NA	Immune system	Protein	NA	NA	1	10534735	0	NA
473	6074	prot-a-914	Histone-lysine N-methyltransferase EHMT2	NA	public	2018	Sun BB	NA	Males and Females	29875488	European	NA	3301	HG19/GRCh37	NA	Immune system	Protein	NA	NA	1	10534735	0	NA
474	6098	prot-a-671	Cytotoxic and regulatory T-cell molecule	NA	public	2018	Sun BB	NA	Males and Females	29875488	European	NA	3301	HG19/GRCh37	NA	Immune system	Protein	NA	NA	1	10534735	0	NA
475	6102	prot-a-727	Cathepsin S	NA	public	2018	Sun BB	NA	Males and Females	29875488	European	NA	3301	HG19/GRCh37	NA	Immune system	Protein	NA	NA	1	10534735	0	NA
476	6117	prot-a-2190	Pyruvate carboxylase, mitochondrial	NA	public	2018	Sun BB	NA	Males and Females	29875488	European	NA	3301	HG19/GRCh37	NA	Immune system	Protein	NA	NA	1	10534735	0	NA
477	6123	prot-a-639	Cytochrome c oxidase subunit 6C	NA	public	2018	Sun BB	NA	Males and Females	29875488	European	NA	3301	HG19/GRCh37	NA	Immune system	Protein	NA	NA	1	10534735	0	NA
478	6142	prot-a-1394	Isoleucine--tRNA ligase, cytoplasmic	NA	public	2018	Sun BB	NA	Males and Females	29875488	European	NA	3301	HG19/GRCh37	NA	Immune system	Protein	NA	NA	1	10534735	0	NA
479	6147	prot-a-2216	Programmed cell death protein 5	NA	public	2018	Sun BB	NA	Males and Females	29875488	European	NA	3301	HG19/GRCh37	NA	Immune system	Protein	NA	NA	1	10534735	0	NA
480	6149	prot-a-2939	Holo-Transcobalamin-2	NA	public	2018	Sun BB	NA	Males and Females	29875488	European	NA	3301	HG19/GRCh37	NA	Immune system	Protein	NA	NA	1	10534735	0	NA
481	6157	prot-a-2834	SPRY domain-containing SOCS box protein 1	NA	public	2018	Sun BB	NA	Males and Females	29875488	European	NA	3301	HG19/GRCh37	NA	Immune system	Protein	NA	NA	1	10534735	0	NA
482	6158	prot-a-318	Complement component C6	NA	public	2018	Sun BB	NA	Males and Females	29875488	European	NA	3301	HG19/GRCh37	NA	Immune system	Protein	NA	NA	1	10534735	0	NA
483	6159	prot-a-2694	Serpin A9	NA	public	2018	Sun BB	NA	Males and Females	29875488	European	NA	3301	HG19/GRCh37	NA	Immune system	Protein	NA	NA	1	10534735	0	NA
484	6163	prot-a-1885	Microfibrillar-associated protein 2	NA	public	2018	Sun BB	NA	Males and Females	29875488	European	NA	3301	HG19/GRCh37	NA	Immune system	Protein	NA	NA	1	10534735	0	NA
485	6164	prot-a-1055	Phenylalanine--tRNA ligase, mitochondrial	NA	public	2018	Sun BB	NA	Males and Females	29875488	European	NA	3301	HG19/GRCh37	NA	Immune system	Protein	NA	NA	1	10534735	0	NA
486	6168	prot-a-1004	Ezrin	NA	public	2018	Sun BB	NA	Males and Females	29875488	European	NA	3301	HG19/GRCh37	NA	Immune system	Protein	NA	NA	1	10534735	0	NA
487	6169	prot-a-1416	Interferon-induced protein with tetratricopeptide repeats 2	NA	public	2018	Sun BB	NA	Males and Females	29875488	European	NA	3301	HG19/GRCh37	NA	Immune system	Protein	NA	NA	1	10534735	0	NA
488	6203	prot-a-938	EMILIN-3	NA	public	2018	Sun BB	NA	Males and Females	29875488	European	NA	3301	HG19/GRCh37	NA	Immune system	Protein	NA	NA	1	10534735	0	NA
489	6215	prot-a-2247	Proenkephalin-A	NA	public	2018	Sun BB	NA	Males and Females	29875488	European	NA	3301	HG19/GRCh37	NA	Immune system	Protein	NA	NA	1	10534735	0	NA
490	6226	prot-a-996	Protein eva-1 homolog C	NA	public	2018	Sun BB	NA	Males and Females	29875488	European	NA	3301	HG19/GRCh37	NA	Immune system	Protein	NA	NA	1	10534735	0	NA
491	6230	prot-a-2932	Serine/threonine-protein kinase TBK1	NA	public	2018	Sun BB	NA	Males and Females	29875488	European	NA	3301	HG19/GRCh37	NA	Immune system	Protein	NA	NA	1	10534735	0	NA
492	6231	prot-a-1097	Fibroblast growth factor 7	NA	public	2018	Sun BB	NA	Males and Females	29875488	European	NA	3301	HG19/GRCh37	NA	Immune system	Protein	NA	NA	1	10534735	0	NA
493	6244	prot-a-2853	Alpha-N-acetylgalactosaminide alpha-2,6-sialyltransferase 2	NA	public	2018	Sun BB	NA	Males and Females	29875488	European	NA	3301	HG19/GRCh37	NA	Immune system	Protein	NA	NA	1	10534735	0	NA
494	6247	prot-a-2373	Protein kinase C zeta type	NA	public	2018	Sun BB	NA	Males and Females	29875488	European	NA	3301	HG19/GRCh37	NA	Immune system	Protein	NA	NA	1	10534735	0	NA
495	6259	prot-a-458	CD70 antigen	NA	public	2018	Sun BB	NA	Males and Females	29875488	European	NA	3301	HG19/GRCh37	NA	Immune system	Protein	NA	NA	1	10534735	0	NA
496	6265	prot-a-1998	Nicotinamide phosphoribosyltransferase	NA	public	2018	Sun BB	NA	Males and Females	29875488	European	NA	3301	HG19/GRCh37	NA	Immune system	Protein	NA	NA	1	10534735	0	NA
497	6271	prot-a-1085	Flap endonuclease 1	NA	public	2018	Sun BB	NA	Males and Females	29875488	European	NA	3301	HG19/GRCh37	NA	Immune system	Protein	NA	NA	1	10534735	0	NA
498	6278	prot-a-2650	Adseverin	NA	public	2018	Sun BB	NA	Males and Females	29875488	European	NA	3301	HG19/GRCh37	NA	Immune system	Protein	NA	NA	1	10534735	0	NA
499	6280	prot-a-51	Adenylosuccinate synthetase isozyme 2	NA	public	2018	Sun BB	NA	Males and Females	29875488	European	NA	3301	HG19/GRCh37	NA	Immune system	Protein	NA	NA	1	10534735	0	NA
500	6316	prot-a-2444	Receptor-type tyrosine-protein phosphatase H	NA	public	2018	Sun BB	NA	Males and Females	29875488	European	NA	3301	HG19/GRCh37	NA	Immune system	Protein	NA	NA	1	10534735	0	NA
501	6329	prot-a-1988	Mitotic-spindle organizing protein 1	NA	public	2018	Sun BB	NA	Males and Females	29875488	European	NA	3301	HG19/GRCh37	NA	Immune system	Protein	NA	NA	1	10534735	0	NA
502	6332	prot-a-1351	High mobility group protein B1	NA	public	2018	Sun BB	NA	Males and Females	29875488	European	NA	3301	HG19/GRCh37	NA	Immune system	Protein	NA	NA	1	10534735	0	NA
503	6337	prot-a-1153	Alpha-(1,3)-fucosyltransferase 5	NA	public	2018	Sun BB	NA	Males and Females	29875488	European	NA	3301	HG19/GRCh37	NA	Immune system	Protein	NA	NA	1	10534735	0	NA
504	6351	prot-a-515	Ceramide synthase 5	NA	public	2018	Sun BB	NA	Males and Females	29875488	European	NA	3301	HG19/GRCh37	NA	Immune system	Protein	NA	NA	1	10534735	0	NA
505	6364	prot-a-112	AP-4 complex subunit mu-1	NA	public	2018	Sun BB	NA	Males and Females	29875488	European	NA	3301	HG19/GRCh37	NA	Immune system	Protein	NA	NA	1	10534735	0	NA
506	6394	prot-a-1028	Protein FAM163B	NA	public	2018	Sun BB	NA	Males and Females	29875488	European	NA	3301	HG19/GRCh37	NA	Immune system	Protein	NA	NA	1	10534735	0	NA
507	6408	prot-a-1247	Glypican-5	NA	public	2018	Sun BB	NA	Males and Females	29875488	European	NA	3301	HG19/GRCh37	NA	Immune system	Protein	NA	NA	1	10534735	0	NA
508	6415	prot-a-1420	Interferon alpha-14	NA	public	2018	Sun BB	NA	Males and Females	29875488	European	NA	3301	HG19/GRCh37	NA	Immune system	Protein	NA	NA	1	10534735	0	NA
509	6443	prot-a-2071	Epididymal secretory protein E1	NA	public	2018	Sun BB	NA	Males and Females	29875488	European	NA	3301	HG19/GRCh37	NA	Immune system	Protein	NA	NA	1	10534735	0	NA
510	6449	prot-a-2208	Proliferating cell nuclear antigen	NA	public	2018	Sun BB	NA	Males and Females	29875488	European	NA	3301	HG19/GRCh37	NA	Immune system	Protein	NA	NA	1	10534735	0	NA
511	6454	prot-a-3023	Transmembrane protease serine 11B	NA	public	2018	Sun BB	NA	Males and Females	29875488	European	NA	3301	HG19/GRCh37	NA	Immune system	Protein	NA	NA	1	10534735	0	NA
512	6464	prot-a-1273	Gremlin-1	NA	public	2018	Sun BB	NA	Males and Females	29875488	European	NA	3301	HG19/GRCh37	NA	Immune system	Protein	NA	NA	1	10534735	0	NA
513	6471	prot-a-887	Tumor necrosis factor receptor superfamily member 27	NA	public	2018	Sun BB	NA	Males and Females	29875488	European	NA	3301	HG19/GRCh37	NA	Immune system	Protein	NA	NA	1	10534735	0	NA
514	6474	prot-a-1009	Coagulation Factor VIII	NA	public	2018	Sun BB	NA	Males and Females	29875488	European	NA	3301	HG19/GRCh37	NA	Immune system	Protein	NA	NA	1	10534735	0	NA
515	6481	prot-a-2715	SH2 domain-containing protein 1A	NA	public	2018	Sun BB	NA	Males and Females	29875488	European	NA	3301	HG19/GRCh37	NA	Immune system	Protein	NA	NA	1	10534735	0	NA
516	6483	prot-a-2177	Pappalysin-1	NA	public	2018	Sun BB	NA	Males and Females	29875488	European	NA	3301	HG19/GRCh37	NA	Immune system	Protein	NA	NA	1	10534735	0	NA
517	6492	prot-a-3027	Transmembrane and ubiquitin-like domain-containing protein 2	NA	public	2018	Sun BB	NA	Males and Females	29875488	European	NA	3301	HG19/GRCh37	NA	Immune system	Protein	NA	NA	1	10534735	0	NA
518	6494	prot-a-765	DDB1- and CUL4-associated factor 5	NA	public	2018	Sun BB	NA	Males and Females	29875488	European	NA	3301	HG19/GRCh37	NA	Immune system	Protein	NA	NA	1	10534735	0	NA
519	6496	prot-a-2368	cAMP-dependent protein kinase type I-beta regulatory subunit	NA	public	2018	Sun BB	NA	Males and Females	29875488	European	NA	3301	HG19/GRCh37	NA	Immune system	Protein	NA	NA	1	10534735	0	NA
520	6498	prot-a-1239	RAB6-interacting golgin	NA	public	2018	Sun BB	NA	Males and Females	29875488	European	NA	3301	HG19/GRCh37	NA	Immune system	Protein	NA	NA	1	10534735	0	NA
521	6499	prot-a-202	Potassium-transporting ATPase subunit beta	NA	public	2018	Sun BB	NA	Males and Females	29875488	European	NA	3301	HG19/GRCh37	NA	Immune system	Protein	NA	NA	1	10534735	0	NA
522	6502	prot-a-2772	Mothers against decapentaplegic homolog 4	NA	public	2018	Sun BB	NA	Males and Females	29875488	European	NA	3301	HG19/GRCh37	NA	Immune system	Protein	NA	NA	1	10534735	0	NA
523	6520	prot-a-1366	Heterogeneous nuclear ribonucleoprotein K	NA	public	2018	Sun BB	NA	Males and Females	29875488	European	NA	3301	HG19/GRCh37	NA	Immune system	Protein	NA	NA	1	10534735	0	NA
524	6526	prot-a-1857	Matrilin-2	NA	public	2018	Sun BB	NA	Males and Females	29875488	European	NA	3301	HG19/GRCh37	NA	Immune system	Protein	NA	NA	1	10534735	0	NA
525	6568	prot-a-2486	DNA repair protein RAD51 homolog 4	NA	public	2018	Sun BB	NA	Males and Females	29875488	European	NA	3301	HG19/GRCh37	NA	Immune system	Protein	NA	NA	1	10534735	0	NA
526	6638	prot-a-2881	Stathmin-4	NA	public	2018	Sun BB	NA	Males and Females	29875488	European	NA	3301	HG19/GRCh37	NA	Immune system	Protein	NA	NA	1	10534735	0	NA
527	6653	prot-a-1021	Protein FAM107B	NA	public	2018	Sun BB	NA	Males and Females	29875488	European	NA	3301	HG19/GRCh37	NA	Immune system	Protein	NA	NA	1	10534735	0	NA
528	6691	prot-a-1882	Hepatocyte growth factor receptor	NA	public	2018	Sun BB	NA	Males and Females	29875488	European	NA	3301	HG19/GRCh37	NA	Immune system	Protein	NA	NA	1	10534735	0	NA
529	6733	prot-a-1758	Lamin-B1	NA	public	2018	Sun BB	NA	Males and Females	29875488	European	NA	3301	HG19/GRCh37	NA	Immune system	Protein	NA	NA	1	10534735	0	NA
530	6742	prot-a-640	Cytochrome c oxidase subunit 7A1, mitochondrial	NA	public	2018	Sun BB	NA	Males and Females	29875488	European	NA	3301	HG19/GRCh37	NA	Immune system	Protein	NA	NA	1	10534735	0	NA
531	6762	prot-a-1036	BRISC complex subunit Abro1	NA	public	2018	Sun BB	NA	Males and Females	29875488	European	NA	3301	HG19/GRCh37	NA	Immune system	Protein	NA	NA	1	10534735	0	NA
532	6778	prot-a-2862	Stabilin-1	NA	public	2018	Sun BB	NA	Males and Females	29875488	European	NA	3301	HG19/GRCh37	NA	Immune system	Protein	NA	NA	1	10534735	0	NA
533	6803	prot-a-423	Cell surface glycoprotein CD200 receptor 1	NA	public	2018	Sun BB	NA	Males and Females	29875488	European	NA	3301	HG19/GRCh37	NA	Immune system	Protein	NA	NA	1	10534735	0	NA
534	6826	prot-a-3158	UDP-glucuronosyltransferase 2A1	NA	public	2018	Sun BB	NA	Males and Females	29875488	European	NA	3301	HG19/GRCh37	NA	Immune system	Protein	NA	NA	1	10534735	0	NA
535	6829	prot-a-2316	Purine nucleoside phosphorylase	NA	public	2018	Sun BB	NA	Males and Females	29875488	European	NA	3301	HG19/GRCh37	NA	Immune system	Protein	NA	NA	1	10534735	0	NA
536	6830	prot-a-2865	Signal-transducing adaptor protein 1	NA	public	2018	Sun BB	NA	Males and Females	29875488	European	NA	3301	HG19/GRCh37	NA	Immune system	Protein	NA	NA	1	10534735	0	NA
537	6844	prot-a-320	Bombesin receptor-activated protein C6orf89	NA	public	2018	Sun BB	NA	Males and Females	29875488	European	NA	3301	HG19/GRCh37	NA	Immune system	Protein	NA	NA	1	10534735	0	NA
538	6865	prot-a-2945	Teneurin-3	NA	public	2018	Sun BB	NA	Males and Females	29875488	European	NA	3301	HG19/GRCh37	NA	Immune system	Protein	NA	NA	1	10534735	0	NA
539	6882	prot-a-2051	Magnesium transporter NIPA4	NA	public	2018	Sun BB	NA	Males and Females	29875488	European	NA	3301	HG19/GRCh37	NA	Immune system	Protein	NA	NA	1	10534735	0	NA
540	6898	prot-a-1818	Lysophospholipase-like protein 1	NA	public	2018	Sun BB	NA	Males and Females	29875488	European	NA	3301	HG19/GRCh37	NA	Immune system	Protein	NA	NA	1	10534735	0	NA
541	6903	prot-a-785	Beta-defensin 107	NA	public	2018	Sun BB	NA	Males and Females	29875488	European	NA	3301	HG19/GRCh37	NA	Immune system	Protein	NA	NA	1	10534735	0	NA
542	6904	prot-a-2048	NHP2-like protein 1	NA	public	2018	Sun BB	NA	Males and Females	29875488	European	NA	3301	HG19/GRCh37	NA	Immune system	Protein	NA	NA	1	10534735	0	NA
543	6923	prot-a-2238	p53 and DNA damage-regulated protein 1	NA	public	2018	Sun BB	NA	Males and Females	29875488	European	NA	3301	HG19/GRCh37	NA	Immune system	Protein	NA	NA	1	10534735	0	NA
544	6962	prot-a-3103	Tumor susceptibility gene 101 protein	NA	public	2018	Sun BB	NA	Males and Females	29875488	European	NA	3301	HG19/GRCh37	NA	Immune system	Protein	NA	NA	1	10534735	0	NA
545	6963	prot-a-2810	SPARC-like protein 1	NA	public	2018	Sun BB	NA	Males and Females	29875488	European	NA	3301	HG19/GRCh37	NA	Immune system	Protein	NA	NA	1	10534735	0	NA
546	6965	prot-a-3256	E3 ubiquitin-protein ligase ZFP91	NA	public	2018	Sun BB	NA	Males and Females	29875488	European	NA	3301	HG19/GRCh37	NA	Immune system	Protein	NA	NA	1	10534735	0	NA
547	6966	prot-a-1359	Hepatocyte nuclear factor 1-alpha	NA	public	2018	Sun BB	NA	Males and Females	29875488	European	NA	3301	HG19/GRCh37	NA	Immune system	Protein	NA	NA	1	10534735	0	NA
548	6985	prot-a-1819	LysM and putative peptidoglycan-binding domain-containing protein 3	NA	public	2018	Sun BB	NA	Males and Females	29875488	European	NA	3301	HG19/GRCh37	NA	Immune system	Protein	NA	NA	1	10534735	0	NA
549	7005	prot-a-605	Ciliary neurotrophic factor receptor subunit alpha	NA	public	2018	Sun BB	NA	Males and Females	29875488	European	NA	3301	HG19/GRCh37	NA	Immune system	Protein	NA	NA	1	10534735	0	NA
550	7017	prot-a-3004	Transmembrane protein 190	NA	public	2018	Sun BB	NA	Males and Females	29875488	European	NA	3301	HG19/GRCh37	NA	Immune system	Protein	NA	NA	1	10534735	0	NA
551	7025	prot-a-2877	Serine/threonine-protein kinase 16	NA	public	2018	Sun BB	NA	Males and Females	29875488	European	NA	3301	HG19/GRCh37	NA	Immune system	Protein	NA	NA	1	10534735	0	NA
552	7049	prot-a-783	Beta-defensin 105	NA	public	2018	Sun BB	NA	Males and Females	29875488	European	NA	3301	HG19/GRCh37	NA	Immune system	Protein	NA	NA	1	10534735	0	NA
553	7056	prot-a-1205	ADP-ribosylation factor-binding protein GGA1	NA	public	2018	Sun BB	NA	Males and Females	29875488	European	NA	3301	HG19/GRCh37	NA	Immune system	Protein	NA	NA	1	10534735	0	NA
554	7057	prot-a-2718	SHC-transforming protein 2	NA	public	2018	Sun BB	NA	Males and Females	29875488	European	NA	3301	HG19/GRCh37	NA	Immune system	Protein	NA	NA	1	10534735	0	NA
555	7060	prot-a-949	AP-4 complex accessory subunit tepsin	NA	public	2018	Sun BB	NA	Males and Females	29875488	European	NA	3301	HG19/GRCh37	NA	Immune system	Protein	NA	NA	1	10534735	0	NA
556	7077	prot-a-2016	Natural cytotoxicity triggering receptor 3	NA	public	2018	Sun BB	NA	Males and Females	29875488	European	NA	3301	HG19/GRCh37	NA	Immune system	Protein	NA	NA	1	10534735	0	NA
557	7095	prot-a-770	mRNA-decapping enzyme 1A	NA	public	2018	Sun BB	NA	Males and Females	29875488	European	NA	3301	HG19/GRCh37	NA	Immune system	Protein	NA	NA	1	10534735	0	NA
558	7123	prot-a-2390	Trypsin-1	NA	public	2018	Sun BB	NA	Males and Females	29875488	European	NA	3301	HG19/GRCh37	NA	Immune system	Protein	NA	NA	1	10534735	0	NA
559	7134	prot-a-1839	MANSC domain-containing protein 4	NA	public	2018	Sun BB	NA	Males and Females	29875488	European	NA	3301	HG19/GRCh37	NA	Immune system	Protein	NA	NA	1	10534735	0	NA
560	7137	prot-a-2894	Sulfotransferase 4A1	NA	public	2018	Sun BB	NA	Males and Females	29875488	European	NA	3301	HG19/GRCh37	NA	Immune system	Protein	NA	NA	1	10534735	0	NA
561	7147	prot-a-860	Dipeptidyl peptidase 2	NA	public	2018	Sun BB	NA	Males and Females	29875488	European	NA	3301	HG19/GRCh37	NA	Immune system	Protein	NA	NA	1	10534735	0	NA
562	7151	prot-a-1938	C-type mannose receptor 2	NA	public	2018	Sun BB	NA	Males and Females	29875488	European	NA	3301	HG19/GRCh37	NA	Immune system	Protein	NA	NA	1	10534735	0	NA
563	7158	prot-a-1527	Interleukin-36 beta	NA	public	2018	Sun BB	NA	Males and Females	29875488	European	NA	3301	HG19/GRCh37	NA	Immune system	Protein	NA	NA	1	10534735	0	NA
564	7159	prot-a-2669	Semaphorin-3A	NA	public	2018	Sun BB	NA	Males and Females	29875488	European	NA	3301	HG19/GRCh37	NA	Immune system	Protein	NA	NA	1	10534735	0	NA
565	7164	prot-a-2762	Orphan sodium- and chloride-dependent neurotransmitter transporter NTT5	NA	public	2018	Sun BB	NA	Males and Females	29875488	European	NA	3301	HG19/GRCh37	NA	Immune system	Protein	NA	NA	1	10534735	0	NA
566	7175	prot-a-1558	Insulin	NA	public	2018	Sun BB	NA	Males and Females	29875488	European	NA	3301	HG19/GRCh37	NA	Immune system	Protein	NA	NA	1	10534735	0	NA
567	7220	prot-a-1255	Transmembrane glycoprotein NMB	NA	public	2018	Sun BB	NA	Males and Females	29875488	European	NA	3301	HG19/GRCh37	NA	Immune system	Protein	NA	NA	1	10534735	0	NA
568	7242	prot-a-2510	Reticulocalbin-2	NA	public	2018	Sun BB	NA	Males and Females	29875488	European	NA	3301	HG19/GRCh37	NA	Immune system	Protein	NA	NA	1	10534735	0	NA
569	7244	prot-a-1870	Malate dehydrogenase, cytoplasmic	NA	public	2018	Sun BB	NA	Males and Females	29875488	European	NA	3301	HG19/GRCh37	NA	Immune system	Protein	NA	NA	1	10534735	0	NA
570	7248	prot-a-1712	Plastin-2	NA	public	2018	Sun BB	NA	Males and Females	29875488	European	NA	3301	HG19/GRCh37	NA	Immune system	Protein	NA	NA	1	10534735	0	NA
571	7252	prot-a-1477	Interleukin-15 receptor subunit alpha	NA	public	2018	Sun BB	NA	Males and Females	29875488	European	NA	3301	HG19/GRCh37	NA	Immune system	Protein	NA	NA	1	10534735	0	NA
572	7269	prot-a-2484	UV excision repair protein RAD23 homolog B	NA	public	2018	Sun BB	NA	Males and Females	29875488	European	NA	3301	HG19/GRCh37	NA	Immune system	Protein	NA	NA	1	10534735	0	NA
573	7319	prot-a-411	C-C motif chemokine 8	NA	public	2018	Sun BB	NA	Males and Females	29875488	European	NA	3301	HG19/GRCh37	NA	Immune system	Protein	NA	NA	1	10534735	0	NA
574	7342	prot-a-1541	Interleukin-6 receptor subunit alpha	NA	public	2018	Sun BB	NA	Males and Females	29875488	European	NA	3301	HG19/GRCh37	NA	Immune system	Protein	NA	NA	1	10534735	0	NA
575	7348	prot-a-1983	Histone H2A deubiquitinase MYSM1	NA	public	2018	Sun BB	NA	Males and Females	29875488	European	NA	3301	HG19/GRCh37	NA	Immune system	Protein	NA	NA	1	10534735	0	NA
576	7349	prot-a-1096	Fibroblast growth factor 6	NA	public	2018	Sun BB	NA	Males and Females	29875488	European	NA	3301	HG19/GRCh37	NA	Immune system	Protein	NA	NA	1	10534735	0	NA
577	7357	prot-a-1556	Inhibin beta C chain	NA	public	2018	Sun BB	NA	Males and Females	29875488	European	NA	3301	HG19/GRCh37	NA	Immune system	Protein	NA	NA	1	10534735	0	NA
578	7367	prot-a-1711	Ligand-dependent nuclear receptor corepressor-like protein	NA	public	2018	Sun BB	NA	Males and Females	29875488	European	NA	3301	HG19/GRCh37	NA	Immune system	Protein	NA	NA	1	10534735	0	NA
579	7368	prot-a-2152	Oxysterol-binding protein-related protein 11	NA	public	2018	Sun BB	NA	Males and Females	29875488	European	NA	3301	HG19/GRCh37	NA	Immune system	Protein	NA	NA	1	10534735	0	NA
580	7372	prot-a-223	Transcription regulator protein BACH2	NA	public	2018	Sun BB	NA	Males and Females	29875488	European	NA	3301	HG19/GRCh37	NA	Immune system	Protein	NA	NA	1	10534735	0	NA
581	7374	prot-a-1200	Glial fibrillary acidic protein	NA	public	2018	Sun BB	NA	Males and Females	29875488	European	NA	3301	HG19/GRCh37	NA	Immune system	Protein	NA	NA	1	10534735	0	NA
582	7396	prot-a-3012	Transmembrane protein 52	NA	public	2018	Sun BB	NA	Males and Females	29875488	European	NA	3301	HG19/GRCh37	NA	Immune system	Protein	NA	NA	1	10534735	0	NA
583	7403	prot-a-1023	Protein FAM134B	NA	public	2018	Sun BB	NA	Males and Females	29875488	European	NA	3301	HG19/GRCh37	NA	Immune system	Protein	NA	NA	1	10534735	0	NA
584	7409	prot-a-400	Ck-beta-8-1	NA	public	2018	Sun BB	NA	Males and Females	29875488	European	NA	3301	HG19/GRCh37	NA	Immune system	Protein	NA	NA	1	10534735	0	NA
585	7416	prot-a-818	Diablo homolog, mitochondrial	NA	public	2018	Sun BB	NA	Males and Females	29875488	European	NA	3301	HG19/GRCh37	NA	Immune system	Protein	NA	NA	1	10534735	0	NA
586	7432	prot-a-617	Endostatin	NA	public	2018	Sun BB	NA	Males and Females	29875488	European	NA	3301	HG19/GRCh37	NA	Immune system	Protein	NA	NA	1	10534735	0	NA
587	7433	prot-a-2963	Transforming growth factor beta-1-induced transcript 1 protein	NA	public	2018	Sun BB	NA	Males and Females	29875488	European	NA	3301	HG19/GRCh37	NA	Immune system	Protein	NA	NA	1	10534735	0	NA
588	7464	prot-a-1173	N-acetylgalactosaminyltransferase 7	NA	public	2018	Sun BB	NA	Males and Females	29875488	European	NA	3301	HG19/GRCh37	NA	Immune system	Protein	NA	NA	1	10534735	0	NA
589	7477	prot-a-2658	Signal peptidase complex catalytic subunit SEC11C	NA	public	2018	Sun BB	NA	Males and Females	29875488	European	NA	3301	HG19/GRCh37	NA	Immune system	Protein	NA	NA	1	10534735	0	NA
590	7533	prot-a-1290	Glutathione S-transferase P	NA	public	2018	Sun BB	NA	Males and Females	29875488	European	NA	3301	HG19/GRCh37	NA	Immune system	Protein	NA	NA	1	10534735	0	NA
591	7536	prot-a-3058	Tumor necrosis factor ligand superfamily member 15	NA	public	2018	Sun BB	NA	Males and Females	29875488	European	NA	3301	HG19/GRCh37	NA	Immune system	Protein	NA	NA	1	10534735	0	NA
592	7560	prot-a-2974	Thyroid hormone receptor alpha	NA	public	2018	Sun BB	NA	Males and Females	29875488	European	NA	3301	HG19/GRCh37	NA	Immune system	Protein	NA	NA	1	10534735	0	NA
593	7572	prot-a-1261	Protein GPR107	NA	public	2018	Sun BB	NA	Males and Females	29875488	European	NA	3301	HG19/GRCh37	NA	Immune system	Protein	NA	NA	1	10534735	0	NA
594	7587	prot-a-2038	Neuralized-like protein 4	NA	public	2018	Sun BB	NA	Males and Females	29875488	European	NA	3301	HG19/GRCh37	NA	Immune system	Protein	NA	NA	1	10534735	0	NA
595	7605	prot-a-372	Cerebellin-4	NA	public	2018	Sun BB	NA	Males and Females	29875488	European	NA	3301	HG19/GRCh37	NA	Immune system	Protein	NA	NA	1	10534735	0	NA
596	7611	prot-a-793	Beta-defensin 119	NA	public	2018	Sun BB	NA	Males and Females	29875488	European	NA	3301	HG19/GRCh37	NA	Immune system	Protein	NA	NA	1	10534735	0	NA
597	7622	prot-a-3048	Tumor necrosis factor receptor superfamily member 1B	NA	public	2018	Sun BB	NA	Males and Females	29875488	European	NA	3301	HG19/GRCh37	NA	Immune system	Protein	NA	NA	1	10534735	0	NA
598	7626	prot-a-2369	Protein kinase C alpha type	NA	public	2018	Sun BB	NA	Males and Females	29875488	European	NA	3301	HG19/GRCh37	NA	Immune system	Protein	NA	NA	1	10534735	0	NA
599	7627	prot-a-1669	NKG2-A/NKG2-B type II integral membrane protein	NA	public	2018	Sun BB	NA	Males and Females	29875488	European	NA	3301	HG19/GRCh37	NA	Immune system	Protein	NA	NA	1	10534735	0	NA
600	7644	prot-a-2096	Pro-neuregulin-2, membrane-bound isoform	NA	public	2018	Sun BB	NA	Males and Females	29875488	European	NA	3301	HG19/GRCh37	NA	Immune system	Protein	NA	NA	1	10534735	0	NA
601	7664	prot-a-207	Axin-2	NA	public	2018	Sun BB	NA	Males and Females	29875488	European	NA	3301	HG19/GRCh37	NA	Immune system	Protein	NA	NA	1	10534735	0	NA
602	7684	prot-a-946	Ecto-NOX disulfide-thiol exchanger 2	NA	public	2018	Sun BB	NA	Males and Females	29875488	European	NA	3301	HG19/GRCh37	NA	Immune system	Protein	NA	NA	1	10534735	0	NA
603	7689	prot-a-2234	Protein disulfide-isomerase-like protein of the testis	NA	public	2018	Sun BB	NA	Males and Females	29875488	European	NA	3301	HG19/GRCh37	NA	Immune system	Protein	NA	NA	1	10534735	0	NA
604	7694	prot-a-1949	Beta-microseminoprotein	NA	public	2018	Sun BB	NA	Males and Females	29875488	European	NA	3301	HG19/GRCh37	NA	Immune system	Protein	NA	NA	1	10534735	0	NA
605	7706	prot-a-1179	Vitamin D-binding protein	NA	public	2018	Sun BB	NA	Males and Females	29875488	European	NA	3301	HG19/GRCh37	NA	Immune system	Protein	NA	NA	1	10534735	0	NA
606	7712	prot-a-123	Amyloid-like protein 2	NA	public	2018	Sun BB	NA	Males and Females	29875488	European	NA	3301	HG19/GRCh37	NA	Immune system	Protein	NA	NA	1	10534735	0	NA
607	7714	prot-a-1196	Growth/differentiation factor 5	NA	public	2018	Sun BB	NA	Males and Females	29875488	European	NA	3301	HG19/GRCh37	NA	Immune system	Protein	NA	NA	1	10534735	0	NA
608	7727	prot-a-2683	Sentrin-specific protease 7	NA	public	2018	Sun BB	NA	Males and Females	29875488	European	NA	3301	HG19/GRCh37	NA	Immune system	Protein	NA	NA	1	10534735	0	NA
609	7743	prot-a-2780	Acid sphingomyelinase-like phosphodiesterase 3a	NA	public	2018	Sun BB	NA	Males and Females	29875488	European	NA	3301	HG19/GRCh37	NA	Immune system	Protein	NA	NA	1	10534735	0	NA
610	7763	prot-a-1454	Insulin growth factor-like family member 4	NA	public	2018	Sun BB	NA	Males and Females	29875488	European	NA	3301	HG19/GRCh37	NA	Immune system	Protein	NA	NA	1	10534735	0	NA
611	7773	prot-a-2237	PDZ and LIM domain protein 4	NA	public	2018	Sun BB	NA	Males and Females	29875488	European	NA	3301	HG19/GRCh37	NA	Immune system	Protein	NA	NA	1	10534735	0	NA
612	7787	prot-a-1670	NKG2-E type II integral membrane protein	NA	public	2018	Sun BB	NA	Males and Females	29875488	European	NA	3301	HG19/GRCh37	NA	Immune system	Protein	NA	NA	1	10534735	0	NA
613	7803	prot-a-1019	Fas apoptotic inhibitory molecule 3	NA	public	2018	Sun BB	NA	Males and Females	29875488	European	NA	3301	HG19/GRCh37	NA	Immune system	Protein	NA	NA	1	10534735	0	NA
614	7817	prot-a-1924	Motor neuron and pancreas homeobox protein 1	NA	public	2018	Sun BB	NA	Males and Females	29875488	European	NA	3301	HG19/GRCh37	NA	Immune system	Protein	NA	NA	1	10534735	0	NA
615	7829	prot-a-327	Carbonic anhydrase-related protein 10	NA	public	2018	Sun BB	NA	Males and Females	29875488	European	NA	3301	HG19/GRCh37	NA	Immune system	Protein	NA	NA	1	10534735	0	NA
616	7832	prot-a-612	Cytochrome c oxidase assembly factor 3 homolog, mitochondrial	NA	public	2018	Sun BB	NA	Males and Females	29875488	European	NA	3301	HG19/GRCh37	NA	Immune system	Protein	NA	NA	1	10534735	0	NA
617	7842	prot-a-1989	HemK methyltransferase family member 2	NA	public	2018	Sun BB	NA	Males and Females	29875488	European	NA	3301	HG19/GRCh37	NA	Immune system	Protein	NA	NA	1	10534735	0	NA
618	7843	prot-a-3073	TOM1-like protein 1	NA	public	2018	Sun BB	NA	Males and Females	29875488	European	NA	3301	HG19/GRCh37	NA	Immune system	Protein	NA	NA	1	10534735	0	NA
619	7857	prot-a-184	Histone-lysine N-methyltransferase ASH1L	NA	public	2018	Sun BB	NA	Males and Females	29875488	European	NA	3301	HG19/GRCh37	NA	Immune system	Protein	NA	NA	1	10534735	0	NA
620	7859	prot-a-1584	Integrin alpha-V: beta-5 complex	NA	public	2018	Sun BB	NA	Males and Females	29875488	European	NA	3301	HG19/GRCh37	NA	Immune system	Protein	NA	NA	1	10534735	0	NA
621	7860	prot-a-172	Arylsulfatase B	NA	public	2018	Sun BB	NA	Males and Females	29875488	European	NA	3301	HG19/GRCh37	NA	Immune system	Protein	NA	NA	1	10534735	0	NA
622	7872	prot-a-272	BRICHOS domain-containing protein 5	NA	public	2018	Sun BB	NA	Males and Females	29875488	European	NA	3301	HG19/GRCh37	NA	Immune system	Protein	NA	NA	1	10534735	0	NA
623	7905	prot-a-50	beta-adrenergic receptor kinase 1	NA	public	2018	Sun BB	NA	Males and Females	29875488	European	NA	3301	HG19/GRCh37	NA	Immune system	Protein	NA	NA	1	10534735	0	NA
624	7915	prot-a-3165	Protein unc-13 homolog A	NA	public	2018	Sun BB	NA	Males and Females	29875488	European	NA	3301	HG19/GRCh37	NA	Immune system	Protein	NA	NA	1	10534735	0	NA
625	7926	prot-a-1438	Interferon omega-1	NA	public	2018	Sun BB	NA	Males and Females	29875488	European	NA	3301	HG19/GRCh37	NA	Immune system	Protein	NA	NA	1	10534735	0	NA
626	7934	prot-a-634	COMM domain-containing protein 7	NA	public	2018	Sun BB	NA	Males and Females	29875488	European	NA	3301	HG19/GRCh37	NA	Immune system	Protein	NA	NA	1	10534735	0	NA
627	7935	prot-a-1318	Hydroxycarboxylic acid receptor 2	NA	public	2018	Sun BB	NA	Males and Females	29875488	European	NA	3301	HG19/GRCh37	NA	Immune system	Protein	NA	NA	1	10534735	0	NA
628	7962	prot-a-2665	E-selectin	NA	public	2018	Sun BB	NA	Males and Females	29875488	European	NA	3301	HG19/GRCh37	NA	Immune system	Protein	NA	NA	1	10534735	0	NA
629	7967	prot-a-2382	Prokineticin-1	NA	public	2018	Sun BB	NA	Males and Females	29875488	European	NA	3301	HG19/GRCh37	NA	Immune system	Protein	NA	NA	1	10534735	0	NA
630	7982	prot-a-2874	Stanniocalcin-2	NA	public	2018	Sun BB	NA	Males and Females	29875488	European	NA	3301	HG19/GRCh37	NA	Immune system	Protein	NA	NA	1	10534735	0	NA
631	7986	prot-a-49	ADP-dependent glucokinase	NA	public	2018	Sun BB	NA	Males and Females	29875488	European	NA	3301	HG19/GRCh37	NA	Immune system	Protein	NA	NA	1	10534735	0	NA
632	7989	prot-a-2250	Peroxisomal targeting signal 1 receptor	NA	public	2018	Sun BB	NA	Males and Females	29875488	European	NA	3301	HG19/GRCh37	NA	Immune system	Protein	NA	NA	1	10534735	0	NA
633	8009	prot-a-3192	Guanine nucleotide exchange factor VAV3	NA	public	2018	Sun BB	NA	Males and Females	29875488	European	NA	3301	HG19/GRCh37	NA	Immune system	Protein	NA	NA	1	10534735	0	NA
634	8021	prot-a-2831	Sepiapterin reductase	NA	public	2018	Sun BB	NA	Males and Females	29875488	European	NA	3301	HG19/GRCh37	NA	Immune system	Protein	NA	NA	1	10534735	0	NA
635	8035	prot-a-2829	Spondin-1	NA	public	2018	Sun BB	NA	Males and Females	29875488	European	NA	3301	HG19/GRCh37	NA	Immune system	Protein	NA	NA	1	10534735	0	NA
636	8059	prot-a-2946	Teneurin-4	NA	public	2018	Sun BB	NA	Males and Females	29875488	European	NA	3301	HG19/GRCh37	NA	Immune system	Protein	NA	NA	1	10534735	0	NA
637	8068	prot-a-12	Aggrecan core protein	NA	public	2018	Sun BB	NA	Males and Females	29875488	European	NA	3301	HG19/GRCh37	NA	Immune system	Protein	NA	NA	1	10534735	0	NA
638	8073	prot-a-2220	cGMP-inhibited 3',5'-cyclic phosphodiesterase A	NA	public	2018	Sun BB	NA	Males and Females	29875488	European	NA	3301	HG19/GRCh37	NA	Immune system	Protein	NA	NA	1	10534735	0	NA
639	8074	prot-a-1312	Hepatitis A virus cellular receptor 2	NA	public	2018	Sun BB	NA	Males and Females	29875488	European	NA	3301	HG19/GRCh37	NA	Immune system	Protein	NA	NA	1	10534735	0	NA
640	8083	prot-a-2517	RELT-like protein 1	NA	public	2018	Sun BB	NA	Males and Females	29875488	European	NA	3301	HG19/GRCh37	NA	Immune system	Protein	NA	NA	1	10534735	0	NA
641	8089	prot-a-182	Asialoglycoprotein receptor 1	NA	public	2018	Sun BB	NA	Males and Females	29875488	European	NA	3301	HG19/GRCh37	NA	Immune system	Protein	NA	NA	1	10534735	0	NA
642	8094	prot-a-1216	D-glucuronyl C5-epimerase	NA	public	2018	Sun BB	NA	Males and Females	29875488	European	NA	3301	HG19/GRCh37	NA	Immune system	Protein	NA	NA	1	10534735	0	NA
643	8106	prot-a-2934	T-box transcription factor TBX22	NA	public	2018	Sun BB	NA	Males and Females	29875488	European	NA	3301	HG19/GRCh37	NA	Immune system	Protein	NA	NA	1	10534735	0	NA
644	8132	prot-a-736	Fractalkine	NA	public	2018	Sun BB	NA	Males and Females	29875488	European	NA	3301	HG19/GRCh37	NA	Immune system	Protein	NA	NA	1	10534735	0	NA
645	8141	prot-a-830	Delta-like protein 1	NA	public	2018	Sun BB	NA	Males and Females	29875488	European	NA	3301	HG19/GRCh37	NA	Immune system	Protein	NA	NA	1	10534735	0	NA
646	8142	prot-a-2005	Next to BRCA1 gene 1 protein	NA	public	2018	Sun BB	NA	Males and Females	29875488	European	NA	3301	HG19/GRCh37	NA	Immune system	Protein	NA	NA	1	10534735	0	NA
647	8151	prot-a-981	Erythroid membrane-associated protein	NA	public	2018	Sun BB	NA	Males and Females	29875488	European	NA	3301	HG19/GRCh37	NA	Immune system	Protein	NA	NA	1	10534735	0	NA
648	8157	prot-a-2339	Peptidyl-prolyl cis-trans isomerase A	NA	public	2018	Sun BB	NA	Males and Females	29875488	European	NA	3301	HG19/GRCh37	NA	Immune system	Protein	NA	NA	1	10534735	0	NA
649	8163	prot-a-365	Cas scaffolding protein family member 4	NA	public	2018	Sun BB	NA	Males and Females	29875488	European	NA	3301	HG19/GRCh37	NA	Immune system	Protein	NA	NA	1	10534735	0	NA
650	8173	prot-a-1407	DNA-binding protein inhibitor ID-1	NA	public	2018	Sun BB	NA	Males and Females	29875488	European	NA	3301	HG19/GRCh37	NA	Immune system	Protein	NA	NA	1	10534735	0	NA
651	8176	prot-a-2162	Prolyl 4-hydroxylase subunit alpha-2	NA	public	2018	Sun BB	NA	Males and Females	29875488	European	NA	3301	HG19/GRCh37	NA	Immune system	Protein	NA	NA	1	10534735	0	NA
652	8185	prot-a-246	Osteocalcin	NA	public	2018	Sun BB	NA	Males and Females	29875488	European	NA	3301	HG19/GRCh37	NA	Immune system	Protein	NA	NA	1	10534735	0	NA
653	8191	prot-a-2340	Peptidyl-prolyl cis-trans isomerase B	NA	public	2018	Sun BB	NA	Males and Females	29875488	European	NA	3301	HG19/GRCh37	NA	Immune system	Protein	NA	NA	1	10534735	0	NA
654	8201	prot-a-148	Rho GTPase-activating protein 25	NA	public	2018	Sun BB	NA	Males and Females	29875488	European	NA	3301	HG19/GRCh37	NA	Immune system	Protein	NA	NA	1	10534735	0	NA
655	8202	prot-a-1585	Integrin beta-7	NA	public	2018	Sun BB	NA	Males and Females	29875488	European	NA	3301	HG19/GRCh37	NA	Immune system	Protein	NA	NA	1	10534735	0	NA
656	8210	prot-a-2848	CMP-N-acetylneuraminate-beta-galactosamide-alpha-2,3-sialyltransferase 1	NA	public	2018	Sun BB	NA	Males and Females	29875488	European	NA	3301	HG19/GRCh37	NA	Immune system	Protein	NA	NA	1	10534735	0	NA
657	8225	prot-a-2240	Pyridoxal phosphate phosphatase	NA	public	2018	Sun BB	NA	Males and Females	29875488	European	NA	3301	HG19/GRCh37	NA	Immune system	Protein	NA	NA	1	10534735	0	NA
658	8227	prot-a-2621	Protein S100-A7	NA	public	2018	Sun BB	NA	Males and Females	29875488	European	NA	3301	HG19/GRCh37	NA	Immune system	Protein	NA	NA	1	10534735	0	NA
659	8248	prot-a-2140	OCIA domain-containing protein 1	NA	public	2018	Sun BB	NA	Males and Females	29875488	European	NA	3301	HG19/GRCh37	NA	Immune system	Protein	NA	NA	1	10534735	0	NA
660	8264	prot-a-616	Collagen alpha-1(XV) chain	NA	public	2018	Sun BB	NA	Males and Females	29875488	European	NA	3301	HG19/GRCh37	NA	Immune system	Protein	NA	NA	1	10534735	0	NA
661	8267	prot-a-2854	Alpha-N-acetylgalactosaminide alpha-2,6-sialyltransferase 3	NA	public	2018	Sun BB	NA	Males and Females	29875488	European	NA	3301	HG19/GRCh37	NA	Immune system	Protein	NA	NA	1	10534735	0	NA
662	8275	prot-a-2516	Transcription factor RelB	NA	public	2018	Sun BB	NA	Males and Females	29875488	European	NA	3301	HG19/GRCh37	NA	Immune system	Protein	NA	NA	1	10534735	0	NA
663	8287	prot-a-356	Calcyphosin-like protein	NA	public	2018	Sun BB	NA	Males and Females	29875488	European	NA	3301	HG19/GRCh37	NA	Immune system	Protein	NA	NA	1	10534735	0	NA
664	8296	prot-a-1061	Fatty acid hydroxylase domain-containing protein 2	NA	public	2018	Sun BB	NA	Males and Females	29875488	European	NA	3301	HG19/GRCh37	NA	Immune system	Protein	NA	NA	1	10534735	0	NA
665	8342	prot-a-1623	Kell blood group glycoprotein	NA	public	2018	Sun BB	NA	Males and Females	29875488	European	NA	3301	HG19/GRCh37	NA	Immune system	Protein	NA	NA	1	10534735	0	NA
666	8353	prot-a-3208	V-set and immunoglobulin domain-containing protein 2	NA	public	2018	Sun BB	NA	Males and Females	29875488	European	NA	3301	HG19/GRCh37	NA	Immune system	Protein	NA	NA	1	10534735	0	NA
667	8378	prot-a-2009	Neutrophil cytosol factor 2	NA	public	2018	Sun BB	NA	Males and Females	29875488	European	NA	3301	HG19/GRCh37	NA	Immune system	Protein	NA	NA	1	10534735	0	NA
668	8382	prot-a-1178	Guanylate-binding protein 6	NA	public	2018	Sun BB	NA	Males and Females	29875488	European	NA	3301	HG19/GRCh37	NA	Immune system	Protein	NA	NA	1	10534735	0	NA
669	8383	prot-a-2742	SLAM family member 6	NA	public	2018	Sun BB	NA	Males and Females	29875488	European	NA	3301	HG19/GRCh37	NA	Immune system	Protein	NA	NA	1	10534735	0	NA
670	8384	prot-a-263	Brother of CDO	NA	public	2018	Sun BB	NA	Males and Females	29875488	European	NA	3301	HG19/GRCh37	NA	Immune system	Protein	NA	NA	1	10534735	0	NA
671	8414	prot-a-939	EMILIN-3	NA	public	2018	Sun BB	NA	Males and Females	29875488	European	NA	3301	HG19/GRCh37	NA	Immune system	Protein	NA	NA	1	10534735	0	NA
672	8428	prot-a-2291	Secretory phospholipase A2 receptor	NA	public	2018	Sun BB	NA	Males and Females	29875488	European	NA	3301	HG19/GRCh37	NA	Immune system	Protein	NA	NA	1	10534735	0	NA
673	8458	prot-a-1336	HERV-H LTR-associating protein 2	NA	public	2018	Sun BB	NA	Males and Females	29875488	European	NA	3301	HG19/GRCh37	NA	Immune system	Protein	NA	NA	1	10534735	0	NA
674	8477	prot-a-2232	Protein disulfide-isomerase A3	NA	public	2018	Sun BB	NA	Males and Females	29875488	European	NA	3301	HG19/GRCh37	NA	Immune system	Protein	NA	NA	1	10534735	0	NA
675	8489	prot-a-1663	Kallikrein-5	NA	public	2018	Sun BB	NA	Males and Females	29875488	European	NA	3301	HG19/GRCh37	NA	Immune system	Protein	NA	NA	1	10534735	0	NA
676	8494	prot-a-2042	beta-nerve growth factor	NA	public	2018	Sun BB	NA	Males and Females	29875488	European	NA	3301	HG19/GRCh37	NA	Immune system	Protein	NA	NA	1	10534735	0	NA
677	8505	prot-a-2556	Ribonuclease 4	NA	public	2018	Sun BB	NA	Males and Females	29875488	European	NA	3301	HG19/GRCh37	NA	Immune system	Protein	NA	NA	1	10534735	0	NA
678	8514	prot-a-1429	Interferon gamma	NA	public	2018	Sun BB	NA	Males and Females	29875488	European	NA	3301	HG19/GRCh37	NA	Immune system	Protein	NA	NA	1	10534735	0	NA
679	8517	prot-a-1504	Interleukin-1 receptor antagonist protein	NA	public	2018	Sun BB	NA	Males and Females	29875488	European	NA	3301	HG19/GRCh37	NA	Immune system	Protein	NA	NA	1	10534735	0	NA
680	8531	prot-a-559	Carbohydrate sulfotransferase 9	NA	public	2018	Sun BB	NA	Males and Females	29875488	European	NA	3301	HG19/GRCh37	NA	Immune system	Protein	NA	NA	1	10534735	0	NA
681	8533	prot-a-1050	Protein FAM3B	NA	public	2018	Sun BB	NA	Males and Females	29875488	European	NA	3301	HG19/GRCh37	NA	Immune system	Protein	NA	NA	1	10534735	0	NA
682	8573	prot-a-2408	Pregnancy-specific beta-1-glycoprotein 9	NA	public	2018	Sun BB	NA	Males and Females	29875488	European	NA	3301	HG19/GRCh37	NA	Immune system	Protein	NA	NA	1	10534735	0	NA
683	8578	prot-a-1607	Histone acetyltransferase KAT6A	NA	public	2018	Sun BB	NA	Males and Females	29875488	European	NA	3301	HG19/GRCh37	NA	Immune system	Protein	NA	NA	1	10534735	0	NA
684	8584	prot-a-839	DnaJ homolog subfamily B member 14	NA	public	2018	Sun BB	NA	Males and Females	29875488	European	NA	3301	HG19/GRCh37	NA	Immune system	Protein	NA	NA	1	10534735	0	NA
685	8635	prot-a-2968	Transforming growth factor beta receptor type 3	NA	public	2018	Sun BB	NA	Males and Females	29875488	European	NA	3301	HG19/GRCh37	NA	Immune system	Protein	NA	NA	1	10534735	0	NA
686	8636	prot-a-2966	Transforming growth factor-beta-induced protein ig-h3	NA	public	2018	Sun BB	NA	Males and Females	29875488	European	NA	3301	HG19/GRCh37	NA	Immune system	Protein	NA	NA	1	10534735	0	NA
687	8639	prot-a-705	Cystatin-F	NA	public	2018	Sun BB	NA	Males and Females	29875488	European	NA	3301	HG19/GRCh37	NA	Immune system	Protein	NA	NA	1	10534735	0	NA
688	8645	prot-a-1791	Leucine-rich repeat serine/threonine-protein kinase 2	NA	public	2018	Sun BB	NA	Males and Females	29875488	European	NA	3301	HG19/GRCh37	NA	Immune system	Protein	NA	NA	1	10534735	0	NA
689	8660	prot-a-722	Cathepsin F	NA	public	2018	Sun BB	NA	Males and Females	29875488	European	NA	3301	HG19/GRCh37	NA	Immune system	Protein	NA	NA	1	10534735	0	NA
690	8672	prot-a-2477	Ras-related protein Rab-39B	NA	public	2018	Sun BB	NA	Males and Females	29875488	European	NA	3301	HG19/GRCh37	NA	Immune system	Protein	NA	NA	1	10534735	0	NA
691	8764	prot-a-1321	Hepatoma-derived growth factor-related protein 2	NA	public	2018	Sun BB	NA	Males and Females	29875488	European	NA	3301	HG19/GRCh37	NA	Immune system	Protein	NA	NA	1	10534735	0	NA
692	8765	prot-a-1145	Follistatin-related protein 3	NA	public	2018	Sun BB	NA	Males and Females	29875488	European	NA	3301	HG19/GRCh37	NA	Immune system	Protein	NA	NA	1	10534735	0	NA
693	8768	prot-a-350	Calcium/calmodulin-dependent protein kinase kinase 1	NA	public	2018	Sun BB	NA	Males and Females	29875488	European	NA	3301	HG19/GRCh37	NA	Immune system	Protein	NA	NA	1	10534735	0	NA
694	8801	prot-a-3273	Zinc finger protein 415	NA	public	2018	Sun BB	NA	Males and Females	29875488	European	NA	3301	HG19/GRCh37	NA	Immune system	Protein	NA	NA	1	10534735	0	NA
695	8809	prot-a-876	Dual specificity protein phosphatase 4	NA	public	2018	Sun BB	NA	Males and Females	29875488	European	NA	3301	HG19/GRCh37	NA	Immune system	Protein	NA	NA	1	10534735	0	NA
696	8811	prot-a-2361	Prolargin	NA	public	2018	Sun BB	NA	Males and Females	29875488	European	NA	3301	HG19/GRCh37	NA	Immune system	Protein	NA	NA	1	10534735	0	NA
697	8813	prot-a-3041	Tumor necrosis factor receptor superfamily member 13B	NA	public	2018	Sun BB	NA	Males and Females	29875488	European	NA	3301	HG19/GRCh37	NA	Immune system	Protein	NA	NA	1	10534735	0	NA
698	8815	prot-a-2178	Bifunctional 3'-phosphoadenosine 5'-phosphosulfate synthase 1	NA	public	2018	Sun BB	NA	Males and Females	29875488	European	NA	3301	HG19/GRCh37	NA	Immune system	Protein	NA	NA	1	10534735	0	NA
699	8832	prot-a-2443	Receptor-type tyrosine-protein phosphatase delta	NA	public	2018	Sun BB	NA	Males and Females	29875488	European	NA	3301	HG19/GRCh37	NA	Immune system	Protein	NA	NA	1	10534735	0	NA
700	8838	prot-a-2904	Histone-lysine N-methyltransferase SUV420H2	NA	public	2018	Sun BB	NA	Males and Females	29875488	European	NA	3301	HG19/GRCh37	NA	Immune system	Protein	NA	NA	1	10534735	0	NA
701	8847	prot-a-76	Aldehyde dehydrogenase family 3 member B1	NA	public	2018	Sun BB	NA	Males and Females	29875488	European	NA	3301	HG19/GRCh37	NA	Immune system	Protein	NA	NA	1	10534735	0	NA
702	8852	prot-a-2628	Diamine acetyltransferase 1	NA	public	2018	Sun BB	NA	Males and Females	29875488	European	NA	3301	HG19/GRCh37	NA	Immune system	Protein	NA	NA	1	10534735	0	NA
703	8864	prot-a-314	Uncharacterized protein C3orf18	NA	public	2018	Sun BB	NA	Males and Females	29875488	European	NA	3301	HG19/GRCh37	NA	Immune system	Protein	NA	NA	1	10534735	0	NA
704	8865	prot-a-2602	Ribonucleoside-diphosphate reductase subunit M2 B	NA	public	2018	Sun BB	NA	Males and Females	29875488	European	NA	3301	HG19/GRCh37	NA	Immune system	Protein	NA	NA	1	10534735	0	NA
705	8905	prot-a-1382	Estradiol 17-beta-dehydrogenase 1	NA	public	2018	Sun BB	NA	Males and Females	29875488	European	NA	3301	HG19/GRCh37	NA	Immune system	Protein	NA	NA	1	10534735	0	NA
706	8907	prot-a-2307	Plexin-A1	NA	public	2018	Sun BB	NA	Males and Females	29875488	European	NA	3301	HG19/GRCh37	NA	Immune system	Protein	NA	NA	1	10534735	0	NA
707	8914	prot-a-2085	Nuclear receptor subfamily 1 group D member 1	NA	public	2018	Sun BB	NA	Males and Females	29875488	European	NA	3301	HG19/GRCh37	NA	Immune system	Protein	NA	NA	1	10534735	0	NA
708	8916	prot-a-1974	Matrix-remodeling-associated protein 7	NA	public	2018	Sun BB	NA	Males and Females	29875488	European	NA	3301	HG19/GRCh37	NA	Immune system	Protein	NA	NA	1	10534735	0	NA
709	8925	prot-a-1906	Promotilin	NA	public	2018	Sun BB	NA	Males and Females	29875488	European	NA	3301	HG19/GRCh37	NA	Immune system	Protein	NA	NA	1	10534735	0	NA
710	8930	prot-a-880	Dynein light chain 1, cytoplasmic	NA	public	2018	Sun BB	NA	Males and Females	29875488	European	NA	3301	HG19/GRCh37	NA	Immune system	Protein	NA	NA	1	10534735	0	NA
711	8949	prot-a-1695	Laminin	NA	public	2018	Sun BB	NA	Males and Females	29875488	European	NA	3301	HG19/GRCh37	NA	Immune system	Protein	NA	NA	1	10534735	0	NA
712	8953	prot-a-646	Copine-1	NA	public	2018	Sun BB	NA	Males and Females	29875488	European	NA	3301	HG19/GRCh37	NA	Immune system	Protein	NA	NA	1	10534735	0	NA
713	8954	prot-a-1725	Leptin receptor	NA	public	2018	Sun BB	NA	Males and Females	29875488	European	NA	3301	HG19/GRCh37	NA	Immune system	Protein	NA	NA	1	10534735	0	NA
714	8958	prot-a-602	CCR4-NOT transcription complex subunit 1	NA	public	2018	Sun BB	NA	Males and Females	29875488	European	NA	3301	HG19/GRCh37	NA	Immune system	Protein	NA	NA	1	10534735	0	NA
715	8981	prot-a-3072	Toll-interacting protein	NA	public	2018	Sun BB	NA	Males and Females	29875488	European	NA	3301	HG19/GRCh37	NA	Immune system	Protein	NA	NA	1	10534735	0	NA
716	9002	prot-a-1296	Glycophorin-A	NA	public	2018	Sun BB	NA	Males and Females	29875488	European	NA	3301	HG19/GRCh37	NA	Immune system	Protein	NA	NA	1	10534735	0	NA
717	9010	prot-a-2876	Stress-induced-phosphoprotein 1	NA	public	2018	Sun BB	NA	Males and Females	29875488	European	NA	3301	HG19/GRCh37	NA	Immune system	Protein	NA	NA	1	10534735	0	NA
718	9014	prot-a-3277	Zinc finger protein 843	NA	public	2018	Sun BB	NA	Males and Females	29875488	European	NA	3301	HG19/GRCh37	NA	Immune system	Protein	NA	NA	1	10534735	0	NA
719	9030	prot-a-2470	Sulfhydryl oxidase 2	NA	public	2018	Sun BB	NA	Males and Females	29875488	European	NA	3301	HG19/GRCh37	NA	Immune system	Protein	NA	NA	1	10534735	0	NA
720	9036	prot-a-2686	Protein SERAC1	NA	public	2018	Sun BB	NA	Males and Females	29875488	European	NA	3301	HG19/GRCh37	NA	Immune system	Protein	NA	NA	1	10534735	0	NA
721	9074	prot-a-2654	SCP2 sterol-binding domain-containing protein 1	NA	public	2018	Sun BB	NA	Males and Females	29875488	European	NA	3301	HG19/GRCh37	NA	Immune system	Protein	NA	NA	1	10534735	0	NA
722	9090	prot-a-867	Desmocollin-3	NA	public	2018	Sun BB	NA	Males and Females	29875488	European	NA	3301	HG19/GRCh37	NA	Immune system	Protein	NA	NA	1	10534735	0	NA
723	9091	prot-a-2712	Pulmonary surfactant-associated protein D	NA	public	2018	Sun BB	NA	Males and Females	29875488	European	NA	3301	HG19/GRCh37	NA	Immune system	Protein	NA	NA	1	10534735	0	NA
724	9097	prot-a-2801	Vinexin b	NA	public	2018	Sun BB	NA	Males and Females	29875488	European	NA	3301	HG19/GRCh37	NA	Immune system	Protein	NA	NA	1	10534735	0	NA
725	9103	prot-a-758	Protein CYR61	NA	public	2018	Sun BB	NA	Males and Females	29875488	European	NA	3301	HG19/GRCh37	NA	Immune system	Protein	NA	NA	1	10534735	0	NA
726	9106	prot-a-576	C-type lectin domain family 4 member D	NA	public	2018	Sun BB	NA	Males and Females	29875488	European	NA	3301	HG19/GRCh37	NA	Immune system	Protein	NA	NA	1	10534735	0	NA
727	9111	prot-a-1981	Myomesin-2	NA	public	2018	Sun BB	NA	Males and Females	29875488	European	NA	3301	HG19/GRCh37	NA	Immune system	Protein	NA	NA	1	10534735	0	NA
728	9115	prot-a-328	Carbonic anhydrase 1	NA	public	2018	Sun BB	NA	Males and Females	29875488	European	NA	3301	HG19/GRCh37	NA	Immune system	Protein	NA	NA	1	10534735	0	NA
729	9148	prot-a-3270	Zinc finger protein 358	NA	public	2018	Sun BB	NA	Males and Females	29875488	European	NA	3301	HG19/GRCh37	NA	Immune system	Protein	NA	NA	1	10534735	0	NA
730	9162	prot-a-2866	Steroidogenic acute regulatory protein, mitochondrial	NA	public	2018	Sun BB	NA	Males and Females	29875488	European	NA	3301	HG19/GRCh37	NA	Immune system	Protein	NA	NA	1	10534735	0	NA
731	9194	prot-a-1143	Follistatin-related protein 1	NA	public	2018	Sun BB	NA	Males and Females	29875488	European	NA	3301	HG19/GRCh37	NA	Immune system	Protein	NA	NA	1	10534735	0	NA
732	9196	prot-a-2775	Single-pass membrane and coiled-coil domain-containing protein 2	NA	public	2018	Sun BB	NA	Males and Females	29875488	European	NA	3301	HG19/GRCh37	NA	Immune system	Protein	NA	NA	1	10534735	0	NA
733	9197	prot-a-266	Bactericidal permeability-increasing protein	NA	public	2018	Sun BB	NA	Males and Females	29875488	European	NA	3301	HG19/GRCh37	NA	Immune system	Protein	NA	NA	1	10534735	0	NA
734	9223	prot-a-572	C-type lectin domain family 2 member A	NA	public	2018	Sun BB	NA	Males and Females	29875488	European	NA	3301	HG19/GRCh37	NA	Immune system	Protein	NA	NA	1	10534735	0	NA
735	9228	prot-a-1224	Glucocorticoid modulatory element-binding protein 2	NA	public	2018	Sun BB	NA	Males and Females	29875488	European	NA	3301	HG19/GRCh37	NA	Immune system	Protein	NA	NA	1	10534735	0	NA
736	9232	prot-a-2391	Brain-specific serine protease 4	NA	public	2018	Sun BB	NA	Males and Females	29875488	European	NA	3301	HG19/GRCh37	NA	Immune system	Protein	NA	NA	1	10534735	0	NA
737	9254	prot-a-702	Cystatin-D	NA	public	2018	Sun BB	NA	Males and Females	29875488	European	NA	3301	HG19/GRCh37	NA	Immune system	Protein	NA	NA	1	10534735	0	NA
738	9259	prot-a-2458	Nectin-3	NA	public	2018	Sun BB	NA	Males and Females	29875488	European	NA	3301	HG19/GRCh37	NA	Immune system	Protein	NA	NA	1	10534735	0	NA
739	9272	prot-a-2573	E3 ubiquitin-protein ligase RNF8	NA	public	2018	Sun BB	NA	Males and Females	29875488	European	NA	3301	HG19/GRCh37	NA	Immune system	Protein	NA	NA	1	10534735	0	NA
740	9300	prot-a-2825	Kunitz-type protease inhibitor 3	NA	public	2018	Sun BB	NA	Males and Females	29875488	European	NA	3301	HG19/GRCh37	NA	Immune system	Protein	NA	NA	1	10534735	0	NA
741	9339	prot-a-1471	Interleukin-23	NA	public	2018	Sun BB	NA	Males and Females	29875488	European	NA	3301	HG19/GRCh37	NA	Immune system	Protein	NA	NA	1	10534735	0	NA
742	9347	prot-a-3180	Ubiquitin carboxyl-terminal hydrolase 25	NA	public	2018	Sun BB	NA	Males and Females	29875488	European	NA	3301	HG19/GRCh37	NA	Immune system	Protein	NA	NA	1	10534735	0	NA
743	9355	prot-a-3101	Trem-like transcript 4 protein	NA	public	2018	Sun BB	NA	Males and Females	29875488	European	NA	3301	HG19/GRCh37	NA	Immune system	Protein	NA	NA	1	10534735	0	NA
744	9364	prot-a-2879	Stathmin-2	NA	public	2018	Sun BB	NA	Males and Females	29875488	European	NA	3301	HG19/GRCh37	NA	Immune system	Protein	NA	NA	1	10534735	0	NA
745	9391	prot-a-1802	Leukocyte-specific transcript 1 protein	NA	public	2018	Sun BB	NA	Males and Females	29875488	European	NA	3301	HG19/GRCh37	NA	Immune system	Protein	NA	NA	1	10534735	0	NA
746	9410	prot-a-826	Disks large homolog 3	NA	public	2018	Sun BB	NA	Males and Females	29875488	European	NA	3301	HG19/GRCh37	NA	Immune system	Protein	NA	NA	1	10534735	0	NA
747	9445	prot-a-1868	Induced myeloid leukemia cell differentiation protein Mcl-1	NA	public	2018	Sun BB	NA	Males and Females	29875488	European	NA	3301	HG19/GRCh37	NA	Immune system	Protein	NA	NA	1	10534735	0	NA
748	9464	prot-a-1901	Allergin-1	NA	public	2018	Sun BB	NA	Males and Females	29875488	European	NA	3301	HG19/GRCh37	NA	Immune system	Protein	NA	NA	1	10534735	0	NA
749	9478	prot-a-2293	Urokinase plasminogen activator surface receptor	NA	public	2018	Sun BB	NA	Males and Females	29875488	European	NA	3301	HG19/GRCh37	NA	Immune system	Protein	NA	NA	1	10534735	0	NA
750	9480	prot-a-2965	Transforming growth factor beta-3	NA	public	2018	Sun BB	NA	Males and Females	29875488	European	NA	3301	HG19/GRCh37	NA	Immune system	Protein	NA	NA	1	10534735	0	NA
751	9491	prot-a-1275	Glutamate receptor 4	NA	public	2018	Sun BB	NA	Males and Females	29875488	European	NA	3301	HG19/GRCh37	NA	Immune system	Protein	NA	NA	1	10534735	0	NA
752	9498	prot-a-952	Ectonucleoside triphosphate diphosphohydrolase 3	NA	public	2018	Sun BB	NA	Males and Females	29875488	European	NA	3301	HG19/GRCh37	NA	Immune system	Protein	NA	NA	1	10534735	0	NA
753	9502	prot-a-2711	Pulmonary surfactant-associated protein C	NA	public	2018	Sun BB	NA	Males and Females	29875488	European	NA	3301	HG19/GRCh37	NA	Immune system	Protein	NA	NA	1	10534735	0	NA
754	9510	prot-a-2401	Pregnancy-specific beta-1-glycoprotein 2	NA	public	2018	Sun BB	NA	Males and Females	29875488	European	NA	3301	HG19/GRCh37	NA	Immune system	Protein	NA	NA	1	10534735	0	NA
755	9511	prot-a-1341	Histone H1.2	NA	public	2018	Sun BB	NA	Males and Females	29875488	European	NA	3301	HG19/GRCh37	NA	Immune system	Protein	NA	NA	1	10534735	0	NA
756	9520	prot-a-2056	NACHT, LRR and PYD domains-containing protein 1	NA	public	2018	Sun BB	NA	Males and Females	29875488	European	NA	3301	HG19/GRCh37	NA	Immune system	Protein	NA	NA	1	10534735	0	NA
757	9532	prot-a-1487	Interleukin-17 receptor B	NA	public	2018	Sun BB	NA	Males and Females	29875488	European	NA	3301	HG19/GRCh37	NA	Immune system	Protein	NA	NA	1	10534735	0	NA
758	9541	prot-a-1011	Fatty acid-binding protein, liver	NA	public	2018	Sun BB	NA	Males and Females	29875488	European	NA	3301	HG19/GRCh37	NA	Immune system	Protein	NA	NA	1	10534735	0	NA
759	9550	prot-a-2631	DNA-binding protein SATB2	NA	public	2018	Sun BB	NA	Males and Females	29875488	European	NA	3301	HG19/GRCh37	NA	Immune system	Protein	NA	NA	1	10534735	0	NA
760	9562	prot-a-1427	Interferon beta	NA	public	2018	Sun BB	NA	Males and Females	29875488	European	NA	3301	HG19/GRCh37	NA	Immune system	Protein	NA	NA	1	10534735	0	NA
761	9572	prot-a-1285	Glutathione S-transferase A4	NA	public	2018	Sun BB	NA	Males and Females	29875488	European	NA	3301	HG19/GRCh37	NA	Immune system	Protein	NA	NA	1	10534735	0	NA
762	9575	prot-a-822	Dickkopf-related protein 3	NA	public	2018	Sun BB	NA	Males and Females	29875488	European	NA	3301	HG19/GRCh37	NA	Immune system	Protein	NA	NA	1	10534735	0	NA
763	9586	prot-a-992	Persulfide dioxygenase ETHE1, mitochondrial	NA	public	2018	Sun BB	NA	Males and Females	29875488	European	NA	3301	HG19/GRCh37	NA	Immune system	Protein	NA	NA	1	10534735	0	NA
764	9599	prot-a-1495	Interleukin-1 beta	NA	public	2018	Sun BB	NA	Males and Females	29875488	European	NA	3301	HG19/GRCh37	NA	Immune system	Protein	NA	NA	1	10534735	0	NA
765	9612	prot-a-1007	Prothrombin	NA	public	2018	Sun BB	NA	Males and Females	29875488	European	NA	3301	HG19/GRCh37	NA	Immune system	Protein	NA	NA	1	10534735	0	NA
766	9613	prot-a-677	Putative chondrosarcoma-associated gene 1 protein	NA	public	2018	Sun BB	NA	Males and Females	29875488	European	NA	3301	HG19/GRCh37	NA	Immune system	Protein	NA	NA	1	10534735	0	NA
767	9622	prot-a-1418	Interferon alpha-10	NA	public	2018	Sun BB	NA	Males and Females	29875488	European	NA	3301	HG19/GRCh37	NA	Immune system	Protein	NA	NA	1	10534735	0	NA
768	9627	prot-a-3003	Protein kish-B	NA	public	2018	Sun BB	NA	Males and Females	29875488	European	NA	3301	HG19/GRCh37	NA	Immune system	Protein	NA	NA	1	10534735	0	NA
769	9639	prot-a-1630	UPF0577 protein KIAA1324	NA	public	2018	Sun BB	NA	Males and Females	29875488	European	NA	3301	HG19/GRCh37	NA	Immune system	Protein	NA	NA	1	10534735	0	NA
770	9642	prot-a-3002	Protein kish-A	NA	public	2018	Sun BB	NA	Males and Females	29875488	European	NA	3301	HG19/GRCh37	NA	Immune system	Protein	NA	NA	1	10534735	0	NA
771	9649	prot-a-2309	Plexin-C1	NA	public	2018	Sun BB	NA	Males and Females	29875488	European	NA	3301	HG19/GRCh37	NA	Immune system	Protein	NA	NA	1	10534735	0	NA
772	9685	prot-a-2243	Platelet endothelial aggregation receptor 1	NA	public	2018	Sun BB	NA	Males and Females	29875488	European	NA	3301	HG19/GRCh37	NA	Immune system	Protein	NA	NA	1	10534735	0	NA
773	9696	prot-a-556	Carbohydrate sulfotransferase 3	NA	public	2018	Sun BB	NA	Males and Females	29875488	European	NA	3301	HG19/GRCh37	NA	Immune system	Protein	NA	NA	1	10534735	0	NA
774	9697	prot-a-280	Uncharacterized protein C10orf35	NA	public	2018	Sun BB	NA	Males and Females	29875488	European	NA	3301	HG19/GRCh37	NA	Immune system	Protein	NA	NA	1	10534735	0	NA
775	9700	prot-a-3252	Tyrosine-protein kinase ZAP-70	NA	public	2018	Sun BB	NA	Males and Females	29875488	European	NA	3301	HG19/GRCh37	NA	Immune system	Protein	NA	NA	1	10534735	0	NA
776	9705	prot-a-1159	Protein G6b	NA	public	2018	Sun BB	NA	Males and Females	29875488	European	NA	3301	HG19/GRCh37	NA	Immune system	Protein	NA	NA	1	10534735	0	NA
777	9707	prot-a-1745	Leukocyte immunoglobulin-like receptor subfamily B member 3	NA	public	2018	Sun BB	NA	Males and Females	29875488	European	NA	3301	HG19/GRCh37	NA	Immune system	Protein	NA	NA	1	10534735	0	NA
778	9741	prot-a-2888	Syntaxin-6	NA	public	2018	Sun BB	NA	Males and Females	29875488	European	NA	3301	HG19/GRCh37	NA	Immune system	Protein	NA	NA	1	10534735	0	NA
779	9756	prot-a-1770	Leucine-rich repeats and immunoglobulin-like domains protein 3	NA	public	2018	Sun BB	NA	Males and Females	29875488	European	NA	3301	HG19/GRCh37	NA	Immune system	Protein	NA	NA	1	10534735	0	NA
780	9761	prot-a-1316	Hemoglobin subunit theta-1	NA	public	2018	Sun BB	NA	Males and Females	29875488	European	NA	3301	HG19/GRCh37	NA	Immune system	Protein	NA	NA	1	10534735	0	NA
781	9799	prot-a-2149	Opioid-binding protein/cell adhesion molecule	NA	public	2018	Sun BB	NA	Males and Females	29875488	European	NA	3301	HG19/GRCh37	NA	Immune system	Protein	NA	NA	1	10534735	0	NA
782	9808	prot-a-1165	Growth arrest and DNA damage-inducible proteins-interacting protein 1	NA	public	2018	Sun BB	NA	Males and Females	29875488	European	NA	3301	HG19/GRCh37	NA	Immune system	Protein	NA	NA	1	10534735	0	NA
783	9815	prot-a-1252	Glucose-6-phosphate isomerase	NA	public	2018	Sun BB	NA	Males and Females	29875488	European	NA	3301	HG19/GRCh37	NA	Immune system	Protein	NA	NA	1	10534735	0	NA
784	9816	prot-a-2551	RecQ-mediated genome instability protein 1	NA	public	2018	Sun BB	NA	Males and Females	29875488	European	NA	3301	HG19/GRCh37	NA	Immune system	Protein	NA	NA	1	10534735	0	NA
785	9838	prot-a-2868	Signal transducer and activator of transcription 1-alpha/beta	NA	public	2018	Sun BB	NA	Males and Females	29875488	European	NA	3301	HG19/GRCh37	NA	Immune system	Protein	NA	NA	1	10534735	0	NA
786	9857	prot-a-446	T-cell surface glycoprotein CD3 gamma chain	NA	public	2018	Sun BB	NA	Males and Females	29875488	European	NA	3301	HG19/GRCh37	NA	Immune system	Protein	NA	NA	1	10534735	0	NA
787	9859	prot-a-2306	Plastin-1	NA	public	2018	Sun BB	NA	Males and Females	29875488	European	NA	3301	HG19/GRCh37	NA	Immune system	Protein	NA	NA	1	10534735	0	NA
788	9865	prot-a-1862	Methyl-CpG-binding domain protein 4	NA	public	2018	Sun BB	NA	Males and Females	29875488	European	NA	3301	HG19/GRCh37	NA	Immune system	Protein	NA	NA	1	10534735	0	NA
789	9901	prot-a-1386	Endoplasmin	NA	public	2018	Sun BB	NA	Males and Females	29875488	European	NA	3301	HG19/GRCh37	NA	Immune system	Protein	NA	NA	1	10534735	0	NA
790	9902	prot-a-1961	Mitochondrial fission regulator 1	NA	public	2018	Sun BB	NA	Males and Females	29875488	European	NA	3301	HG19/GRCh37	NA	Immune system	Protein	NA	NA	1	10534735	0	NA
791	9927	prot-a-1750	Leucine-rich repeat and immunoglobulin-like domain-containing nogo receptor-interacting protein 3	NA	public	2018	Sun BB	NA	Males and Females	29875488	European	NA	3301	HG19/GRCh37	NA	Immune system	Protein	NA	NA	1	10534735	0	NA
792	9930	prot-a-1656	Kallikrein-11	NA	public	2018	Sun BB	NA	Males and Females	29875488	European	NA	3301	HG19/GRCh37	NA	Immune system	Protein	NA	NA	1	10534735	0	NA
793	9941	prot-a-599	UMP-CMP kinase	NA	public	2018	Sun BB	NA	Males and Females	29875488	European	NA	3301	HG19/GRCh37	NA	Immune system	Protein	NA	NA	1	10534735	0	NA
794	9942	prot-a-1481	Interleukin-17A	NA	public	2018	Sun BB	NA	Males and Females	29875488	European	NA	3301	HG19/GRCh37	NA	Immune system	Protein	NA	NA	1	10534735	0	NA
795	9975	prot-a-2955	Tuftelin-interacting protein 11	NA	public	2018	Sun BB	NA	Males and Females	29875488	European	NA	3301	HG19/GRCh37	NA	Immune system	Protein	NA	NA	1	10534735	0	NA
796	10006	prot-a-348	Calcium/calmodulin-dependent protein kinase type II subunit alpha	NA	public	2018	Sun BB	NA	Males and Females	29875488	European	NA	3301	HG19/GRCh37	NA	Immune system	Protein	NA	NA	1	10534735	0	NA
797	10007	prot-a-1887	Microfibrillar-associated protein 5	NA	public	2018	Sun BB	NA	Males and Females	29875488	European	NA	3301	HG19/GRCh37	NA	Immune system	Protein	NA	NA	1	10534735	0	NA
798	10008	prot-a-2111	Neuron-specific protein family member 2	NA	public	2018	Sun BB	NA	Males and Females	29875488	European	NA	3301	HG19/GRCh37	NA	Immune system	Protein	NA	NA	1	10534735	0	NA
799	10025	prot-a-1212	Appetite-regulating hormone	NA	public	2018	Sun BB	NA	Males and Females	29875488	European	NA	3301	HG19/GRCh37	NA	Immune system	Protein	NA	NA	1	10534735	0	NA
800	10050	prot-a-1911	Stromelysin-2	NA	public	2018	Sun BB	NA	Males and Females	29875488	European	NA	3301	HG19/GRCh37	NA	Immune system	Protein	NA	NA	1	10534735	0	NA
801	10063	prot-a-3157	UDP-glucuronosyltransferase 1-8	NA	public	2018	Sun BB	NA	Males and Females	29875488	European	NA	3301	HG19/GRCh37	NA	Immune system	Protein	NA	NA	1	10534735	0	NA
802	10074	prot-a-3074	DNA topoisomerase 1	NA	public	2018	Sun BB	NA	Males and Females	29875488	European	NA	3301	HG19/GRCh37	NA	Immune system	Protein	NA	NA	1	10534735	0	NA
803	10082	prot-a-1754	Vesicular integral-membrane protein VIP36	NA	public	2018	Sun BB	NA	Males and Females	29875488	European	NA	3301	HG19/GRCh37	NA	Immune system	Protein	NA	NA	1	10534735	0	NA
804	10085	prot-a-405	C-C motif chemokine 27	NA	public	2018	Sun BB	NA	Males and Females	29875488	European	NA	3301	HG19/GRCh37	NA	Immune system	Protein	NA	NA	1	10534735	0	NA
805	10098	prot-a-2697	Glia-derived nexin	NA	public	2018	Sun BB	NA	Males and Females	29875488	European	NA	3301	HG19/GRCh37	NA	Immune system	Protein	NA	NA	1	10534735	0	NA
806	10108	prot-a-1621	KDEL motif-containing protein 2	NA	public	2018	Sun BB	NA	Males and Females	29875488	European	NA	3301	HG19/GRCh37	NA	Immune system	Protein	NA	NA	1	10534735	0	NA
807	10112	prot-a-1154	Alpha-(1,6)-fucosyltransferase	NA	public	2018	Sun BB	NA	Males and Females	29875488	European	NA	3301	HG19/GRCh37	NA	Immune system	Protein	NA	NA	1	10534735	0	NA
808	10129	prot-a-60	Activator of 90 kDa heat shock protein ATPase homolog 1	NA	public	2018	Sun BB	NA	Males and Females	29875488	European	NA	3301	HG19/GRCh37	NA	Immune system	Protein	NA	NA	1	10534735	0	NA
809	10130	prot-a-7	Tyrosine-protein kinase ABL1	NA	public	2018	Sun BB	NA	Males and Females	29875488	European	NA	3301	HG19/GRCh37	NA	Immune system	Protein	NA	NA	1	10534735	0	NA
810	10139	prot-a-3008	Collectrin	NA	public	2018	Sun BB	NA	Males and Females	29875488	European	NA	3301	HG19/GRCh37	NA	Immune system	Protein	NA	NA	1	10534735	0	NA
811	10155	prot-a-2086	Nuclear receptor subfamily 1 group D member 2	NA	public	2018	Sun BB	NA	Males and Females	29875488	European	NA	3301	HG19/GRCh37	NA	Immune system	Protein	NA	NA	1	10534735	0	NA
812	10156	prot-a-1136	Forkhead box protein C2	NA	public	2018	Sun BB	NA	Males and Females	29875488	European	NA	3301	HG19/GRCh37	NA	Immune system	Protein	NA	NA	1	10534735	0	NA
813	10172	prot-a-3089	Tubulin polymerization-promoting protein family member 2	NA	public	2018	Sun BB	NA	Males and Females	29875488	European	NA	3301	HG19/GRCh37	NA	Immune system	Protein	NA	NA	1	10534735	0	NA
814	10188	prot-a-506	Adenosine deaminase CECR1	NA	public	2018	Sun BB	NA	Males and Females	29875488	European	NA	3301	HG19/GRCh37	NA	Immune system	Protein	NA	NA	1	10534735	0	NA
815	10199	prot-a-1980	Unconventional myosin-VI	NA	public	2018	Sun BB	NA	Males and Females	29875488	European	NA	3301	HG19/GRCh37	NA	Immune system	Protein	NA	NA	1	10534735	0	NA
816	10214	prot-a-3111	Tetratricopeptide repeat protein 17	NA	public	2018	Sun BB	NA	Males and Females	29875488	European	NA	3301	HG19/GRCh37	NA	Immune system	Protein	NA	NA	1	10534735	0	NA
817	10225	prot-a-641	Cytochrome c oxidase subunit 8A, mitochondrial	NA	public	2018	Sun BB	NA	Males and Females	29875488	European	NA	3301	HG19/GRCh37	NA	Immune system	Protein	NA	NA	1	10534735	0	NA
818	10240	prot-a-2257	Peptidoglycan recognition protein 1	NA	public	2018	Sun BB	NA	Males and Females	29875488	European	NA	3301	HG19/GRCh37	NA	Immune system	Protein	NA	NA	1	10534735	0	NA
819	10258	prot-a-1174	Galanin-like peptide	NA	public	2018	Sun BB	NA	Males and Females	29875488	European	NA	3301	HG19/GRCh37	NA	Immune system	Protein	NA	NA	1	10534735	0	NA
820	10262	prot-a-2215	Programmed cell death 1 ligand 2	NA	public	2018	Sun BB	NA	Males and Females	29875488	European	NA	3301	HG19/GRCh37	NA	Immune system	Protein	NA	NA	1	10534735	0	NA
821	10287	prot-a-723	Cathepsin G	NA	public	2018	Sun BB	NA	Males and Females	29875488	European	NA	3301	HG19/GRCh37	NA	Immune system	Protein	NA	NA	1	10534735	0	NA
822	10289	prot-a-1389	Oxidoreductase HTATIP2	NA	public	2018	Sun BB	NA	Males and Females	29875488	European	NA	3301	HG19/GRCh37	NA	Immune system	Protein	NA	NA	1	10534735	0	NA
823	10291	prot-a-2073	Pro-FMRFamide-related neuropeptide FF	NA	public	2018	Sun BB	NA	Males and Females	29875488	European	NA	3301	HG19/GRCh37	NA	Immune system	Protein	NA	NA	1	10534735	0	NA
824	10297	prot-a-2766	SLIT and NTRK-like protein 1	NA	public	2018	Sun BB	NA	Males and Females	29875488	European	NA	3301	HG19/GRCh37	NA	Immune system	Protein	NA	NA	1	10534735	0	NA
825	10300	prot-a-1042	Protein FAM19A4	NA	public	2018	Sun BB	NA	Males and Females	29875488	European	NA	3301	HG19/GRCh37	NA	Immune system	Protein	NA	NA	1	10534735	0	NA
826	10314	prot-a-2901	Sushi domain-containing protein 1	NA	public	2018	Sun BB	NA	Males and Females	29875488	European	NA	3301	HG19/GRCh37	NA	Immune system	Protein	NA	NA	1	10534735	0	NA
827	10340	prot-a-1908	Membrane metallo-endopeptidase-like 1	NA	public	2018	Sun BB	NA	Males and Females	29875488	European	NA	3301	HG19/GRCh37	NA	Immune system	Protein	NA	NA	1	10534735	0	NA
828	10360	prot-a-1203	GDNF family receptor alpha-3	NA	public	2018	Sun BB	NA	Males and Females	29875488	European	NA	3301	HG19/GRCh37	NA	Immune system	Protein	NA	NA	1	10534735	0	NA
829	10375	prot-a-2782	Submaxillary gland androgen-regulated protein 3A	NA	public	2018	Sun BB	NA	Males and Females	29875488	European	NA	3301	HG19/GRCh37	NA	Immune system	Protein	NA	NA	1	10534735	0	NA
830	10383	prot-a-1099	Fibroblast growth factor 8 isoform B	NA	public	2018	Sun BB	NA	Males and Females	29875488	European	NA	3301	HG19/GRCh37	NA	Immune system	Protein	NA	NA	1	10534735	0	NA
831	10404	prot-a-2055	NACHT, LRR and PYD domains-containing protein 10	NA	public	2018	Sun BB	NA	Males and Females	29875488	European	NA	3301	HG19/GRCh37	NA	Immune system	Protein	NA	NA	1	10534735	0	NA
832	10412	prot-a-1863	Mannose-binding protein C	NA	public	2018	Sun BB	NA	Males and Females	29875488	European	NA	3301	HG19/GRCh37	NA	Immune system	Protein	NA	NA	1	10534735	0	NA
833	10416	prot-a-1126	Receptor-type tyrosine-protein kinase FLT3	NA	public	2018	Sun BB	NA	Males and Females	29875488	European	NA	3301	HG19/GRCh37	NA	Immune system	Protein	NA	NA	1	10534735	0	NA
834	10417	prot-a-1170	Polypeptide N-acetylgalactosaminyltransferase 1	NA	public	2018	Sun BB	NA	Males and Females	29875488	European	NA	3301	HG19/GRCh37	NA	Immune system	Protein	NA	NA	1	10534735	0	NA
835	10434	prot-a-536	Chromodomain-helicase-DNA-binding protein 7	NA	public	2018	Sun BB	NA	Males and Females	29875488	European	NA	3301	HG19/GRCh37	NA	Immune system	Protein	NA	NA	1	10534735	0	NA
836	10454	prot-a-590	Ceroid-lipofuscinosis neuronal protein 5	NA	public	2018	Sun BB	NA	Males and Females	29875488	European	NA	3301	HG19/GRCh37	NA	Immune system	Protein	NA	NA	1	10534735	0	NA
837	10461	prot-a-1520	Cytokine receptor common subunit gamma	NA	public	2018	Sun BB	NA	Males and Females	29875488	European	NA	3301	HG19/GRCh37	NA	Immune system	Protein	NA	NA	1	10534735	0	NA
838	10464	prot-a-807	Desmin	NA	public	2018	Sun BB	NA	Males and Females	29875488	European	NA	3301	HG19/GRCh37	NA	Immune system	Protein	NA	NA	1	10534735	0	NA
839	10491	prot-a-2584	Ribulose-phosphate 3-epimerase	NA	public	2018	Sun BB	NA	Males and Females	29875488	European	NA	3301	HG19/GRCh37	NA	Immune system	Protein	NA	NA	1	10534735	0	NA
840	10492	prot-a-2175	Poly(A) polymerase gamma	NA	public	2018	Sun BB	NA	Males and Females	29875488	European	NA	3301	HG19/GRCh37	NA	Immune system	Protein	NA	NA	1	10534735	0	NA
841	10507	prot-a-632	Procollagen galactosyltransferase 2	NA	public	2018	Sun BB	NA	Males and Females	29875488	European	NA	3301	HG19/GRCh37	NA	Immune system	Protein	NA	NA	1	10534735	0	NA
842	10515	prot-a-609	Contactin-5	NA	public	2018	Sun BB	NA	Males and Females	29875488	European	NA	3301	HG19/GRCh37	NA	Immune system	Protein	NA	NA	1	10534735	0	NA
843	10527	prot-a-1617	Calsenilin	NA	public	2018	Sun BB	NA	Males and Females	29875488	European	NA	3301	HG19/GRCh37	NA	Immune system	Protein	NA	NA	1	10534735	0	NA
844	10539	prot-a-1449	Insulin-like growth factor-binding protein 3	NA	public	2018	Sun BB	NA	Males and Females	29875488	European	NA	3301	HG19/GRCh37	NA	Immune system	Protein	NA	NA	1	10534735	0	NA
845	10560	prot-a-3261	Zinc finger protein 174	NA	public	2018	Sun BB	NA	Males and Females	29875488	European	NA	3301	HG19/GRCh37	NA	Immune system	Protein	NA	NA	1	10534735	0	NA
846	10561	prot-a-1890	Beta-1,3-N-acetylglucosaminyltransferase manic fringe	NA	public	2018	Sun BB	NA	Males and Females	29875488	European	NA	3301	HG19/GRCh37	NA	Immune system	Protein	NA	NA	1	10534735	0	NA
847	10570	prot-a-1706	Leucine carboxyl methyltransferase 1	NA	public	2018	Sun BB	NA	Males and Females	29875488	European	NA	3301	HG19/GRCh37	NA	Immune system	Protein	NA	NA	1	10534735	0	NA
848	10573	prot-a-2748	Solute carrier family 22 member 16	NA	public	2018	Sun BB	NA	Males and Females	29875488	European	NA	3301	HG19/GRCh37	NA	Immune system	Protein	NA	NA	1	10534735	0	NA
849	10578	prot-a-1688	Keratinocyte differentiation-associated protein	NA	public	2018	Sun BB	NA	Males and Females	29875488	European	NA	3301	HG19/GRCh37	NA	Immune system	Protein	NA	NA	1	10534735	0	NA
850	10597	prot-a-343	Calcium-binding protein 8	NA	public	2018	Sun BB	NA	Males and Females	29875488	European	NA	3301	HG19/GRCh37	NA	Immune system	Protein	NA	NA	1	10534735	0	NA
851	10623	prot-a-1027	Protein FAM163A	NA	public	2018	Sun BB	NA	Males and Females	29875488	European	NA	3301	HG19/GRCh37	NA	Immune system	Protein	NA	NA	1	10534735	0	NA
852	10631	prot-a-1618	Small conductance calcium-activated potassium channel protein 1	NA	public	2018	Sun BB	NA	Males and Females	29875488	European	NA	3301	HG19/GRCh37	NA	Immune system	Protein	NA	NA	1	10534735	0	NA
853	10635	prot-a-1180	Grancalcin	NA	public	2018	Sun BB	NA	Males and Females	29875488	European	NA	3301	HG19/GRCh37	NA	Immune system	Protein	NA	NA	1	10534735	0	NA
854	10638	prot-a-1254	Phosphatidylinositol-glycan-specific phospholipase D	NA	public	2018	Sun BB	NA	Males and Females	29875488	European	NA	3301	HG19/GRCh37	NA	Immune system	Protein	NA	NA	1	10534735	0	NA
855	10646	prot-a-972	Endoplasmic reticulum aminopeptidase 2	NA	public	2018	Sun BB	NA	Males and Females	29875488	European	NA	3301	HG19/GRCh37	NA	Immune system	Protein	NA	NA	1	10534735	0	NA
856	10673	prot-a-1928	DNA-3-methyladenine glycosylase	NA	public	2018	Sun BB	NA	Males and Females	29875488	European	NA	3301	HG19/GRCh37	NA	Immune system	Protein	NA	NA	1	10534735	0	NA
857	10674	prot-a-1304	Histone H2A.z	NA	public	2018	Sun BB	NA	Males and Females	29875488	European	NA	3301	HG19/GRCh37	NA	Immune system	Protein	NA	NA	1	10534735	0	NA
858	10681	prot-a-1936	Melanocortin-2 receptor accessory protein	NA	public	2018	Sun BB	NA	Males and Females	29875488	European	NA	3301	HG19/GRCh37	NA	Immune system	Protein	NA	NA	1	10534735	0	NA
859	10694	prot-a-1820	LysM and putative peptidoglycan-binding domain-containing protein 4	NA	public	2018	Sun BB	NA	Males and Females	29875488	European	NA	3301	HG19/GRCh37	NA	Immune system	Protein	NA	NA	1	10534735	0	NA
860	10704	prot-a-2381	Activated Protein C	NA	public	2018	Sun BB	NA	Males and Females	29875488	European	NA	3301	HG19/GRCh37	NA	Immune system	Protein	NA	NA	1	10534735	0	NA
861	10720	prot-a-3045	Tumor necrosis factor receptor superfamily member 19	NA	public	2018	Sun BB	NA	Males and Females	29875488	European	NA	3301	HG19/GRCh37	NA	Immune system	Protein	NA	NA	1	10534735	0	NA
862	10769	prot-a-2900	Surfeit locus protein 1	NA	public	2018	Sun BB	NA	Males and Females	29875488	European	NA	3301	HG19/GRCh37	NA	Immune system	Protein	NA	NA	1	10534735	0	NA
863	10813	prot-a-628	Collectin-11	NA	public	2018	Sun BB	NA	Males and Females	29875488	European	NA	3301	HG19/GRCh37	NA	Immune system	Protein	NA	NA	1	10534735	0	NA
864	10815	prot-a-652	Protein crumbs homolog 1	NA	public	2018	Sun BB	NA	Males and Females	29875488	European	NA	3301	HG19/GRCh37	NA	Immune system	Protein	NA	NA	1	10534735	0	NA
865	10827	prot-a-3175	Cytochrome b-c1 complex subunit 7	NA	public	2018	Sun BB	NA	Males and Females	29875488	European	NA	3301	HG19/GRCh37	NA	Immune system	Protein	NA	NA	1	10534735	0	NA
866	10833	prot-a-1533	Interleukin-4 receptor subunit alpha	NA	public	2018	Sun BB	NA	Males and Females	29875488	European	NA	3301	HG19/GRCh37	NA	Immune system	Protein	NA	NA	1	10534735	0	NA
867	10851	prot-a-373	Carbonyl reductase [NADPH] 1	NA	public	2018	Sun BB	NA	Males and Females	29875488	European	NA	3301	HG19/GRCh37	NA	Immune system	Protein	NA	NA	1	10534735	0	NA
868	10852	prot-a-551	Carbohydrate sulfotransferase 14	NA	public	2018	Sun BB	NA	Males and Females	29875488	European	NA	3301	HG19/GRCh37	NA	Immune system	Protein	NA	NA	1	10534735	0	NA
869	10872	prot-a-2643	Scavenger receptor class F member 2	NA	public	2018	Sun BB	NA	Males and Females	29875488	European	NA	3301	HG19/GRCh37	NA	Immune system	Protein	NA	NA	1	10534735	0	NA
870	10875	prot-a-2569	RING finger protein 215	NA	public	2018	Sun BB	NA	Males and Females	29875488	European	NA	3301	HG19/GRCh37	NA	Immune system	Protein	NA	NA	1	10534735	0	NA
871	10929	prot-a-3080	Cellular tumor antigen p53	NA	public	2018	Sun BB	NA	Males and Females	29875488	European	NA	3301	HG19/GRCh37	NA	Immune system	Protein	NA	NA	1	10534735	0	NA
872	10930	prot-a-2684	Selenide, water dikinase 1	NA	public	2018	Sun BB	NA	Males and Females	29875488	European	NA	3301	HG19/GRCh37	NA	Immune system	Protein	NA	NA	1	10534735	0	NA
873	10938	prot-a-487	Cadherin-related family member 1	NA	public	2018	Sun BB	NA	Males and Females	29875488	European	NA	3301	HG19/GRCh37	NA	Immune system	Protein	NA	NA	1	10534735	0	NA
874	10977	prot-a-1682	Keratin, type I cytoskeletal 17	NA	public	2018	Sun BB	NA	Males and Females	29875488	European	NA	3301	HG19/GRCh37	NA	Immune system	Protein	NA	NA	1	10534735	0	NA
875	10983	prot-a-1954	Methionine-R-sulfoxide reductase B3	NA	public	2018	Sun BB	NA	Males and Females	29875488	European	NA	3301	HG19/GRCh37	NA	Immune system	Protein	NA	NA	1	10534735	0	NA
876	11014	prot-a-3232	WNT1-inducible-signaling pathway protein 3	NA	public	2018	Sun BB	NA	Males and Females	29875488	European	NA	3301	HG19/GRCh37	NA	Immune system	Protein	NA	NA	1	10534735	0	NA
877	11022	prot-a-129	Apolipoprotein D	NA	public	2018	Sun BB	NA	Males and Females	29875488	European	NA	3301	HG19/GRCh37	NA	Immune system	Protein	NA	NA	1	10534735	0	NA
878	11034	prot-a-739	C-X-C motif chemokine 11	NA	public	2018	Sun BB	NA	Males and Females	29875488	European	NA	3301	HG19/GRCh37	NA	Immune system	Protein	NA	NA	1	10534735	0	NA
879	11046	prot-a-237	Bcl-2-related protein A1	NA	public	2018	Sun BB	NA	Males and Females	29875488	European	NA	3301	HG19/GRCh37	NA	Immune system	Protein	NA	NA	1	10534735	0	NA
880	11067	prot-a-2472	Ras-related protein Rab-22A	NA	public	2018	Sun BB	NA	Males and Females	29875488	European	NA	3301	HG19/GRCh37	NA	Immune system	Protein	NA	NA	1	10534735	0	NA
881	11096	prot-a-230	Basic leucine zipper transcriptional factor ATF-like 3	NA	public	2018	Sun BB	NA	Males and Females	29875488	European	NA	3301	HG19/GRCh37	NA	Immune system	Protein	NA	NA	1	10534735	0	NA
882	11101	prot-a-1511	Interleukin-22 receptor subunit alpha-2	NA	public	2018	Sun BB	NA	Males and Females	29875488	European	NA	3301	HG19/GRCh37	NA	Immune system	Protein	NA	NA	1	10534735	0	NA
883	11109	prot-a-2487	NKG2D ligand 4	NA	public	2018	Sun BB	NA	Males and Females	29875488	European	NA	3301	HG19/GRCh37	NA	Immune system	Protein	NA	NA	1	10534735	0	NA
884	11114	prot-a-676	Quinone oxidoreductase-like protein 1	NA	public	2018	Sun BB	NA	Males and Females	29875488	European	NA	3301	HG19/GRCh37	NA	Immune system	Protein	NA	NA	1	10534735	0	NA
885	11115	prot-a-1128	Fms-related tyrosine kinase 3 ligand	NA	public	2018	Sun BB	NA	Males and Females	29875488	European	NA	3301	HG19/GRCh37	NA	Immune system	Protein	NA	NA	1	10534735	0	NA
886	11122	prot-a-424	Cell surface glycoprotein CD200 receptor 2	NA	public	2018	Sun BB	NA	Males and Females	29875488	European	NA	3301	HG19/GRCh37	NA	Immune system	Protein	NA	NA	1	10534735	0	NA
887	11143	prot-a-960	Ephrin type-B receptor 2	NA	public	2018	Sun BB	NA	Males and Females	29875488	European	NA	3301	HG19/GRCh37	NA	Immune system	Protein	NA	NA	1	10534735	0	NA
888	11151	prot-a-1045	Pseudokinase FAM20A	NA	public	2018	Sun BB	NA	Males and Females	29875488	European	NA	3301	HG19/GRCh37	NA	Immune system	Protein	NA	NA	1	10534735	0	NA
889	11160	prot-a-251	Baculoviral IAP repeat-containing protein 3	NA	public	2018	Sun BB	NA	Males and Females	29875488	European	NA	3301	HG19/GRCh37	NA	Immune system	Protein	NA	NA	1	10534735	0	NA
890	11170	prot-a-1925	MOB kinase activator 1A	NA	public	2018	Sun BB	NA	Males and Females	29875488	European	NA	3301	HG19/GRCh37	NA	Immune system	Protein	NA	NA	1	10534735	0	NA
891	11174	prot-a-2126	Peroxisomal NADH pyrophosphatase NUDT12	NA	public	2018	Sun BB	NA	Males and Females	29875488	European	NA	3301	HG19/GRCh37	NA	Immune system	Protein	NA	NA	1	10534735	0	NA
892	11176	prot-a-2129	ADP-ribose pyrophosphatase, mitochondrial	NA	public	2018	Sun BB	NA	Males and Females	29875488	European	NA	3301	HG19/GRCh37	NA	Immune system	Protein	NA	NA	1	10534735	0	NA
893	11190	prot-a-1571	Interferon regulatory factor 9	NA	public	2018	Sun BB	NA	Males and Females	29875488	European	NA	3301	HG19/GRCh37	NA	Immune system	Protein	NA	NA	1	10534735	0	NA
894	11198	prot-a-312	Uncharacterized protein C2orf82	NA	public	2018	Sun BB	NA	Males and Females	29875488	European	NA	3301	HG19/GRCh37	NA	Immune system	Protein	NA	NA	1	10534735	0	NA
895	11228	prot-a-1253	Phosphatidylinositol-glycan-specific phospholipase D	NA	public	2018	Sun BB	NA	Males and Females	29875488	European	NA	3301	HG19/GRCh37	NA	Immune system	Protein	NA	NA	1	10534735	0	NA
896	11239	prot-a-1129	Vascular endothelial growth factor receptor 3	NA	public	2018	Sun BB	NA	Males and Females	29875488	European	NA	3301	HG19/GRCh37	NA	Immune system	Protein	NA	NA	1	10534735	0	NA
897	11245	prot-a-1219	Glucagon-like peptide 1 receptor	NA	public	2018	Sun BB	NA	Males and Females	29875488	European	NA	3301	HG19/GRCh37	NA	Immune system	Protein	NA	NA	1	10534735	0	NA
898	11267	prot-a-1677	Importin subunit alpha-1	NA	public	2018	Sun BB	NA	Males and Females	29875488	European	NA	3301	HG19/GRCh37	NA	Immune system	Protein	NA	NA	1	10534735	0	NA
899	11270	prot-a-514	Centrosomal protein of 57 kDa	NA	public	2018	Sun BB	NA	Males and Females	29875488	European	NA	3301	HG19/GRCh37	NA	Immune system	Protein	NA	NA	1	10534735	0	NA
900	11278	prot-a-442	Platelet glycoprotein 4	NA	public	2018	Sun BB	NA	Males and Females	29875488	European	NA	3301	HG19/GRCh37	NA	Immune system	Protein	NA	NA	1	10534735	0	NA
901	11283	prot-a-2726	Sialic acid-binding Ig-like lectin 12	NA	public	2018	Sun BB	NA	Males and Females	29875488	European	NA	3301	HG19/GRCh37	NA	Immune system	Protein	NA	NA	1	10534735	0	NA
902	11296	prot-a-1679	GTPase KRas	NA	public	2018	Sun BB	NA	Males and Females	29875488	European	NA	3301	HG19/GRCh37	NA	Immune system	Protein	NA	NA	1	10534735	0	NA
903	11347	prot-a-1262	Probable G-protein coupled receptor 135	NA	public	2018	Sun BB	NA	Males and Females	29875488	European	NA	3301	HG19/GRCh37	NA	Immune system	Protein	NA	NA	1	10534735	0	NA
904	11355	prot-a-2910	Nesprin-2	NA	public	2018	Sun BB	NA	Males and Females	29875488	European	NA	3301	HG19/GRCh37	NA	Immune system	Protein	NA	NA	1	10534735	0	NA
905	11371	prot-a-2784	N-lysine methyltransferase SMYD2	NA	public	2018	Sun BB	NA	Males and Females	29875488	European	NA	3301	HG19/GRCh37	NA	Immune system	Protein	NA	NA	1	10534735	0	NA
906	11381	prot-a-1202	GDNF family receptor alpha-2	NA	public	2018	Sun BB	NA	Males and Females	29875488	European	NA	3301	HG19/GRCh37	NA	Immune system	Protein	NA	NA	1	10534735	0	NA
907	11383	prot-a-3128	TYMS opposite strand protein	NA	public	2018	Sun BB	NA	Males and Females	29875488	European	NA	3301	HG19/GRCh37	NA	Immune system	Protein	NA	NA	1	10534735	0	NA
908	11396	prot-a-3120	Alpha-taxilin	NA	public	2018	Sun BB	NA	Males and Females	29875488	European	NA	3301	HG19/GRCh37	NA	Immune system	Protein	NA	NA	1	10534735	0	NA
909	11404	prot-a-829	Protein delta homolog 2	NA	public	2018	Sun BB	NA	Males and Females	29875488	European	NA	3301	HG19/GRCh37	NA	Immune system	Protein	NA	NA	1	10534735	0	NA
910	11422	prot-a-1567	Interferon regulatory factor 1	NA	public	2018	Sun BB	NA	Males and Females	29875488	European	NA	3301	HG19/GRCh37	NA	Immune system	Protein	NA	NA	1	10534735	0	NA
911	11444	prot-a-1385	Heat shock protein HSP 90-beta	NA	public	2018	Sun BB	NA	Males and Females	29875488	European	NA	3301	HG19/GRCh37	NA	Immune system	Protein	NA	NA	1	10534735	0	NA
912	11458	prot-a-1419	Interferon alpha-10	NA	public	2018	Sun BB	NA	Males and Females	29875488	European	NA	3301	HG19/GRCh37	NA	Immune system	Protein	NA	NA	1	10534735	0	NA
913	11485	prot-a-1581	Integrin alpha-I: beta-1 complex	NA	public	2018	Sun BB	NA	Males and Females	29875488	European	NA	3301	HG19/GRCh37	NA	Immune system	Protein	NA	NA	1	10534735	0	NA
914	11530	prot-a-1156	Fragile X mental retardation syndrome-related protein 1	NA	public	2018	Sun BB	NA	Males and Females	29875488	European	NA	3301	HG19/GRCh37	NA	Immune system	Protein	NA	NA	1	10534735	0	NA
915	11543	prot-a-180	Arf-GAP with SH3 domain, ANK repeat and PH domain-containing protein 2	NA	public	2018	Sun BB	NA	Males and Females	29875488	European	NA	3301	HG19/GRCh37	NA	Immune system	Protein	NA	NA	1	10534735	0	NA
916	11561	prot-a-2614	Protein S100-A11	NA	public	2018	Sun BB	NA	Males and Females	29875488	European	NA	3301	HG19/GRCh37	NA	Immune system	Protein	NA	NA	1	10534735	0	NA
917	11579	prot-a-1789	Leucine-rich repeat-containing protein 4C	NA	public	2018	Sun BB	NA	Males and Females	29875488	European	NA	3301	HG19/GRCh37	NA	Immune system	Protein	NA	NA	1	10534735	0	NA
918	11589	prot-a-393	C-C motif chemokine 16	NA	public	2018	Sun BB	NA	Males and Females	29875488	European	NA	3301	HG19/GRCh37	NA	Immune system	Protein	NA	NA	1	10534735	0	NA
919	11600	prot-a-75	Aldehyde dehydrogenase, dimeric NADP-preferring	NA	public	2018	Sun BB	NA	Males and Females	29875488	European	NA	3301	HG19/GRCh37	NA	Immune system	Protein	NA	NA	1	10534735	0	NA
920	11609	prot-a-2060	Nucleoside diphosphate kinase B	NA	public	2018	Sun BB	NA	Males and Females	29875488	European	NA	3301	HG19/GRCh37	NA	Immune system	Protein	NA	NA	1	10534735	0	NA
921	11614	prot-a-3137	Ubiquitin-conjugating enzyme E2 G2	NA	public	2018	Sun BB	NA	Males and Females	29875488	European	NA	3301	HG19/GRCh37	NA	Immune system	Protein	NA	NA	1	10534735	0	NA
922	11645	prot-a-3177	U6 snRNA phosphodiesterase	NA	public	2018	Sun BB	NA	Males and Females	29875488	European	NA	3301	HG19/GRCh37	NA	Immune system	Protein	NA	NA	1	10534735	0	NA
923	11650	prot-a-1652	Mast/stem cell growth factor receptor Kit	NA	public	2018	Sun BB	NA	Males and Females	29875488	European	NA	3301	HG19/GRCh37	NA	Immune system	Protein	NA	NA	1	10534735	0	NA
924	11686	prot-a-958	Ephrin type-A receptor 5	NA	public	2018	Sun BB	NA	Males and Females	29875488	European	NA	3301	HG19/GRCh37	NA	Immune system	Protein	NA	NA	1	10534735	0	NA
925	11689	prot-a-2122	BDNF/NT-3 growth factors receptor	NA	public	2018	Sun BB	NA	Males and Females	29875488	European	NA	3301	HG19/GRCh37	NA	Immune system	Protein	NA	NA	1	10534735	0	NA
926	11701	prot-a-1245	Glypican-1	NA	public	2018	Sun BB	NA	Males and Females	29875488	European	NA	3301	HG19/GRCh37	NA	Immune system	Protein	NA	NA	1	10534735	0	NA
927	11707	prot-a-1811	Lymphocyte antigen 6 complex locus protein G6d	NA	public	2018	Sun BB	NA	Males and Females	29875488	European	NA	3301	HG19/GRCh37	NA	Immune system	Protein	NA	NA	1	10534735	0	NA
928	11718	prot-a-906	Ephrin-B3	NA	public	2018	Sun BB	NA	Males and Females	29875488	European	NA	3301	HG19/GRCh37	NA	Immune system	Protein	NA	NA	1	10534735	0	NA
929	11726	prot-a-1690	Neural cell adhesion molecule L1	NA	public	2018	Sun BB	NA	Males and Females	29875488	European	NA	3301	HG19/GRCh37	NA	Immune system	Protein	NA	NA	1	10534735	0	NA
930	11755	prot-a-1699	Ragulator complex protein LAMTOR3	NA	public	2018	Sun BB	NA	Males and Females	29875488	European	NA	3301	HG19/GRCh37	NA	Immune system	Protein	NA	NA	1	10534735	0	NA
931	11779	prot-a-86	Junctional adhesion molecule-like	NA	public	2018	Sun BB	NA	Males and Females	29875488	European	NA	3301	HG19/GRCh37	NA	Immune system	Protein	NA	NA	1	10534735	0	NA
932	11782	prot-a-1642	Killer cell immunoglobulin-like receptor 2DL4	NA	public	2018	Sun BB	NA	Males and Females	29875488	European	NA	3301	HG19/GRCh37	NA	Immune system	Protein	NA	NA	1	10534735	0	NA
933	11787	prot-a-2093	Nuclear receptor-binding protein	NA	public	2018	Sun BB	NA	Males and Females	29875488	European	NA	3301	HG19/GRCh37	NA	Immune system	Protein	NA	NA	1	10534735	0	NA
934	11798	prot-a-1880	Matrix extracellular phosphoglycoprotein	NA	public	2018	Sun BB	NA	Males and Females	29875488	European	NA	3301	HG19/GRCh37	NA	Immune system	Protein	NA	NA	1	10534735	0	NA
935	11802	prot-a-2575	rRNA methyltransferase 3, mitochondrial	NA	public	2018	Sun BB	NA	Males and Females	29875488	European	NA	3301	HG19/GRCh37	NA	Immune system	Protein	NA	NA	1	10534735	0	NA
936	11825	prot-a-2231	Platelet-derived growth factor receptor-like protein	NA	public	2018	Sun BB	NA	Males and Females	29875488	European	NA	3301	HG19/GRCh37	NA	Immune system	Protein	NA	NA	1	10534735	0	NA
937	11834	prot-a-84	Muellerian-inhibiting factor	NA	public	2018	Sun BB	NA	Males and Females	29875488	European	NA	3301	HG19/GRCh37	NA	Immune system	Protein	NA	NA	1	10534735	0	NA
938	11866	prot-a-1718	Protein LDOC1	NA	public	2018	Sun BB	NA	Males and Females	29875488	European	NA	3301	HG19/GRCh37	NA	Immune system	Protein	NA	NA	1	10534735	0	NA
939	11872	prot-a-2660	Vesicle-trafficking protein SEC22a	NA	public	2018	Sun BB	NA	Males and Females	29875488	European	NA	3301	HG19/GRCh37	NA	Immune system	Protein	NA	NA	1	10534735	0	NA
940	11875	prot-a-2205	Protocadherin beta-4	NA	public	2018	Sun BB	NA	Males and Females	29875488	European	NA	3301	HG19/GRCh37	NA	Immune system	Protein	NA	NA	1	10534735	0	NA
941	11912	prot-a-2476	Ras-related protein Rab-35	NA	public	2018	Sun BB	NA	Males and Females	29875488	European	NA	3301	HG19/GRCh37	NA	Immune system	Protein	NA	NA	1	10534735	0	NA
942	11916	prot-a-1456	Immunoglobulin E	NA	public	2018	Sun BB	NA	Males and Females	29875488	European	NA	3301	HG19/GRCh37	NA	Immune system	Protein	NA	NA	1	10534735	0	NA
943	11953	prot-a-1187	Beta-1,3-galactosyl-O-glycosyl-glycoprotein beta-1,6-N-acetylglucosaminyltransferase 4	NA	public	2018	Sun BB	NA	Males and Females	29875488	European	NA	3301	HG19/GRCh37	NA	Immune system	Protein	NA	NA	1	10534735	0	NA
944	11972	prot-a-1465	Interleukin-10 receptor subunit beta	NA	public	2018	Sun BB	NA	Males and Females	29875488	European	NA	3301	HG19/GRCh37	NA	Immune system	Protein	NA	NA	1	10534735	0	NA
945	11984	prot-a-2251	Platelet factor 4 variant	NA	public	2018	Sun BB	NA	Males and Females	29875488	European	NA	3301	HG19/GRCh37	NA	Immune system	Protein	NA	NA	1	10534735	0	NA
946	12031	prot-a-2304	Procollagen-lysine,2-oxoglutarate 5-dioxygenase 2	NA	public	2018	Sun BB	NA	Males and Females	29875488	European	NA	3301	HG19/GRCh37	NA	Immune system	Protein	NA	NA	1	10534735	0	NA
947	12034	prot-a-858	Inactive dipeptidyl peptidase 10	NA	public	2018	Sun BB	NA	Males and Females	29875488	European	NA	3301	HG19/GRCh37	NA	Immune system	Protein	NA	NA	1	10534735	0	NA
948	12039	prot-a-1691	Ladinin-1	NA	public	2018	Sun BB	NA	Males and Females	29875488	European	NA	3301	HG19/GRCh37	NA	Immune system	Protein	NA	NA	1	10534735	0	NA
949	12040	prot-a-1158	G0/G1 switch protein 2	NA	public	2018	Sun BB	NA	Males and Females	29875488	European	NA	3301	HG19/GRCh37	NA	Immune system	Protein	NA	NA	1	10534735	0	NA
950	12072	prot-a-707	Cancer/testis antigen 55	NA	public	2018	Sun BB	NA	Males and Females	29875488	European	NA	3301	HG19/GRCh37	NA	Immune system	Protein	NA	NA	1	10534735	0	NA
951	12075	prot-a-2852	Alpha-N-acetylgalactosaminide alpha-2,6-sialyltransferase 1	NA	public	2018	Sun BB	NA	Males and Females	29875488	European	NA	3301	HG19/GRCh37	NA	Immune system	Protein	NA	NA	1	10534735	0	NA
952	12078	prot-a-386	C-C motif chemokine 1	NA	public	2018	Sun BB	NA	Males and Females	29875488	European	NA	3301	HG19/GRCh37	NA	Immune system	Protein	NA	NA	1	10534735	0	NA
953	12087	prot-a-15	Acyl-CoA-binding domain-containing protein 7	NA	public	2018	Sun BB	NA	Males and Females	29875488	European	NA	3301	HG19/GRCh37	NA	Immune system	Protein	NA	NA	1	10534735	0	NA
954	12105	prot-a-1309	Histone acetyltransferase type B catalytic subunit	NA	public	2018	Sun BB	NA	Males and Females	29875488	European	NA	3301	HG19/GRCh37	NA	Immune system	Protein	NA	NA	1	10534735	0	NA
955	12109	prot-a-3209	V-set and transmembrane domain-containing protein 2-like protein	NA	public	2018	Sun BB	NA	Males and Females	29875488	European	NA	3301	HG19/GRCh37	NA	Immune system	Protein	NA	NA	1	10534735	0	NA
956	12132	prot-a-100	Angiopoietin-related protein 7	NA	public	2018	Sun BB	NA	Males and Females	29875488	European	NA	3301	HG19/GRCh37	NA	Immune system	Protein	NA	NA	1	10534735	0	NA
957	12157	prot-a-1109	Polyphosphoinositide phosphatase	NA	public	2018	Sun BB	NA	Males and Females	29875488	European	NA	3301	HG19/GRCh37	NA	Immune system	Protein	NA	NA	1	10534735	0	NA
958	12162	prot-a-2547	Protein ripply1	NA	public	2018	Sun BB	NA	Males and Females	29875488	European	NA	3301	HG19/GRCh37	NA	Immune system	Protein	NA	NA	1	10534735	0	NA
959	12214	prot-a-1213	Gap junction alpha-1 protein	NA	public	2018	Sun BB	NA	Males and Females	29875488	European	NA	3301	HG19/GRCh37	NA	Immune system	Protein	NA	NA	1	10534735	0	NA
960	12267	prot-a-1909	Membrane magnesium transporter 1	NA	public	2018	Sun BB	NA	Males and Females	29875488	European	NA	3301	HG19/GRCh37	NA	Immune system	Protein	NA	NA	1	10534735	0	NA
961	12271	prot-a-1978	Myc proto-oncogene protein	NA	public	2018	Sun BB	NA	Males and Females	29875488	European	NA	3301	HG19/GRCh37	NA	Immune system	Protein	NA	NA	1	10534735	0	NA
962	12280	prot-a-1544	Interleukin-7 receptor subunit alpha	NA	public	2018	Sun BB	NA	Males and Females	29875488	European	NA	3301	HG19/GRCh37	NA	Immune system	Protein	NA	NA	1	10534735	0	NA
963	12287	prot-a-390	C-C motif chemokine 14	NA	public	2018	Sun BB	NA	Males and Females	29875488	European	NA	3301	HG19/GRCh37	NA	Immune system	Protein	NA	NA	1	10534735	0	NA
964	12306	prot-a-1227	Guanine nucleotide-binding protein G(I)/G(S)/G(O) subunit gamma-T2	NA	public	2018	Sun BB	NA	Males and Females	29875488	European	NA	3301	HG19/GRCh37	NA	Immune system	Protein	NA	NA	1	10534735	0	NA
965	12322	prot-a-2420	Proteasome activator complex subunit 1	NA	public	2018	Sun BB	NA	Males and Females	29875488	European	NA	3301	HG19/GRCh37	NA	Immune system	Protein	NA	NA	1	10534735	0	NA
966	12345	prot-a-3115	TPA-induced transmembrane protein	NA	public	2018	Sun BB	NA	Males and Females	29875488	European	NA	3301	HG19/GRCh37	NA	Immune system	Protein	NA	NA	1	10534735	0	NA
967	12360	prot-a-2559	Rho-related GTP-binding protein Rho6	NA	public	2018	Sun BB	NA	Males and Females	29875488	European	NA	3301	HG19/GRCh37	NA	Immune system	Protein	NA	NA	1	10534735	0	NA
968	12383	prot-a-3107	Ribosome biogenesis protein TSR3 homolog	NA	public	2018	Sun BB	NA	Males and Females	29875488	European	NA	3301	HG19/GRCh37	NA	Immune system	Protein	NA	NA	1	10534735	0	NA
969	12386	prot-a-796	Beta-defensin 119	NA	public	2018	Sun BB	NA	Males and Females	29875488	European	NA	3301	HG19/GRCh37	NA	Immune system	Protein	NA	NA	1	10534735	0	NA
970	12397	prot-a-2789	Alpha-synuclein	NA	public	2018	Sun BB	NA	Males and Females	29875488	European	NA	3301	HG19/GRCh37	NA	Immune system	Protein	NA	NA	1	10534735	0	NA
971	12410	prot-a-2333	Periostin	NA	public	2018	Sun BB	NA	Males and Females	29875488	European	NA	3301	HG19/GRCh37	NA	Immune system	Protein	NA	NA	1	10534735	0	NA
972	12450	prot-a-2168	Polyadenylate-binding protein-interacting protein 1	NA	public	2018	Sun BB	NA	Males and Females	29875488	European	NA	3301	HG19/GRCh37	NA	Immune system	Protein	NA	NA	1	10534735	0	NA
973	12465	prot-a-2964	Transforming growth factor beta-2	NA	public	2018	Sun BB	NA	Males and Females	29875488	European	NA	3301	HG19/GRCh37	NA	Immune system	Protein	NA	NA	1	10534735	0	NA
974	12481	prot-a-133	Apolipoprotein F	NA	public	2018	Sun BB	NA	Males and Females	29875488	European	NA	3301	HG19/GRCh37	NA	Immune system	Protein	NA	NA	1	10534735	0	NA
975	12511	prot-a-2867	Signal transducer and activator of transcription 1-alpha/beta	NA	public	2018	Sun BB	NA	Males and Females	29875488	European	NA	3301	HG19/GRCh37	NA	Immune system	Protein	NA	NA	1	10534735	0	NA
976	12529	prot-a-944	Gamma-enolase	NA	public	2018	Sun BB	NA	Males and Females	29875488	European	NA	3301	HG19/GRCh37	NA	Immune system	Protein	NA	NA	1	10534735	0	NA
977	12566	prot-a-1935	Melanocortin-2 receptor accessory protein 2	NA	public	2018	Sun BB	NA	Males and Females	29875488	European	NA	3301	HG19/GRCh37	NA	Immune system	Protein	NA	NA	1	10534735	0	NA
978	12592	prot-a-538	Chromogranin-A	NA	public	2018	Sun BB	NA	Males and Females	29875488	European	NA	3301	HG19/GRCh37	NA	Immune system	Protein	NA	NA	1	10534735	0	NA
979	12609	prot-a-1172	Polypeptide N-acetylgalactosaminyltransferase 3	NA	public	2018	Sun BB	NA	Males and Females	29875488	European	NA	3301	HG19/GRCh37	NA	Immune system	Protein	NA	NA	1	10534735	0	NA
980	12625	prot-a-725	Cathepsin H	NA	public	2018	Sun BB	NA	Males and Females	29875488	European	NA	3301	HG19/GRCh37	NA	Immune system	Protein	NA	NA	1	10534735	0	NA
981	12635	prot-a-1769	Leucine-rich repeat and fibronectin type-III domain-containing protein 2	NA	public	2018	Sun BB	NA	Males and Females	29875488	European	NA	3301	HG19/GRCh37	NA	Immune system	Protein	NA	NA	1	10534735	0	NA
982	12639	prot-a-2379	Major prion protein	NA	public	2018	Sun BB	NA	Males and Females	29875488	European	NA	3301	HG19/GRCh37	NA	Immune system	Protein	NA	NA	1	10534735	0	NA
983	12641	prot-a-3248	14-3-3 protein family	NA	public	2018	Sun BB	NA	Males and Females	29875488	European	NA	3301	HG19/GRCh37	NA	Immune system	Protein	NA	NA	1	10534735	0	NA
984	12684	prot-a-2273	Paired immunoglobulin-like type 2 receptor alpha	NA	public	2018	Sun BB	NA	Males and Females	29875488	European	NA	3301	HG19/GRCh37	NA	Immune system	Protein	NA	NA	1	10534735	0	NA
985	12691	prot-a-313	C3a anaphylatoxin des Arginine	NA	public	2018	Sun BB	NA	Males and Females	29875488	European	NA	3301	HG19/GRCh37	NA	Immune system	Protein	NA	NA	1	10534735	0	NA
986	12709	prot-a-2561	RING finger protein 122	NA	public	2018	Sun BB	NA	Males and Females	29875488	European	NA	3301	HG19/GRCh37	NA	Immune system	Protein	NA	NA	1	10534735	0	NA
987	12710	prot-a-261	BCL2/adenovirus E1B 19 kDa protein-interacting protein 3	NA	public	2018	Sun BB	NA	Males and Females	29875488	European	NA	3301	HG19/GRCh37	NA	Immune system	Protein	NA	NA	1	10534735	0	NA
988	12715	prot-a-2735	Signal-regulatory protein gamma	NA	public	2018	Sun BB	NA	Males and Females	29875488	European	NA	3301	HG19/GRCh37	NA	Immune system	Protein	NA	NA	1	10534735	0	NA
989	12719	prot-a-586	Dual specificity protein kinase CLK2	NA	public	2018	Sun BB	NA	Males and Females	29875488	European	NA	3301	HG19/GRCh37	NA	Immune system	Protein	NA	NA	1	10534735	0	NA
990	12720	prot-a-2376	Prolactin-releasing peptide	NA	public	2018	Sun BB	NA	Males and Females	29875488	European	NA	3301	HG19/GRCh37	NA	Immune system	Protein	NA	NA	1	10534735	0	NA
991	12745	prot-a-823	Dickkopf-related protein 4	NA	public	2018	Sun BB	NA	Males and Females	29875488	European	NA	3301	HG19/GRCh37	NA	Immune system	Protein	NA	NA	1	10534735	0	NA
992	12765	prot-a-2568	RING finger protein 165	NA	public	2018	Sun BB	NA	Males and Females	29875488	European	NA	3301	HG19/GRCh37	NA	Immune system	Protein	NA	NA	1	10534735	0	NA
993	12811	prot-a-2108	Sterol-4-alpha-carboxylate 3-dehydrogenase, decarboxylating	NA	public	2018	Sun BB	NA	Males and Females	29875488	European	NA	3301	HG19/GRCh37	NA	Immune system	Protein	NA	NA	1	10534735	0	NA
994	12843	prot-a-786	Beta-defensin 108B	NA	public	2018	Sun BB	NA	Males and Females	29875488	European	NA	3301	HG19/GRCh37	NA	Immune system	Protein	NA	NA	1	10534735	0	NA
995	12855	prot-a-2501	Probable RNA-binding protein 19	NA	public	2018	Sun BB	NA	Males and Females	29875488	European	NA	3301	HG19/GRCh37	NA	Immune system	Protein	NA	NA	1	10534735	0	NA
996	12890	prot-a-1736	Leukemia inhibitory factor	NA	public	2018	Sun BB	NA	Males and Females	29875488	European	NA	3301	HG19/GRCh37	NA	Immune system	Protein	NA	NA	1	10534735	0	NA
997	12922	prot-a-1810	Lymphocyte antigen 6 complex locus protein G6c	NA	public	2018	Sun BB	NA	Males and Females	29875488	European	NA	3301	HG19/GRCh37	NA	Immune system	Protein	NA	NA	1	10534735	0	NA
998	12970	prot-a-2174	Papilin	NA	public	2018	Sun BB	NA	Males and Females	29875488	European	NA	3301	HG19/GRCh37	NA	Immune system	Protein	NA	NA	1	10534735	0	NA
999	13031	prot-a-3134	PolyUbiquitin K63-linked	NA	public	2018	Sun BB	NA	Males and Females	29875488	European	NA	3301	HG19/GRCh37	NA	Immune system	Protein	NA	NA	1	10534735	0	NA
1000	13066	prot-a-1079	Fc receptor-like protein 1	NA	public	2018	Sun BB	NA	Males and Females	29875488	European	NA	3301	HG19/GRCh37	NA	Immune system	Protein	NA	NA	1	10534735	0	NA
1001	13114	prot-a-3118	Twinfilin-1	NA	public	2018	Sun BB	NA	Males and Females	29875488	European	NA	3301	HG19/GRCh37	NA	Immune system	Protein	NA	NA	1	10534735	0	NA
1002	13122	prot-a-2362	Proteoglycan 3	NA	public	2018	Sun BB	NA	Males and Females	29875488	European	NA	3301	HG19/GRCh37	NA	Immune system	Protein	NA	NA	1	10534735	0	NA
1003	13128	prot-a-2841	Lupus La protein	NA	public	2018	Sun BB	NA	Males and Females	29875488	European	NA	3301	HG19/GRCh37	NA	Immune system	Protein	NA	NA	1	10534735	0	NA
1004	13132	prot-a-856	Dipeptidase 1	NA	public	2018	Sun BB	NA	Males and Females	29875488	European	NA	3301	HG19/GRCh37	NA	Immune system	Protein	NA	NA	1	10534735	0	NA
1005	13187	prot-a-493	Cyclin-dependent kinase 5:Cyclin-dependent kinase 5 activator 1 complex	NA	public	2018	Sun BB	NA	Males and Females	29875488	European	NA	3301	HG19/GRCh37	NA	Immune system	Protein	NA	NA	1	10534735	0	NA
1006	13202	prot-a-2633	Suprabasin	NA	public	2018	Sun BB	NA	Males and Females	29875488	European	NA	3301	HG19/GRCh37	NA	Immune system	Protein	NA	NA	1	10534735	0	NA
1007	13237	prot-a-3033	Tumor necrosis factor receptor superfamily member 10B	NA	public	2018	Sun BB	NA	Males and Females	29875488	European	NA	3301	HG19/GRCh37	NA	Immune system	Protein	NA	NA	1	10534735	0	NA
1008	13260	prot-a-167	cAMP-regulated phosphoprotein 19	NA	public	2018	Sun BB	NA	Males and Females	29875488	European	NA	3301	HG19/GRCh37	NA	Immune system	Protein	NA	NA	1	10534735	0	NA
1009	13272	prot-a-2490	Rap1 GTPase-GDP dissociation stimulator 1	NA	public	2018	Sun BB	NA	Males and Females	29875488	European	NA	3301	HG19/GRCh37	NA	Immune system	Protein	NA	NA	1	10534735	0	NA
1010	13292	prot-a-831	Delta-like protein 1	NA	public	2018	Sun BB	NA	Males and Females	29875488	European	NA	3301	HG19/GRCh37	NA	Immune system	Protein	NA	NA	1	10534735	0	NA
1011	13307	prot-a-2596	Ribosomal protein S6 kinase alpha-6	NA	public	2018	Sun BB	NA	Males and Females	29875488	European	NA	3301	HG19/GRCh37	NA	Immune system	Protein	NA	NA	1	10534735	0	NA
1012	13308	prot-a-2127	Protein syndesmos	NA	public	2018	Sun BB	NA	Males and Females	29875488	European	NA	3301	HG19/GRCh37	NA	Immune system	Protein	NA	NA	1	10534735	0	NA
1013	13310	prot-a-913	ETS homologous factor	NA	public	2018	Sun BB	NA	Males and Females	29875488	European	NA	3301	HG19/GRCh37	NA	Immune system	Protein	NA	NA	1	10534735	0	NA
1014	13311	prot-a-654	Cyclic AMP-responsive element-binding protein 3-like protein 4	NA	public	2018	Sun BB	NA	Males and Females	29875488	European	NA	3301	HG19/GRCh37	NA	Immune system	Protein	NA	NA	1	10534735	0	NA
1015	13317	prot-a-2500	Retinoblastoma-like protein 1	NA	public	2018	Sun BB	NA	Males and Females	29875488	European	NA	3301	HG19/GRCh37	NA	Immune system	Protein	NA	NA	1	10534735	0	NA
1016	13321	prot-a-1912	Macrophage metalloelastase	NA	public	2018	Sun BB	NA	Males and Females	29875488	European	NA	3301	HG19/GRCh37	NA	Immune system	Protein	NA	NA	1	10534735	0	NA
1017	13324	prot-a-473	Cyclin-dependent kinase 1:G2/mitotic-specific cyclin-B1 complex	NA	public	2018	Sun BB	NA	Males and Females	29875488	European	NA	3301	HG19/GRCh37	NA	Immune system	Protein	NA	NA	1	10534735	0	NA
1018	13337	prot-a-2929	Tax1-binding protein 3	NA	public	2018	Sun BB	NA	Males and Females	29875488	European	NA	3301	HG19/GRCh37	NA	Immune system	Protein	NA	NA	1	10534735	0	NA
1019	13341	prot-a-3090	Tryptase beta-2	NA	public	2018	Sun BB	NA	Males and Females	29875488	European	NA	3301	HG19/GRCh37	NA	Immune system	Protein	NA	NA	1	10534735	0	NA
1020	13343	prot-a-2623	Serum amyloid A-1 protein	NA	public	2018	Sun BB	NA	Males and Females	29875488	European	NA	3301	HG19/GRCh37	NA	Immune system	Protein	NA	NA	1	10534735	0	NA
1021	13374	prot-a-1229	Glycine N-methyltransferase	NA	public	2018	Sun BB	NA	Males and Females	29875488	European	NA	3301	HG19/GRCh37	NA	Immune system	Protein	NA	NA	1	10534735	0	NA
1022	13395	prot-a-3097	T-cell receptor-associated transmembrane adapter 1	NA	public	2018	Sun BB	NA	Males and Females	29875488	European	NA	3301	HG19/GRCh37	NA	Immune system	Protein	NA	NA	1	10534735	0	NA
1023	13396	prot-a-1501	X-linked interleukin-1 receptor accessory protein-like 2	NA	public	2018	Sun BB	NA	Males and Females	29875488	European	NA	3301	HG19/GRCh37	NA	Immune system	Protein	NA	NA	1	10534735	0	NA
1024	13399	prot-a-2328	Protein O-linked-mannose beta-1,2-N-acetylglucosaminyltransferase 1	NA	public	2018	Sun BB	NA	Males and Females	29875488	European	NA	3301	HG19/GRCh37	NA	Immune system	Protein	NA	NA	1	10534735	0	NA
1025	13405	prot-a-2277	Pirin	NA	public	2018	Sun BB	NA	Males and Females	29875488	European	NA	3301	HG19/GRCh37	NA	Immune system	Protein	NA	NA	1	10534735	0	NA
1026	13407	prot-a-124	Adipocyte plasma membrane-associated protein	NA	public	2018	Sun BB	NA	Males and Females	29875488	European	NA	3301	HG19/GRCh37	NA	Immune system	Protein	NA	NA	1	10534735	0	NA
1027	13409	prot-a-970	Epiphycan	NA	public	2018	Sun BB	NA	Males and Females	29875488	European	NA	3301	HG19/GRCh37	NA	Immune system	Protein	NA	NA	1	10534735	0	NA
1028	13421	prot-a-740	Stromal cell-derived factor 1	NA	public	2018	Sun BB	NA	Males and Females	29875488	European	NA	3301	HG19/GRCh37	NA	Immune system	Protein	NA	NA	1	10534735	0	NA
1029	13435	prot-a-2449	Receptor-type tyrosine-protein phosphatase U	NA	public	2018	Sun BB	NA	Males and Females	29875488	European	NA	3301	HG19/GRCh37	NA	Immune system	Protein	NA	NA	1	10534735	0	NA
1030	13437	prot-a-597	Chymase	NA	public	2018	Sun BB	NA	Males and Females	29875488	European	NA	3301	HG19/GRCh37	NA	Immune system	Protein	NA	NA	1	10534735	0	NA
1031	13442	prot-a-1548	Inositol monophosphatase 3	NA	public	2018	Sun BB	NA	Males and Females	29875488	European	NA	3301	HG19/GRCh37	NA	Immune system	Protein	NA	NA	1	10534735	0	NA
1032	13453	prot-a-2481	Rac GTPase-activating protein 1	NA	public	2018	Sun BB	NA	Males and Females	29875488	European	NA	3301	HG19/GRCh37	NA	Immune system	Protein	NA	NA	1	10534735	0	NA
1033	13459	prot-a-2580	Rho-associated protein kinase 2	NA	public	2018	Sun BB	NA	Males and Females	29875488	European	NA	3301	HG19/GRCh37	NA	Immune system	Protein	NA	NA	1	10534735	0	NA
1034	13463	prot-a-2424	Patched domain-containing protein 3	NA	public	2018	Sun BB	NA	Males and Females	29875488	European	NA	3301	HG19/GRCh37	NA	Immune system	Protein	NA	NA	1	10534735	0	NA
1035	13469	prot-a-2545	Receptor-interacting serine/threonine-protein kinase 2	NA	public	2018	Sun BB	NA	Males and Females	29875488	European	NA	3301	HG19/GRCh37	NA	Immune system	Protein	NA	NA	1	10534735	0	NA
1036	13478	prot-a-198	Ubiquitin-like modifier-activating enzyme ATG7	NA	public	2018	Sun BB	NA	Males and Females	29875488	European	NA	3301	HG19/GRCh37	NA	Immune system	Protein	NA	NA	1	10534735	0	NA
1037	13485	prot-a-2266	PILR alpha-associated neural protein	NA	public	2018	Sun BB	NA	Males and Females	29875488	European	NA	3301	HG19/GRCh37	NA	Immune system	Protein	NA	NA	1	10534735	0	NA
1038	13487	prot-a-1539	Interleukin-6	NA	public	2018	Sun BB	NA	Males and Females	29875488	European	NA	3301	HG19/GRCh37	NA	Immune system	Protein	NA	NA	1	10534735	0	NA
1039	13514	prot-a-2375	Prolactin	NA	public	2018	Sun BB	NA	Males and Females	29875488	European	NA	3301	HG19/GRCh37	NA	Immune system	Protein	NA	NA	1	10534735	0	NA
1040	13516	prot-a-606	Ciliary neurotrophic factor receptor subunit alpha	NA	public	2018	Sun BB	NA	Males and Females	29875488	European	NA	3301	HG19/GRCh37	NA	Immune system	Protein	NA	NA	1	10534735	0	NA
1041	13526	prot-a-2812	Spastin	NA	public	2018	Sun BB	NA	Males and Females	29875488	European	NA	3301	HG19/GRCh37	NA	Immune system	Protein	NA	NA	1	10534735	0	NA
1042	13553	prot-a-1489	Interleukin-17 receptor D	NA	public	2018	Sun BB	NA	Males and Females	29875488	European	NA	3301	HG19/GRCh37	NA	Immune system	Protein	NA	NA	1	10534735	0	NA
1043	13566	prot-a-1778	Low-density lipoprotein receptor-related protein 1B	NA	public	2018	Sun BB	NA	Males and Females	29875488	European	NA	3301	HG19/GRCh37	NA	Immune system	Protein	NA	NA	1	10534735	0	NA
1044	13580	prot-a-2624	Deoxynucleoside triphosphate triphosphohydrolase SAMHD1	NA	public	2018	Sun BB	NA	Males and Females	29875488	European	NA	3301	HG19/GRCh37	NA	Immune system	Protein	NA	NA	1	10534735	0	NA
1045	13587	prot-a-1792	Leucine-rich repeat neuronal protein 1	NA	public	2018	Sun BB	NA	Males and Females	29875488	European	NA	3301	HG19/GRCh37	NA	Immune system	Protein	NA	NA	1	10534735	0	NA
1046	13588	prot-a-2754	Zinc transporter 5	NA	public	2018	Sun BB	NA	Males and Females	29875488	European	NA	3301	HG19/GRCh37	NA	Immune system	Protein	NA	NA	1	10534735	0	NA
1047	13589	prot-a-968	Erythropoietin receptor	NA	public	2018	Sun BB	NA	Males and Females	29875488	European	NA	3301	HG19/GRCh37	NA	Immune system	Protein	NA	NA	1	10534735	0	NA
1048	13597	prot-a-694	Casein kinase I isoform gamma-2	NA	public	2018	Sun BB	NA	Males and Females	29875488	European	NA	3301	HG19/GRCh37	NA	Immune system	Protein	NA	NA	1	10534735	0	NA
1049	13601	prot-a-1354	3-hydroxy-3-methylglutaryl-coenzyme A reductase	NA	public	2018	Sun BB	NA	Males and Females	29875488	European	NA	3301	HG19/GRCh37	NA	Immune system	Protein	NA	NA	1	10534735	0	NA
1050	13607	prot-a-1854	MAP kinase-activated protein kinase 5	NA	public	2018	Sun BB	NA	Males and Females	29875488	European	NA	3301	HG19/GRCh37	NA	Immune system	Protein	NA	NA	1	10534735	0	NA
1051	13641	prot-a-3087	Tropomyosin alpha-3 chain	NA	public	2018	Sun BB	NA	Males and Females	29875488	European	NA	3301	HG19/GRCh37	NA	Immune system	Protein	NA	NA	1	10534735	0	NA
1052	13644	prot-a-2616	Protein S100-A13	NA	public	2018	Sun BB	NA	Males and Females	29875488	European	NA	3301	HG19/GRCh37	NA	Immune system	Protein	NA	NA	1	10534735	0	NA
1053	13645	prot-a-11	Acetyl-CoA carboxylase 2	NA	public	2018	Sun BB	NA	Males and Females	29875488	European	NA	3301	HG19/GRCh37	NA	Immune system	Protein	NA	NA	1	10534735	0	NA
1054	13660	prot-a-2636	Scavenger receptor class A member 3	NA	public	2018	Sun BB	NA	Males and Females	29875488	European	NA	3301	HG19/GRCh37	NA	Immune system	Protein	NA	NA	1	10534735	0	NA
1055	13661	prot-a-2325	Beta-endorphin	NA	public	2018	Sun BB	NA	Males and Females	29875488	European	NA	3301	HG19/GRCh37	NA	Immune system	Protein	NA	NA	1	10534735	0	NA
1056	13664	prot-a-3227	WAP, kazal, immunoglobulin, kunitz and NTR domain-containing protein 1	NA	public	2018	Sun BB	NA	Males and Females	29875488	European	NA	3301	HG19/GRCh37	NA	Immune system	Protein	NA	NA	1	10534735	0	NA
1057	13671	prot-a-211	Galactosylgalactosylxylosylprotein 3-beta-glucuronosyltransferase 3	NA	public	2018	Sun BB	NA	Males and Females	29875488	European	NA	3301	HG19/GRCh37	NA	Immune system	Protein	NA	NA	1	10534735	0	NA
1058	13672	prot-a-1503	Interleukin-1 receptor-like 2	NA	public	2018	Sun BB	NA	Males and Females	29875488	European	NA	3301	HG19/GRCh37	NA	Immune system	Protein	NA	NA	1	10534735	0	NA
1059	13682	prot-a-140	DCC-interacting protein 13-alpha	NA	public	2018	Sun BB	NA	Males and Females	29875488	European	NA	3301	HG19/GRCh37	NA	Immune system	Protein	NA	NA	1	10534735	0	NA
1060	13685	prot-a-1084	Fc receptor-like protein 6	NA	public	2018	Sun BB	NA	Males and Females	29875488	European	NA	3301	HG19/GRCh37	NA	Immune system	Protein	NA	NA	1	10534735	0	NA
1061	13690	prot-a-1142	Follistatin	NA	public	2018	Sun BB	NA	Males and Females	29875488	European	NA	3301	HG19/GRCh37	NA	Immune system	Protein	NA	NA	1	10534735	0	NA
1062	13705	prot-a-2578	Roundabout homolog 2	NA	public	2018	Sun BB	NA	Males and Females	29875488	European	NA	3301	HG19/GRCh37	NA	Immune system	Protein	NA	NA	1	10534735	0	NA
1063	13743	prot-a-2268	Polymeric immunoglobulin receptor	NA	public	2018	Sun BB	NA	Males and Females	29875488	European	NA	3301	HG19/GRCh37	NA	Immune system	Protein	NA	NA	1	10534735	0	NA
1064	13749	prot-a-2839	Serine/arginine-rich splicing factor 7	NA	public	2018	Sun BB	NA	Males and Females	29875488	European	NA	3301	HG19/GRCh37	NA	Immune system	Protein	NA	NA	1	10534735	0	NA
1065	13761	prot-a-3255	Transcriptional regulator Kaiso	NA	public	2018	Sun BB	NA	Males and Females	29875488	European	NA	3301	HG19/GRCh37	NA	Immune system	Protein	NA	NA	1	10534735	0	NA
1066	13767	prot-a-1076	Low affinity immunoglobulin gamma Fc region receptor III-B	NA	public	2018	Sun BB	NA	Males and Females	29875488	European	NA	3301	HG19/GRCh37	NA	Immune system	Protein	NA	NA	1	10534735	0	NA
1067	13772	prot-a-2758	Electroneutral sodium bicarbonate exchanger 1	NA	public	2018	Sun BB	NA	Males and Females	29875488	European	NA	3301	HG19/GRCh37	NA	Immune system	Protein	NA	NA	1	10534735	0	NA
1068	13798	prot-a-1730	Galectin-7	NA	public	2018	Sun BB	NA	Males and Females	29875488	European	NA	3301	HG19/GRCh37	NA	Immune system	Protein	NA	NA	1	10534735	0	NA
1069	13802	prot-a-1295	Glucoside xylosyltransferase 1	NA	public	2018	Sun BB	NA	Males and Females	29875488	European	NA	3301	HG19/GRCh37	NA	Immune system	Protein	NA	NA	1	10534735	0	NA
1070	13804	prot-a-781	Beta-defensin 103	NA	public	2018	Sun BB	NA	Males and Females	29875488	European	NA	3301	HG19/GRCh37	NA	Immune system	Protein	NA	NA	1	10534735	0	NA
1071	13828	prot-a-1919	Matrilysin	NA	public	2018	Sun BB	NA	Males and Females	29875488	European	NA	3301	HG19/GRCh37	NA	Immune system	Protein	NA	NA	1	10534735	0	NA
1072	13829	prot-a-1127	Fms-related tyrosine kinase 3 ligand	NA	public	2018	Sun BB	NA	Males and Females	29875488	European	NA	3301	HG19/GRCh37	NA	Immune system	Protein	NA	NA	1	10534735	0	NA
1073	13851	prot-a-1058	Tumor necrosis factor receptor superfamily member 6	NA	public	2018	Sun BB	NA	Males and Females	29875488	European	NA	3301	HG19/GRCh37	NA	Immune system	Protein	NA	NA	1	10534735	0	NA
1074	13853	prot-a-195	ATPase family AAA domain-containing protein 1	NA	public	2018	Sun BB	NA	Males and Females	29875488	European	NA	3301	HG19/GRCh37	NA	Immune system	Protein	NA	NA	1	10534735	0	NA
1075	13856	prot-a-1220	Glutaredoxin-2, mitochondrial	NA	public	2018	Sun BB	NA	Males and Females	29875488	European	NA	3301	HG19/GRCh37	NA	Immune system	Protein	NA	NA	1	10534735	0	NA
1076	13864	prot-a-2519	Tumor necrosis factor receptor superfamily member 19L	NA	public	2018	Sun BB	NA	Males and Females	29875488	European	NA	3301	HG19/GRCh37	NA	Immune system	Protein	NA	NA	1	10534735	0	NA
1077	13870	prot-a-1397	Intercellular adhesion molecule 1	NA	public	2018	Sun BB	NA	Males and Females	29875488	European	NA	3301	HG19/GRCh37	NA	Immune system	Protein	NA	NA	1	10534735	0	NA
1078	13894	prot-a-3143	Ubiquitin-conjugating enzyme E2 N	NA	public	2018	Sun BB	NA	Males and Females	29875488	European	NA	3301	HG19/GRCh37	NA	Immune system	Protein	NA	NA	1	10534735	0	NA
1079	13940	prot-a-1093	Fibroblast growth factor 23	NA	public	2018	Sun BB	NA	Males and Females	29875488	European	NA	3301	HG19/GRCh37	NA	Immune system	Protein	NA	NA	1	10534735	0	NA
1080	13948	prot-a-1852	MAP kinase-activated protein kinase 3	NA	public	2018	Sun BB	NA	Males and Females	29875488	European	NA	3301	HG19/GRCh37	NA	Immune system	Protein	NA	NA	1	10534735	0	NA
1081	13956	prot-a-152	Rho GDP-dissociation inhibitor 1	NA	public	2018	Sun BB	NA	Males and Females	29875488	European	NA	3301	HG19/GRCh37	NA	Immune system	Protein	NA	NA	1	10534735	0	NA
1082	13960	prot-a-956	Ephrin type-A receptor 1	NA	public	2018	Sun BB	NA	Males and Females	29875488	European	NA	3301	HG19/GRCh37	NA	Immune system	Protein	NA	NA	1	10534735	0	NA
1083	13968	prot-a-2668	P-selectin glycoprotein ligand 1	NA	public	2018	Sun BB	NA	Males and Females	29875488	European	NA	3301	HG19/GRCh37	NA	Immune system	Protein	NA	NA	1	10534735	0	NA
1084	13981	prot-a-2318	GDP-fucose protein O-fucosyltransferase 1	NA	public	2018	Sun BB	NA	Males and Females	29875488	European	NA	3301	HG19/GRCh37	NA	Immune system	Protein	NA	NA	1	10534735	0	NA
1085	13984	prot-a-1436	Interferon lambda-2	NA	public	2018	Sun BB	NA	Males and Females	29875488	European	NA	3301	HG19/GRCh37	NA	Immune system	Protein	NA	NA	1	10534735	0	NA
1086	13990	prot-a-950	Ectonucleoside triphosphate diphosphohydrolase 1	NA	public	2018	Sun BB	NA	Males and Females	29875488	European	NA	3301	HG19/GRCh37	NA	Immune system	Protein	NA	NA	1	10534735	0	NA
1087	13997	prot-a-109	Annexin A2	NA	public	2018	Sun BB	NA	Males and Females	29875488	European	NA	3301	HG19/GRCh37	NA	Immune system	Protein	NA	NA	1	10534735	0	NA
1088	14013	prot-a-1488	Interleukin-17 receptor C	NA	public	2018	Sun BB	NA	Males and Females	29875488	European	NA	3301	HG19/GRCh37	NA	Immune system	Protein	NA	NA	1	10534735	0	NA
1089	14073	prot-a-630	Collectin-12	NA	public	2018	Sun BB	NA	Males and Females	29875488	European	NA	3301	HG19/GRCh37	NA	Immune system	Protein	NA	NA	1	10534735	0	NA
1090	14076	prot-a-2285	HRAS-like suppressor 3	NA	public	2018	Sun BB	NA	Males and Females	29875488	European	NA	3301	HG19/GRCh37	NA	Immune system	Protein	NA	NA	1	10534735	0	NA
1091	14125	prot-a-1971	Muscle, skeletal receptor tyrosine-protein kinase	NA	public	2018	Sun BB	NA	Males and Females	29875488	European	NA	3301	HG19/GRCh37	NA	Immune system	Protein	NA	NA	1	10534735	0	NA
1092	14143	prot-a-3187	Vesicle-associated membrane protein 5	NA	public	2018	Sun BB	NA	Males and Females	29875488	European	NA	3301	HG19/GRCh37	NA	Immune system	Protein	NA	NA	1	10534735	0	NA
1093	14162	prot-a-2794	Sorting nexin-4	NA	public	2018	Sun BB	NA	Males and Females	29875488	European	NA	3301	HG19/GRCh37	NA	Immune system	Protein	NA	NA	1	10534735	0	NA
1094	14175	prot-a-2850	Type 2 lactosamine alpha-2,3-sialyltransferase	NA	public	2018	Sun BB	NA	Males and Females	29875488	European	NA	3301	HG19/GRCh37	NA	Immune system	Protein	NA	NA	1	10534735	0	NA
1095	14180	prot-a-659	Corticotropin-releasing factor-binding protein	NA	public	2018	Sun BB	NA	Males and Females	29875488	European	NA	3301	HG19/GRCh37	NA	Immune system	Protein	NA	NA	1	10534735	0	NA
1096	14183	prot-a-1074	Low affinity immunoglobulin gamma Fc region receptor II-a	NA	public	2018	Sun BB	NA	Males and Females	29875488	European	NA	3301	HG19/GRCh37	NA	Immune system	Protein	NA	NA	1	10534735	0	NA
1097	14191	prot-a-1797	Leucine-rich repeat transmembrane neuronal protein 4	NA	public	2018	Sun BB	NA	Males and Females	29875488	European	NA	3301	HG19/GRCh37	NA	Immune system	Protein	NA	NA	1	10534735	0	NA
1098	14208	prot-a-85	Junctional adhesion molecule-like	NA	public	2018	Sun BB	NA	Males and Females	29875488	European	NA	3301	HG19/GRCh37	NA	Immune system	Protein	NA	NA	1	10534735	0	NA
1099	14224	prot-a-2878	Serine/threonine-protein kinase 17B	NA	public	2018	Sun BB	NA	Males and Females	29875488	European	NA	3301	HG19/GRCh37	NA	Immune system	Protein	NA	NA	1	10534735	0	NA
1100	14271	prot-a-2292	Urokinase-type plasminogen activator	NA	public	2018	Sun BB	NA	Males and Females	29875488	European	NA	3301	HG19/GRCh37	NA	Immune system	Protein	NA	NA	1	10534735	0	NA
1101	14288	prot-a-1650	Kin of IRRE-like protein 2	NA	public	2018	Sun BB	NA	Males and Females	29875488	European	NA	3301	HG19/GRCh37	NA	Immune system	Protein	NA	NA	1	10534735	0	NA
1102	14294	prot-a-3086	Tropomyosin beta chain	NA	public	2018	Sun BB	NA	Males and Females	29875488	European	NA	3301	HG19/GRCh37	NA	Immune system	Protein	NA	NA	1	10534735	0	NA
1103	14297	prot-a-1832	Mannosyl-oligosaccharide 1,2-alpha-mannosidase IA	NA	public	2018	Sun BB	NA	Males and Females	29875488	European	NA	3301	HG19/GRCh37	NA	Immune system	Protein	NA	NA	1	10534735	0	NA
1104	14300	prot-a-113	Apoptotic protease-activating factor 1	NA	public	2018	Sun BB	NA	Males and Females	29875488	European	NA	3301	HG19/GRCh37	NA	Immune system	Protein	NA	NA	1	10534735	0	NA
1105	14321	prot-a-2170	Serine/threonine-protein kinase PAK 4	NA	public	2018	Sun BB	NA	Males and Females	29875488	European	NA	3301	HG19/GRCh37	NA	Immune system	Protein	NA	NA	1	10534735	0	NA
1106	14327	prot-a-19	Lysosomal acid phosphatase	NA	public	2018	Sun BB	NA	Males and Females	29875488	European	NA	3301	HG19/GRCh37	NA	Immune system	Protein	NA	NA	1	10534735	0	NA
1107	14336	prot-a-1294	Guanylate cyclase activator 2B	NA	public	2018	Sun BB	NA	Males and Females	29875488	European	NA	3301	HG19/GRCh37	NA	Immune system	Protein	NA	NA	1	10534735	0	NA
1108	14342	prot-a-3076	Torsin-1A-interacting protein 1	NA	public	2018	Sun BB	NA	Males and Females	29875488	European	NA	3301	HG19/GRCh37	NA	Immune system	Protein	NA	NA	1	10534735	0	NA
1109	14346	prot-a-1094	Fibroblast growth factor 4	NA	public	2018	Sun BB	NA	Males and Females	29875488	European	NA	3301	HG19/GRCh37	NA	Immune system	Protein	NA	NA	1	10534735	0	NA
1110	14355	prot-a-1785	Leucine-rich repeat-containing protein 19	NA	public	2018	Sun BB	NA	Males and Females	29875488	European	NA	3301	HG19/GRCh37	NA	Immune system	Protein	NA	NA	1	10534735	0	NA
1111	14384	prot-a-1994	NAD kinase	NA	public	2018	Sun BB	NA	Males and Females	29875488	European	NA	3301	HG19/GRCh37	NA	Immune system	Protein	NA	NA	1	10534735	0	NA
1112	14415	prot-a-1441	Immunoglobulin superfamily DCC subclass member 3	NA	public	2018	Sun BB	NA	Males and Females	29875488	European	NA	3301	HG19/GRCh37	NA	Immune system	Protein	NA	NA	1	10534735	0	NA
1113	14435	prot-a-525	Properdin	NA	public	2018	Sun BB	NA	Males and Females	29875488	European	NA	3301	HG19/GRCh37	NA	Immune system	Protein	NA	NA	1	10534735	0	NA
1114	14453	prot-a-388	C-C motif chemokine 1	NA	public	2018	Sun BB	NA	Males and Females	29875488	European	NA	3301	HG19/GRCh37	NA	Immune system	Protein	NA	NA	1	10534735	0	NA
1115	14454	prot-a-3022	Transmembrane protease serine 11A	NA	public	2018	Sun BB	NA	Males and Females	29875488	European	NA	3301	HG19/GRCh37	NA	Immune system	Protein	NA	NA	1	10534735	0	NA
1116	14464	prot-a-1352	High mobility group protein B2	NA	public	2018	Sun BB	NA	Males and Females	29875488	European	NA	3301	HG19/GRCh37	NA	Immune system	Protein	NA	NA	1	10534735	0	NA
1117	14468	prot-a-3170	Netrin receptor UNC5D	NA	public	2018	Sun BB	NA	Males and Females	29875488	European	NA	3301	HG19/GRCh37	NA	Immune system	Protein	NA	NA	1	10534735	0	NA
1118	14474	prot-a-1278	Gastrin-releasing peptide	NA	public	2018	Sun BB	NA	Males and Females	29875488	European	NA	3301	HG19/GRCh37	NA	Immune system	Protein	NA	NA	1	10534735	0	NA
1119	14477	prot-a-462	B-cell antigen receptor complex-associated protein beta chain	NA	public	2018	Sun BB	NA	Males and Females	29875488	European	NA	3301	HG19/GRCh37	NA	Immune system	Protein	NA	NA	1	10534735	0	NA
1120	14487	prot-a-697	Casein kinase II 2-alpha:2-beta heterotetramer	NA	public	2018	Sun BB	NA	Males and Females	29875488	European	NA	3301	HG19/GRCh37	NA	Immune system	Protein	NA	NA	1	10534735	0	NA
1121	14509	prot-a-607	Contactin-2	NA	public	2018	Sun BB	NA	Males and Females	29875488	European	NA	3301	HG19/GRCh37	NA	Immune system	Protein	NA	NA	1	10534735	0	NA
1122	14522	prot-a-2148	Opalin	NA	public	2018	Sun BB	NA	Males and Females	29875488	European	NA	3301	HG19/GRCh37	NA	Immune system	Protein	NA	NA	1	10534735	0	NA
1123	14528	prot-a-1231	Glucosamine 6-phosphate N-acetyltransferase	NA	public	2018	Sun BB	NA	Males and Females	29875488	European	NA	3301	HG19/GRCh37	NA	Immune system	Protein	NA	NA	1	10534735	0	NA
1124	14540	prot-a-884	Endothelin-converting enzyme 1	NA	public	2018	Sun BB	NA	Males and Females	29875488	European	NA	3301	HG19/GRCh37	NA	Immune system	Protein	NA	NA	1	10534735	0	NA
1125	14571	prot-a-103	Ankyrin repeat domain-containing protein 46	NA	public	2018	Sun BB	NA	Males and Females	29875488	European	NA	3301	HG19/GRCh37	NA	Immune system	Protein	NA	NA	1	10534735	0	NA
1126	14577	prot-a-1516	Interleukin-27	NA	public	2018	Sun BB	NA	Males and Females	29875488	European	NA	3301	HG19/GRCh37	NA	Immune system	Protein	NA	NA	1	10534735	0	NA
1127	14664	prot-a-1080	Fc receptor-like protein 2	NA	public	2018	Sun BB	NA	Males and Females	29875488	European	NA	3301	HG19/GRCh37	NA	Immune system	Protein	NA	NA	1	10534735	0	NA
1128	14670	prot-a-2289	Group IIE secretory phospholipase A2	NA	public	2018	Sun BB	NA	Males and Females	29875488	European	NA	3301	HG19/GRCh37	NA	Immune system	Protein	NA	NA	1	10534735	0	NA
1129	14672	prot-a-1772	Leucine-rich repeat, immunoglobulin-like domain and transmembrane domain-containing protein 3	NA	public	2018	Sun BB	NA	Males and Females	29875488	European	NA	3301	HG19/GRCh37	NA	Immune system	Protein	NA	NA	1	10534735	0	NA
1130	14673	prot-a-1071	Immunoglobulin alpha Fc receptor	NA	public	2018	Sun BB	NA	Males and Females	29875488	European	NA	3301	HG19/GRCh37	NA	Immune system	Protein	NA	NA	1	10534735	0	NA
1131	14701	prot-a-1958	Metallothionein-1F	NA	public	2018	Sun BB	NA	Males and Females	29875488	European	NA	3301	HG19/GRCh37	NA	Immune system	Protein	NA	NA	1	10534735	0	NA
1132	14742	prot-a-760	Cytohesin-4	NA	public	2018	Sun BB	NA	Males and Females	29875488	European	NA	3301	HG19/GRCh37	NA	Immune system	Protein	NA	NA	1	10534735	0	NA
1133	14771	prot-a-1016	FAS-associated factor 2	NA	public	2018	Sun BB	NA	Males and Females	29875488	European	NA	3301	HG19/GRCh37	NA	Immune system	Protein	NA	NA	1	10534735	0	NA
1134	14784	prot-a-2456	Transmembrane protein PVRIG	NA	public	2018	Sun BB	NA	Males and Females	29875488	European	NA	3301	HG19/GRCh37	NA	Immune system	Protein	NA	NA	1	10534735	0	NA
1135	14786	prot-a-2792	Sorting nexin-17	NA	public	2018	Sun BB	NA	Males and Females	29875488	European	NA	3301	HG19/GRCh37	NA	Immune system	Protein	NA	NA	1	10534735	0	NA
1136	14797	prot-a-1755	Vesicular integral-membrane protein VIP36	NA	public	2018	Sun BB	NA	Males and Females	29875488	European	NA	3301	HG19/GRCh37	NA	Immune system	Protein	NA	NA	1	10534735	0	NA
1137	14817	prot-a-273	Peregrin	NA	public	2018	Sun BB	NA	Males and Females	29875488	European	NA	3301	HG19/GRCh37	NA	Immune system	Protein	NA	NA	1	10534735	0	NA
1138	14827	prot-a-2606	R-spondin-4	NA	public	2018	Sun BB	NA	Males and Females	29875488	European	NA	3301	HG19/GRCh37	NA	Immune system	Protein	NA	NA	1	10534735	0	NA
1139	14847	prot-a-1367	Heterogeneous nuclear ribonucleoprotein M	NA	public	2018	Sun BB	NA	Males and Females	29875488	European	NA	3301	HG19/GRCh37	NA	Immune system	Protein	NA	NA	1	10534735	0	NA
1140	14851	prot-a-2619	Protein S100-A5	NA	public	2018	Sun BB	NA	Males and Females	29875488	European	NA	3301	HG19/GRCh37	NA	Immune system	Protein	NA	NA	1	10534735	0	NA
1141	14862	prot-a-3007	Transmembrane protein 237	NA	public	2018	Sun BB	NA	Males and Females	29875488	European	NA	3301	HG19/GRCh37	NA	Immune system	Protein	NA	NA	1	10534735	0	NA
1142	14864	prot-a-2045	Neugrin	NA	public	2018	Sun BB	NA	Males and Females	29875488	European	NA	3301	HG19/GRCh37	NA	Immune system	Protein	NA	NA	1	10534735	0	NA
1143	14882	prot-a-3014	Transmembrane protein 59-like	NA	public	2018	Sun BB	NA	Males and Females	29875488	European	NA	3301	HG19/GRCh37	NA	Immune system	Protein	NA	NA	1	10534735	0	NA
1144	14884	prot-a-2721	Sialate O-acetylesterase	NA	public	2018	Sun BB	NA	Males and Females	29875488	European	NA	3301	HG19/GRCh37	NA	Immune system	Protein	NA	NA	1	10534735	0	NA
1145	14896	prot-a-71	RAC-alpha/beta/gamma serine/threonine-protein kinase	NA	public	2018	Sun BB	NA	Males and Females	29875488	European	NA	3301	HG19/GRCh37	NA	Immune system	Protein	NA	NA	1	10534735	0	NA
1146	14901	prot-a-2615	Protein S100-A12	NA	public	2018	Sun BB	NA	Males and Females	29875488	European	NA	3301	HG19/GRCh37	NA	Immune system	Protein	NA	NA	1	10534735	0	NA
1147	14902	prot-a-2465	Glutaminyl-peptide cyclotransferase	NA	public	2018	Sun BB	NA	Males and Females	29875488	European	NA	3301	HG19/GRCh37	NA	Immune system	Protein	NA	NA	1	10534735	0	NA
1148	14929	prot-a-693	Casein kinase I isoform delta	NA	public	2018	Sun BB	NA	Males and Females	29875488	European	NA	3301	HG19/GRCh37	NA	Immune system	Protein	NA	NA	1	10534735	0	NA
1149	15025	prot-a-931	ETS domain-containing protein Elk-3	NA	public	2018	Sun BB	NA	Males and Females	29875488	European	NA	3301	HG19/GRCh37	NA	Immune system	Protein	NA	NA	1	10534735	0	NA
1150	15042	prot-a-3162	NKG2D ligand 3	NA	public	2018	Sun BB	NA	Males and Females	29875488	European	NA	3301	HG19/GRCh37	NA	Immune system	Protein	NA	NA	1	10534735	0	NA
1151	15044	prot-a-213	N-acetyllactosaminide beta-1,3-N-acetylglucosaminyltransferase 2	NA	public	2018	Sun BB	NA	Males and Females	29875488	European	NA	3301	HG19/GRCh37	NA	Immune system	Protein	NA	NA	1	10534735	0	NA
1152	15060	prot-a-2563	E3 ubiquitin-protein ligase RNF13	NA	public	2018	Sun BB	NA	Males and Females	29875488	European	NA	3301	HG19/GRCh37	NA	Immune system	Protein	NA	NA	1	10534735	0	NA
1153	15072	prot-a-734	Cullin-9	NA	public	2018	Sun BB	NA	Males and Females	29875488	European	NA	3301	HG19/GRCh37	NA	Immune system	Protein	NA	NA	1	10534735	0	NA
1154	15080	prot-a-459	HLA class II histocompatibility antigen gamma chain	NA	public	2018	Sun BB	NA	Males and Females	29875488	European	NA	3301	HG19/GRCh37	NA	Immune system	Protein	NA	NA	1	10534735	0	NA
1155	15093	prot-a-2992	Transmembrane and coiled-coil domain-containing protein 5A	NA	public	2018	Sun BB	NA	Males and Females	29875488	European	NA	3301	HG19/GRCh37	NA	Immune system	Protein	NA	NA	1	10534735	0	NA
1156	15118	prot-a-155	Rho guanine nucleotide exchange factor 1	NA	public	2018	Sun BB	NA	Males and Females	29875488	European	NA	3301	HG19/GRCh37	NA	Immune system	Protein	NA	NA	1	10534735	0	NA
1157	15129	prot-a-1206	ADP-ribosylation factor-binding protein GGA3	NA	public	2018	Sun BB	NA	Males and Females	29875488	European	NA	3301	HG19/GRCh37	NA	Immune system	Protein	NA	NA	1	10534735	0	NA
1158	15145	prot-a-2253	Profilin-2	NA	public	2018	Sun BB	NA	Males and Females	29875488	European	NA	3301	HG19/GRCh37	NA	Immune system	Protein	NA	NA	1	10534735	0	NA
1159	15166	prot-a-2552	Inactive ribonuclease-like protein 10	NA	public	2018	Sun BB	NA	Males and Females	29875488	European	NA	3301	HG19/GRCh37	NA	Immune system	Protein	NA	NA	1	10534735	0	NA
1160	15173	prot-a-162	ADP-ribosylation factor-like protein 3	NA	public	2018	Sun BB	NA	Males and Females	29875488	European	NA	3301	HG19/GRCh37	NA	Immune system	Protein	NA	NA	1	10534735	0	NA
1161	15177	prot-a-1757	LIM and cysteine-rich domains protein 1	NA	public	2018	Sun BB	NA	Males and Females	29875488	European	NA	3301	HG19/GRCh37	NA	Immune system	Protein	NA	NA	1	10534735	0	NA
1162	15186	prot-a-298	Type III endosome membrane protein TEMP	NA	public	2018	Sun BB	NA	Males and Females	29875488	European	NA	3301	HG19/GRCh37	NA	Immune system	Protein	NA	NA	1	10534735	0	NA
1163	15200	prot-a-2440	Tyrosine-protein phosphatase non-receptor type 4	NA	public	2018	Sun BB	NA	Males and Females	29875488	European	NA	3301	HG19/GRCh37	NA	Immune system	Protein	NA	NA	1	10534735	0	NA
1164	15218	prot-a-3132	PolyUbiquitin K48-linked	NA	public	2018	Sun BB	NA	Males and Females	29875488	European	NA	3301	HG19/GRCh37	NA	Immune system	Protein	NA	NA	1	10534735	0	NA
1165	15231	prot-a-1995	N-acetyl-D-glucosamine kinase	NA	public	2018	Sun BB	NA	Males and Females	29875488	European	NA	3301	HG19/GRCh37	NA	Immune system	Protein	NA	NA	1	10534735	0	NA
1166	15258	prot-a-2930	Tubulin-specific chaperone A	NA	public	2018	Sun BB	NA	Males and Females	29875488	European	NA	3301	HG19/GRCh37	NA	Immune system	Protein	NA	NA	1	10534735	0	NA
1167	15261	prot-a-1413	Immediate early response 3-interacting protein 1	NA	public	2018	Sun BB	NA	Males and Females	29875488	European	NA	3301	HG19/GRCh37	NA	Immune system	Protein	NA	NA	1	10534735	0	NA
1168	15269	prot-a-2432	Parathyroid hormone-related protein	NA	public	2018	Sun BB	NA	Males and Females	29875488	European	NA	3301	HG19/GRCh37	NA	Immune system	Protein	NA	NA	1	10534735	0	NA
1169	15279	prot-a-1545	Interleukin-9	NA	public	2018	Sun BB	NA	Males and Females	29875488	European	NA	3301	HG19/GRCh37	NA	Immune system	Protein	NA	NA	1	10534735	0	NA
1170	15310	prot-a-2557	Ribonuclease K6	NA	public	2018	Sun BB	NA	Males and Females	29875488	European	NA	3301	HG19/GRCh37	NA	Immune system	Protein	NA	NA	1	10534735	0	NA
1171	15312	prot-a-2139	Odorant-binding protein 2b	NA	public	2018	Sun BB	NA	Males and Females	29875488	European	NA	3301	HG19/GRCh37	NA	Immune system	Protein	NA	NA	1	10534735	0	NA
1172	15322	prot-a-3057	Tumor necrosis factor ligand superfamily member 14	NA	public	2018	Sun BB	NA	Males and Females	29875488	European	NA	3301	HG19/GRCh37	NA	Immune system	Protein	NA	NA	1	10534735	0	NA
1173	15336	prot-a-1783	Leucine-rich PPR motif-containing protein, mitochondrial	NA	public	2018	Sun BB	NA	Males and Females	29875488	European	NA	3301	HG19/GRCh37	NA	Immune system	Protein	NA	NA	1	10534735	0	NA
1174	15343	prot-a-508	Chymotrypsin-like elastase family member 2A	NA	public	2018	Sun BB	NA	Males and Females	29875488	European	NA	3301	HG19/GRCh37	NA	Immune system	Protein	NA	NA	1	10534735	0	NA
1175	15352	prot-a-316	Protein CEI	NA	public	2018	Sun BB	NA	Males and Females	29875488	European	NA	3301	HG19/GRCh37	NA	Immune system	Protein	NA	NA	1	10534735	0	NA
1176	15354	prot-a-812	Dihydrofolate reductase	NA	public	2018	Sun BB	NA	Males and Females	29875488	European	NA	3301	HG19/GRCh37	NA	Immune system	Protein	NA	NA	1	10534735	0	NA
1177	15407	prot-a-2692	Kallistatin	NA	public	2018	Sun BB	NA	Males and Females	29875488	European	NA	3301	HG19/GRCh37	NA	Immune system	Protein	NA	NA	1	10534735	0	NA
1178	15416	prot-a-2612	Relaxin receptor 1	NA	public	2018	Sun BB	NA	Males and Females	29875488	European	NA	3301	HG19/GRCh37	NA	Immune system	Protein	NA	NA	1	10534735	0	NA
1179	15421	prot-a-1577	Isthmin-1	NA	public	2018	Sun BB	NA	Males and Females	29875488	European	NA	3301	HG19/GRCh37	NA	Immune system	Protein	NA	NA	1	10534735	0	NA
1180	15440	prot-a-2749	Mitochondrial glutamate carrier 2	NA	public	2018	Sun BB	NA	Males and Females	29875488	European	NA	3301	HG19/GRCh37	NA	Immune system	Protein	NA	NA	1	10534735	0	NA
1181	15444	prot-a-3220	WD repeat-containing protein 1	NA	public	2018	Sun BB	NA	Males and Females	29875488	European	NA	3301	HG19/GRCh37	NA	Immune system	Protein	NA	NA	1	10534735	0	NA
1182	15449	prot-a-2290	Calcium-dependent phospholipase A2	NA	public	2018	Sun BB	NA	Males and Females	29875488	European	NA	3301	HG19/GRCh37	NA	Immune system	Protein	NA	NA	1	10534735	0	NA
1183	15450	prot-a-1139	Tyrosine-protein kinase FRK	NA	public	2018	Sun BB	NA	Males and Females	29875488	European	NA	3301	HG19/GRCh37	NA	Immune system	Protein	NA	NA	1	10534735	0	NA
1184	15472	prot-a-678	Cold shock domain-containing protein C2	NA	public	2018	Sun BB	NA	Males and Females	29875488	European	NA	3301	HG19/GRCh37	NA	Immune system	Protein	NA	NA	1	10534735	0	NA
1185	15483	prot-a-3210	V-set and transmembrane domain-containing protein 4	NA	public	2018	Sun BB	NA	Males and Females	29875488	European	NA	3301	HG19/GRCh37	NA	Immune system	Protein	NA	NA	1	10534735	0	NA
1186	15484	prot-a-57	Protein argonaute-1	NA	public	2018	Sun BB	NA	Males and Females	29875488	European	NA	3301	HG19/GRCh37	NA	Immune system	Protein	NA	NA	1	10534735	0	NA
1187	15519	prot-a-1340	Homeodomain-interacting protein kinase 3	NA	public	2018	Sun BB	NA	Males and Females	29875488	European	NA	3301	HG19/GRCh37	NA	Immune system	Protein	NA	NA	1	10534735	0	NA
1188	15522	prot-a-754	Cytochrome c	NA	public	2018	Sun BB	NA	Males and Females	29875488	European	NA	3301	HG19/GRCh37	NA	Immune system	Protein	NA	NA	1	10534735	0	NA
1189	15546	prot-a-2132	Neurexophilin-1	NA	public	2018	Sun BB	NA	Males and Females	29875488	European	NA	3301	HG19/GRCh37	NA	Immune system	Protein	NA	NA	1	10534735	0	NA
1190	15551	prot-a-72	RAC-beta serine/threonine-protein kinase	NA	public	2018	Sun BB	NA	Males and Females	29875488	European	NA	3301	HG19/GRCh37	NA	Immune system	Protein	NA	NA	1	10534735	0	NA
1191	15562	prot-a-381	Coiled-coil domain-containing protein 134	NA	public	2018	Sun BB	NA	Males and Females	29875488	European	NA	3301	HG19/GRCh37	NA	Immune system	Protein	NA	NA	1	10534735	0	NA
1192	15563	prot-a-317	Glutaredoxin-like protein C5orf63	NA	public	2018	Sun BB	NA	Males and Females	29875488	European	NA	3301	HG19/GRCh37	NA	Immune system	Protein	NA	NA	1	10534735	0	NA
1193	15575	prot-a-1853	MAP kinase-activated protein kinase 5	NA	public	2018	Sun BB	NA	Males and Females	29875488	European	NA	3301	HG19/GRCh37	NA	Immune system	Protein	NA	NA	1	10534735	0	NA
1194	15582	prot-a-2562	E3 ubiquitin-protein ligase RNF128	NA	public	2018	Sun BB	NA	Males and Females	29875488	European	NA	3301	HG19/GRCh37	NA	Immune system	Protein	NA	NA	1	10534735	0	NA
1195	15586	prot-a-276	ADP-ribosyl cyclase/cyclic ADP-ribose hydrolase 2	NA	public	2018	Sun BB	NA	Males and Females	29875488	European	NA	3301	HG19/GRCh37	NA	Immune system	Protein	NA	NA	1	10534735	0	NA
1196	15588	prot-a-256	Bone morphogenetic protein 6	NA	public	2018	Sun BB	NA	Males and Females	29875488	European	NA	3301	HG19/GRCh37	NA	Immune system	Protein	NA	NA	1	10534735	0	NA
1197	15594	prot-a-94	Angiopoietin-2	NA	public	2018	Sun BB	NA	Males and Females	29875488	European	NA	3301	HG19/GRCh37	NA	Immune system	Protein	NA	NA	1	10534735	0	NA
1198	15623	prot-a-849	DnaJ homolog subfamily C member 30	NA	public	2018	Sun BB	NA	Males and Females	29875488	European	NA	3301	HG19/GRCh37	NA	Immune system	Protein	NA	NA	1	10534735	0	NA
1199	15628	prot-a-1338	Histidine triad nucleotide-binding protein 1	NA	public	2018	Sun BB	NA	Males and Females	29875488	European	NA	3301	HG19/GRCh37	NA	Immune system	Protein	NA	NA	1	10534735	0	NA
1200	15630	prot-a-3151	Uridine-cytidine kinase 2	NA	public	2018	Sun BB	NA	Males and Females	29875488	European	NA	3301	HG19/GRCh37	NA	Immune system	Protein	NA	NA	1	10534735	0	NA
1201	15633	prot-a-994	Protein C-ets-2	NA	public	2018	Sun BB	NA	Males and Females	29875488	European	NA	3301	HG19/GRCh37	NA	Immune system	Protein	NA	NA	1	10534735	0	NA
1202	15635	prot-a-241	B-cell lymphoma 6 protein	NA	public	2018	Sun BB	NA	Males and Females	29875488	European	NA	3301	HG19/GRCh37	NA	Immune system	Protein	NA	NA	1	10534735	0	NA
1203	15637	prot-a-3127	Non-receptor tyrosine-protein kinase TYK2	NA	public	2018	Sun BB	NA	Males and Females	29875488	European	NA	3301	HG19/GRCh37	NA	Immune system	Protein	NA	NA	1	10534735	0	NA
1204	15682	prot-a-868	Down syndrome cell adhesion molecule	NA	public	2018	Sun BB	NA	Males and Females	29875488	European	NA	3301	HG19/GRCh37	NA	Immune system	Protein	NA	NA	1	10534735	0	NA
1205	15688	prot-a-1941	39S ribosomal protein L32, mitochondrial	NA	public	2018	Sun BB	NA	Males and Females	29875488	European	NA	3301	HG19/GRCh37	NA	Immune system	Protein	NA	NA	1	10534735	0	NA
1206	15692	prot-a-2228	Platelet-derived growth factor D	NA	public	2018	Sun BB	NA	Males and Females	29875488	European	NA	3301	HG19/GRCh37	NA	Immune system	Protein	NA	NA	1	10534735	0	NA
1207	15695	prot-a-2550	Regulator of microtubule dynamics protein 3	NA	public	2018	Sun BB	NA	Males and Females	29875488	European	NA	3301	HG19/GRCh37	NA	Immune system	Protein	NA	NA	1	10534735	0	NA
1208	15704	prot-a-444	ADP-ribosyl cyclase/cyclic ADP-ribose hydrolase 1	NA	public	2018	Sun BB	NA	Males and Females	29875488	European	NA	3301	HG19/GRCh37	NA	Immune system	Protein	NA	NA	1	10534735	0	NA
1209	15721	prot-a-2396	Myeloblastin	NA	public	2018	Sun BB	NA	Males and Females	29875488	European	NA	3301	HG19/GRCh37	NA	Immune system	Protein	NA	NA	1	10534735	0	NA
1210	15734	prot-a-1823	Cation-dependent mannose-6-phosphate receptor	NA	public	2018	Sun BB	NA	Males and Females	29875488	European	NA	3301	HG19/GRCh37	NA	Immune system	Protein	NA	NA	1	10534735	0	NA
1211	15763	prot-a-325	Bcl10-interacting CARD protein	NA	public	2018	Sun BB	NA	Males and Females	29875488	European	NA	3301	HG19/GRCh37	NA	Immune system	Protein	NA	NA	1	10534735	0	NA
1212	15768	prot-a-2942	Transcriptional enhancer factor TEF-5	NA	public	2018	Sun BB	NA	Males and Females	29875488	European	NA	3301	HG19/GRCh37	NA	Immune system	Protein	NA	NA	1	10534735	0	NA
1213	15771	prot-a-1473	Interleukin-12 receptor subunit beta-1	NA	public	2018	Sun BB	NA	Males and Females	29875488	European	NA	3301	HG19/GRCh37	NA	Immune system	Protein	NA	NA	1	10534735	0	NA
1214	15772	prot-a-1920	Neutrophil collagenase	NA	public	2018	Sun BB	NA	Males and Females	29875488	European	NA	3301	HG19/GRCh37	NA	Immune system	Protein	NA	NA	1	10534735	0	NA
1215	15773	prot-a-2322	DNA polymerase iota	NA	public	2018	Sun BB	NA	Males and Females	29875488	European	NA	3301	HG19/GRCh37	NA	Immune system	Protein	NA	NA	1	10534735	0	NA
1216	15779	prot-a-2920	Protachykinin-1	NA	public	2018	Sun BB	NA	Males and Females	29875488	European	NA	3301	HG19/GRCh37	NA	Immune system	Protein	NA	NA	1	10534735	0	NA
1217	15793	prot-a-2663	Secreted and transmembrane protein 1	NA	public	2018	Sun BB	NA	Males and Females	29875488	European	NA	3301	HG19/GRCh37	NA	Immune system	Protein	NA	NA	1	10534735	0	NA
1218	15813	prot-a-2760	Sodium-coupled monocarboxylate transporter 1	NA	public	2018	Sun BB	NA	Males and Females	29875488	European	NA	3301	HG19/GRCh37	NA	Immune system	Protein	NA	NA	1	10534735	0	NA
1219	15850	prot-a-2703	Histone-lysine N-methyltransferase SETD2	NA	public	2018	Sun BB	NA	Males and Females	29875488	European	NA	3301	HG19/GRCh37	NA	Immune system	Protein	NA	NA	1	10534735	0	NA
1220	15867	prot-a-2538	Regulator of G-protein signaling 8	NA	public	2018	Sun BB	NA	Males and Females	29875488	European	NA	3301	HG19/GRCh37	NA	Immune system	Protein	NA	NA	1	10534735	0	NA
1221	15884	prot-a-1088	Fibroblast growth factor 1	NA	public	2018	Sun BB	NA	Males and Females	29875488	European	NA	3301	HG19/GRCh37	NA	Immune system	Protein	NA	NA	1	10534735	0	NA
1222	15890	prot-a-1327	HEPACAM family member 2	NA	public	2018	Sun BB	NA	Males and Females	29875488	European	NA	3301	HG19/GRCh37	NA	Immune system	Protein	NA	NA	1	10534735	0	NA
1223	15893	prot-a-2761	Sodium- and chloride-dependent neutral and basic amino acid transporter B(0+)	NA	public	2018	Sun BB	NA	Males and Females	29875488	European	NA	3301	HG19/GRCh37	NA	Immune system	Protein	NA	NA	1	10534735	0	NA
1224	15894	prot-a-3055	Tumor necrosis factor ligand superfamily member 12	NA	public	2018	Sun BB	NA	Males and Females	29875488	European	NA	3301	HG19/GRCh37	NA	Immune system	Protein	NA	NA	1	10534735	0	NA
1225	15907	prot-a-2019	Protein NDNF	NA	public	2018	Sun BB	NA	Males and Females	29875488	European	NA	3301	HG19/GRCh37	NA	Immune system	Protein	NA	NA	1	10534735	0	NA
1226	15922	prot-a-1223	Glycolipid transfer protein domain-containing protein 2	NA	public	2018	Sun BB	NA	Males and Females	29875488	European	NA	3301	HG19/GRCh37	NA	Immune system	Protein	NA	NA	1	10534735	0	NA
1227	15951	prot-a-315	Complement C4	NA	public	2018	Sun BB	NA	Males and Females	29875488	European	NA	3301	HG19/GRCh37	NA	Immune system	Protein	NA	NA	1	10534735	0	NA
1228	15975	prot-a-2173	Pantothenate kinase 3	NA	public	2018	Sun BB	NA	Males and Females	29875488	European	NA	3301	HG19/GRCh37	NA	Immune system	Protein	NA	NA	1	10534735	0	NA
1229	15980	prot-a-2709	Secreted frizzled-related protein 1	NA	public	2018	Sun BB	NA	Males and Females	29875488	European	NA	3301	HG19/GRCh37	NA	Immune system	Protein	NA	NA	1	10534735	0	NA
1230	15985	prot-a-690	CUB and sushi domain-containing protein 1	NA	public	2018	Sun BB	NA	Males and Females	29875488	European	NA	3301	HG19/GRCh37	NA	Immune system	Protein	NA	NA	1	10534735	0	NA
1231	15994	prot-a-1144	Follistatin-related protein 1	NA	public	2018	Sun BB	NA	Males and Females	29875488	European	NA	3301	HG19/GRCh37	NA	Immune system	Protein	NA	NA	1	10534735	0	NA
1232	15997	prot-a-2970	Thrombospondin-2	NA	public	2018	Sun BB	NA	Males and Females	29875488	European	NA	3301	HG19/GRCh37	NA	Immune system	Protein	NA	NA	1	10534735	0	NA
1233	16000	prot-a-1644	Killer cell immunoglobulin-like receptor 2DL5A	NA	public	2018	Sun BB	NA	Males and Females	29875488	European	NA	3301	HG19/GRCh37	NA	Immune system	Protein	NA	NA	1	10534735	0	NA
1234	16005	prot-a-2438	Tyrosine-protein phosphatase non-receptor type 1	NA	public	2018	Sun BB	NA	Males and Females	29875488	European	NA	3301	HG19/GRCh37	NA	Immune system	Protein	NA	NA	1	10534735	0	NA
1235	16017	prot-a-1979	Myc target protein 1	NA	public	2018	Sun BB	NA	Males and Females	29875488	European	NA	3301	HG19/GRCh37	NA	Immune system	Protein	NA	NA	1	10534735	0	NA
1236	16022	prot-a-2582	Tyrosine-protein kinase transmembrane receptor ROR2	NA	public	2018	Sun BB	NA	Males and Females	29875488	European	NA	3301	HG19/GRCh37	NA	Immune system	Protein	NA	NA	1	10534735	0	NA
1237	16050	prot-a-1693	Lymphocyte activation gene 3 protein	NA	public	2018	Sun BB	NA	Males and Females	29875488	European	NA	3301	HG19/GRCh37	NA	Immune system	Protein	NA	NA	1	10534735	0	NA
1238	16058	prot-a-3069	Tensin-2	NA	public	2018	Sun BB	NA	Males and Females	29875488	European	NA	3301	HG19/GRCh37	NA	Immune system	Protein	NA	NA	1	10534735	0	NA
1239	16060	prot-a-290	UPF0729 protein C18orf32	NA	public	2018	Sun BB	NA	Males and Females	29875488	European	NA	3301	HG19/GRCh37	NA	Immune system	Protein	NA	NA	1	10534735	0	NA
1240	16061	prot-a-1034	Membrane protein FAM174A	NA	public	2018	Sun BB	NA	Males and Females	29875488	European	NA	3301	HG19/GRCh37	NA	Immune system	Protein	NA	NA	1	10534735	0	NA
1241	16086	prot-a-2638	Scavenger receptor class A member 3	NA	public	2018	Sun BB	NA	Males and Females	29875488	European	NA	3301	HG19/GRCh37	NA	Immune system	Protein	NA	NA	1	10534735	0	NA
1242	16099	prot-a-1913	Collagenase 3	NA	public	2018	Sun BB	NA	Males and Females	29875488	European	NA	3301	HG19/GRCh37	NA	Immune system	Protein	NA	NA	1	10534735	0	NA
1243	16110	prot-a-2489	Rap1 GTPase-activating protein 1	NA	public	2018	Sun BB	NA	Males and Females	29875488	European	NA	3301	HG19/GRCh37	NA	Immune system	Protein	NA	NA	1	10534735	0	NA
1244	16115	prot-a-2151	Origin recognition complex subunit 6	NA	public	2018	Sun BB	NA	Males and Females	29875488	European	NA	3301	HG19/GRCh37	NA	Immune system	Protein	NA	NA	1	10534735	0	NA
1245	16145	prot-a-1271	Growth factor receptor-bound protein 2	NA	public	2018	Sun BB	NA	Males and Females	29875488	European	NA	3301	HG19/GRCh37	NA	Immune system	Protein	NA	NA	1	10534735	0	NA
1246	16146	prot-a-2750	Sodium-independent sulfate anion transporter	NA	public	2018	Sun BB	NA	Males and Females	29875488	European	NA	3301	HG19/GRCh37	NA	Immune system	Protein	NA	NA	1	10534735	0	NA
1247	16159	prot-a-64	Apoptosis-inducing factor 1, mitochondrial	NA	public	2018	Sun BB	NA	Males and Females	29875488	European	NA	3301	HG19/GRCh37	NA	Immune system	Protein	NA	NA	1	10534735	0	NA
1248	16160	prot-a-3075	DNA topoisomerase 2-binding protein 1	NA	public	2018	Sun BB	NA	Males and Females	29875488	European	NA	3301	HG19/GRCh37	NA	Immune system	Protein	NA	NA	1	10534735	0	NA
1249	16183	prot-a-3039	Tumor necrosis factor receptor superfamily member 11B	NA	public	2018	Sun BB	NA	Males and Females	29875488	European	NA	3301	HG19/GRCh37	NA	Immune system	Protein	NA	NA	1	10534735	0	NA
1250	16204	prot-a-58	Anterior gradient protein 2 homolog	NA	public	2018	Sun BB	NA	Males and Females	29875488	European	NA	3301	HG19/GRCh37	NA	Immune system	Protein	NA	NA	1	10534735	0	NA
1251	16213	prot-a-534	Coiled-coil-helix-coiled-coil-helix domain-containing protein 10, mitochondrial	NA	public	2018	Sun BB	NA	Males and Females	29875488	European	NA	3301	HG19/GRCh37	NA	Immune system	Protein	NA	NA	1	10534735	0	NA
1252	16223	prot-a-193	Retroviral-like aspartic protease 1	NA	public	2018	Sun BB	NA	Males and Females	29875488	European	NA	3301	HG19/GRCh37	NA	Immune system	Protein	NA	NA	1	10534735	0	NA
1253	16240	prot-a-2600	Ribosome-binding protein 1	NA	public	2018	Sun BB	NA	Males and Females	29875488	European	NA	3301	HG19/GRCh37	NA	Immune system	Protein	NA	NA	1	10534735	0	NA
1254	16254	prot-a-3234	Protein Wnt-7a	NA	public	2018	Sun BB	NA	Males and Females	29875488	European	NA	3301	HG19/GRCh37	NA	Immune system	Protein	NA	NA	1	10534735	0	NA
1255	16288	prot-a-92	Angiopoietin-1	NA	public	2018	Sun BB	NA	Males and Females	29875488	European	NA	3301	HG19/GRCh37	NA	Immune system	Protein	NA	NA	1	10534735	0	NA
1256	16289	prot-a-1326	HEPACAM family member 2	NA	public	2018	Sun BB	NA	Males and Females	29875488	European	NA	3301	HG19/GRCh37	NA	Immune system	Protein	NA	NA	1	10534735	0	NA
1257	16309	prot-a-1590	Integral membrane protein 2B	NA	public	2018	Sun BB	NA	Males and Females	29875488	European	NA	3301	HG19/GRCh37	NA	Immune system	Protein	NA	NA	1	10534735	0	NA
1258	16323	prot-a-990	Endothelial cell-specific molecule 1	NA	public	2018	Sun BB	NA	Males and Females	29875488	European	NA	3301	HG19/GRCh37	NA	Immune system	Protein	NA	NA	1	10534735	0	NA
1259	16334	prot-a-319	Uncharacterized protein C6orf226	NA	public	2018	Sun BB	NA	Males and Females	29875488	European	NA	3301	HG19/GRCh37	NA	Immune system	Protein	NA	NA	1	10534735	0	NA
1260	16366	prot-a-1225	Glia maturation factor gamma	NA	public	2018	Sun BB	NA	Males and Females	29875488	European	NA	3301	HG19/GRCh37	NA	Immune system	Protein	NA	NA	1	10534735	0	NA
1261	16395	prot-a-2241	PDZ domain-containing protein 11	NA	public	2018	Sun BB	NA	Males and Females	29875488	European	NA	3301	HG19/GRCh37	NA	Immune system	Protein	NA	NA	1	10534735	0	NA
1262	16400	prot-a-1795	Leucine-rich repeat transmembrane neuronal protein 1	NA	public	2018	Sun BB	NA	Males and Females	29875488	European	NA	3301	HG19/GRCh37	NA	Immune system	Protein	NA	NA	1	10534735	0	NA
1263	16408	prot-a-2972	Thrombopoietin	NA	public	2018	Sun BB	NA	Males and Females	29875488	European	NA	3301	HG19/GRCh37	NA	Immune system	Protein	NA	NA	1	10534735	0	NA
1264	16414	prot-a-2416	26S proteasome non-ATPase regulatory subunit 1	NA	public	2018	Sun BB	NA	Males and Females	29875488	European	NA	3301	HG19/GRCh37	NA	Immune system	Protein	NA	NA	1	10534735	0	NA
1265	16437	prot-a-870	Desmoglein-2	NA	public	2018	Sun BB	NA	Males and Females	29875488	European	NA	3301	HG19/GRCh37	NA	Immune system	Protein	NA	NA	1	10534735	0	NA
1266	16443	prot-a-303	Complement C1q tumor necrosis factor-related protein 1	NA	public	2018	Sun BB	NA	Males and Females	29875488	European	NA	3301	HG19/GRCh37	NA	Immune system	Protein	NA	NA	1	10534735	0	NA
1267	16445	prot-a-596	Clusterin	NA	public	2018	Sun BB	NA	Males and Females	29875488	European	NA	3301	HG19/GRCh37	NA	Immune system	Protein	NA	NA	1	10534735	0	NA
1268	16453	prot-a-240	Bcl-2-like protein 2	NA	public	2018	Sun BB	NA	Males and Females	29875488	European	NA	3301	HG19/GRCh37	NA	Immune system	Protein	NA	NA	1	10534735	0	NA
1269	16460	prot-a-2530	Beta-1,3-N-acetylglucosaminyltransferase radical fringe	NA	public	2018	Sun BB	NA	Males and Females	29875488	European	NA	3301	HG19/GRCh37	NA	Immune system	Protein	NA	NA	1	10534735	0	NA
1270	16479	prot-a-1375	Heparan sulfate glucosamine 3-O-sulfotransferase 3A1	NA	public	2018	Sun BB	NA	Males and Females	29875488	European	NA	3301	HG19/GRCh37	NA	Immune system	Protein	NA	NA	1	10534735	0	NA
1271	16506	prot-a-1065	F-box/LRR-repeat protein 4	NA	public	2018	Sun BB	NA	Males and Females	29875488	European	NA	3301	HG19/GRCh37	NA	Immune system	Protein	NA	NA	1	10534735	0	NA
1272	16512	prot-a-1442	Immunoglobulin superfamily DCC subclass member 4	NA	public	2018	Sun BB	NA	Males and Females	29875488	European	NA	3301	HG19/GRCh37	NA	Immune system	Protein	NA	NA	1	10534735	0	NA
1273	16513	prot-a-2279	Phosphatidylinositol transfer protein beta isoform	NA	public	2018	Sun BB	NA	Males and Females	29875488	European	NA	3301	HG19/GRCh37	NA	Immune system	Protein	NA	NA	1	10534735	0	NA
1274	16525	prot-a-1102	Fibroblast growth factor receptor 2	NA	public	2018	Sun BB	NA	Males and Females	29875488	European	NA	3301	HG19/GRCh37	NA	Immune system	Protein	NA	NA	1	10534735	0	NA
1275	16535	prot-a-3276	Zinc finger protein 774	NA	public	2018	Sun BB	NA	Males and Females	29875488	European	NA	3301	HG19/GRCh37	NA	Immune system	Protein	NA	NA	1	10534735	0	NA
1276	16578	prot-a-1846	Mitogen-activated protein kinase 13	NA	public	2018	Sun BB	NA	Males and Females	29875488	European	NA	3301	HG19/GRCh37	NA	Immune system	Protein	NA	NA	1	10534735	0	NA
1277	16581	prot-a-3240	Xaa-Pro aminopeptidase 1	NA	public	2018	Sun BB	NA	Males and Females	29875488	European	NA	3301	HG19/GRCh37	NA	Immune system	Protein	NA	NA	1	10534735	0	NA
1278	16587	prot-a-3050	Tumor necrosis factor receptor superfamily member 21	NA	public	2018	Sun BB	NA	Males and Females	29875488	European	NA	3301	HG19/GRCh37	NA	Immune system	Protein	NA	NA	1	10534735	0	NA
1279	16588	prot-a-3171	Protein unc-93 homolog B1	NA	public	2018	Sun BB	NA	Males and Females	29875488	European	NA	3301	HG19/GRCh37	NA	Immune system	Protein	NA	NA	1	10534735	0	NA
1280	16595	prot-a-815	Probable ATP-dependent RNA helicase DHX58	NA	public	2018	Sun BB	NA	Males and Females	29875488	European	NA	3301	HG19/GRCh37	NA	Immune system	Protein	NA	NA	1	10534735	0	NA
1281	16600	prot-a-1480	Interleukin-17A	NA	public	2018	Sun BB	NA	Males and Females	29875488	European	NA	3301	HG19/GRCh37	NA	Immune system	Protein	NA	NA	1	10534735	0	NA
1282	16605	prot-a-2948	Testis-expressed sequence 29 protein	NA	public	2018	Sun BB	NA	Males and Females	29875488	European	NA	3301	HG19/GRCh37	NA	Immune system	Protein	NA	NA	1	10534735	0	NA
1283	16607	prot-a-589	Ceroid-lipofuscinosis neuronal protein 5	NA	public	2018	Sun BB	NA	Males and Females	29875488	European	NA	3301	HG19/GRCh37	NA	Immune system	Protein	NA	NA	1	10534735	0	NA
1284	16610	prot-a-2695	Antithrombin-III	NA	public	2018	Sun BB	NA	Males and Females	29875488	European	NA	3301	HG19/GRCh37	NA	Immune system	Protein	NA	NA	1	10534735	0	NA
1285	16654	prot-a-1057	Tumor necrosis factor receptor superfamily member 6	NA	public	2018	Sun BB	NA	Males and Females	29875488	European	NA	3301	HG19/GRCh37	NA	Immune system	Protein	NA	NA	1	10534735	0	NA
1286	16663	prot-a-1049	Protein FAM3B	NA	public	2018	Sun BB	NA	Males and Females	29875488	European	NA	3301	HG19/GRCh37	NA	Immune system	Protein	NA	NA	1	10534735	0	NA
1287	16688	prot-a-1879	Protein MENT	NA	public	2018	Sun BB	NA	Males and Females	29875488	European	NA	3301	HG19/GRCh37	NA	Immune system	Protein	NA	NA	1	10534735	0	NA
1288	16693	prot-a-971	Endoplasmic reticulum aminopeptidase 1	NA	public	2018	Sun BB	NA	Males and Females	29875488	European	NA	3301	HG19/GRCh37	NA	Immune system	Protein	NA	NA	1	10534735	0	NA
1289	16696	prot-a-526	Glycoprotein hormones alpha chain	NA	public	2018	Sun BB	NA	Males and Females	29875488	European	NA	3301	HG19/GRCh37	NA	Immune system	Protein	NA	NA	1	10534735	0	NA
1290	16699	prot-a-713	Catenin alpha-2	NA	public	2018	Sun BB	NA	Males and Females	29875488	European	NA	3301	HG19/GRCh37	NA	Immune system	Protein	NA	NA	1	10534735	0	NA
1291	16711	prot-a-962	Ephrin type-B receptor 2	NA	public	2018	Sun BB	NA	Males and Females	29875488	European	NA	3301	HG19/GRCh37	NA	Immune system	Protein	NA	NA	1	10534735	0	NA
1292	16720	prot-a-2270	PIK3CA/PIK3R1	NA	public	2018	Sun BB	NA	Males and Females	29875488	European	NA	3301	HG19/GRCh37	NA	Immune system	Protein	NA	NA	1	10534735	0	NA
1293	16727	prot-a-835	DnaJ homolog subfamily A member 4	NA	public	2018	Sun BB	NA	Males and Females	29875488	European	NA	3301	HG19/GRCh37	NA	Immune system	Protein	NA	NA	1	10534735	0	NA
1294	16729	prot-a-2511	Recoverin	NA	public	2018	Sun BB	NA	Males and Females	29875488	European	NA	3301	HG19/GRCh37	NA	Immune system	Protein	NA	NA	1	10534735	0	NA
1295	16755	prot-a-2989	Toll-like receptor 2	NA	public	2018	Sun BB	NA	Males and Females	29875488	European	NA	3301	HG19/GRCh37	NA	Immune system	Protein	NA	NA	1	10534735	0	NA
1296	16764	prot-a-190	ATPase ASNA1	NA	public	2018	Sun BB	NA	Males and Females	29875488	European	NA	3301	HG19/GRCh37	NA	Immune system	Protein	NA	NA	1	10534735	0	NA
1297	16775	prot-a-2353	Putative uncharacterized protein PQLC2L	NA	public	2018	Sun BB	NA	Males and Females	29875488	European	NA	3301	HG19/GRCh37	NA	Immune system	Protein	NA	NA	1	10534735	0	NA
1298	16790	prot-a-403	C-C motif chemokine 25	NA	public	2018	Sun BB	NA	Males and Females	29875488	European	NA	3301	HG19/GRCh37	NA	Immune system	Protein	NA	NA	1	10534735	0	NA
1299	16809	prot-a-1475	Interleukin-13	NA	public	2018	Sun BB	NA	Males and Females	29875488	European	NA	3301	HG19/GRCh37	NA	Immune system	Protein	NA	NA	1	10534735	0	NA
1300	16812	prot-a-670	C-reactive protein	NA	public	2018	Sun BB	NA	Males and Females	29875488	European	NA	3301	HG19/GRCh37	NA	Immune system	Protein	NA	NA	1	10534735	0	NA
1301	16813	prot-a-2117	Netrin-1	NA	public	2018	Sun BB	NA	Males and Females	29875488	European	NA	3301	HG19/GRCh37	NA	Immune system	Protein	NA	NA	1	10534735	0	NA
1302	16817	prot-a-916	Probable RNA-binding protein EIF1AD	NA	public	2018	Sun BB	NA	Males and Females	29875488	European	NA	3301	HG19/GRCh37	NA	Immune system	Protein	NA	NA	1	10534735	0	NA
1303	16823	prot-a-980	Erlin-1	NA	public	2018	Sun BB	NA	Males and Females	29875488	European	NA	3301	HG19/GRCh37	NA	Immune system	Protein	NA	NA	1	10534735	0	NA
1304	16841	prot-a-151	Rho GTPase-activating protein 5	NA	public	2018	Sun BB	NA	Males and Females	29875488	European	NA	3301	HG19/GRCh37	NA	Immune system	Protein	NA	NA	1	10534735	0	NA
1305	16844	prot-a-2820	Serine protease inhibitor Kazal-type 6	NA	public	2018	Sun BB	NA	Males and Females	29875488	European	NA	3301	HG19/GRCh37	NA	Immune system	Protein	NA	NA	1	10534735	0	NA
1306	16882	prot-a-2765	Solute carrier organic anion transporter family member 5A1	NA	public	2018	Sun BB	NA	Males and Females	29875488	European	NA	3301	HG19/GRCh37	NA	Immune system	Protein	NA	NA	1	10534735	0	NA
1307	16886	prot-a-1586	Inter-alpha-trypsin inhibitor heavy chain H1	NA	public	2018	Sun BB	NA	Males and Females	29875488	European	NA	3301	HG19/GRCh37	NA	Immune system	Protein	NA	NA	1	10534735	0	NA
1308	16919	prot-a-2811	SPARC-like protein 1	NA	public	2018	Sun BB	NA	Males and Females	29875488	European	NA	3301	HG19/GRCh37	NA	Immune system	Protein	NA	NA	1	10534735	0	NA
1309	16921	prot-a-2626	Histone deacetylase complex subunit SAP30	NA	public	2018	Sun BB	NA	Males and Females	29875488	European	NA	3301	HG19/GRCh37	NA	Immune system	Protein	NA	NA	1	10534735	0	NA
1310	16943	prot-a-1840	Dual specificity mitogen-activated protein kinase kinase 1	NA	public	2018	Sun BB	NA	Males and Females	29875488	European	NA	3301	HG19/GRCh37	NA	Immune system	Protein	NA	NA	1	10534735	0	NA
1311	16948	prot-a-1939	Double-strand break repair protein MRE11A	NA	public	2018	Sun BB	NA	Males and Females	29875488	European	NA	3301	HG19/GRCh37	NA	Immune system	Protein	NA	NA	1	10534735	0	NA
1312	16969	prot-a-2428	Prostaglandin reductase 1	NA	public	2018	Sun BB	NA	Males and Females	29875488	European	NA	3301	HG19/GRCh37	NA	Immune system	Protein	NA	NA	1	10534735	0	NA
1313	16984	prot-a-2828	Testican-3	NA	public	2018	Sun BB	NA	Males and Females	29875488	European	NA	3301	HG19/GRCh37	NA	Immune system	Protein	NA	NA	1	10534735	0	NA
1314	17002	prot-a-2242	PDZK1-interacting protein 1	NA	public	2018	Sun BB	NA	Males and Females	29875488	European	NA	3301	HG19/GRCh37	NA	Immune system	Protein	NA	NA	1	10534735	0	NA
1315	17008	prot-a-1467	Interleukin-11 receptor subunit alpha	NA	public	2018	Sun BB	NA	Males and Females	29875488	European	NA	3301	HG19/GRCh37	NA	Immune system	Protein	NA	NA	1	10534735	0	NA
1316	17030	prot-a-1943	39S ribosomal protein L34, mitochondrial	NA	public	2018	Sun BB	NA	Males and Females	29875488	European	NA	3301	HG19/GRCh37	NA	Immune system	Protein	NA	NA	1	10534735	0	NA
1317	17031	prot-a-2857	Alpha-N-acetylgalactosaminide alpha-2,6-sialyltransferase 6	NA	public	2018	Sun BB	NA	Males and Females	29875488	European	NA	3301	HG19/GRCh37	NA	Immune system	Protein	NA	NA	1	10534735	0	NA
1318	17048	prot-a-270	Bromodomain testis-specific protein	NA	public	2018	Sun BB	NA	Males and Females	29875488	European	NA	3301	HG19/GRCh37	NA	Immune system	Protein	NA	NA	1	10534735	0	NA
1319	17063	prot-a-2705	Seizure 6-like protein 2	NA	public	2018	Sun BB	NA	Males and Females	29875488	European	NA	3301	HG19/GRCh37	NA	Immune system	Protein	NA	NA	1	10534735	0	NA
1320	17072	prot-a-2565	RING finger protein 148	NA	public	2018	Sun BB	NA	Males and Females	29875488	European	NA	3301	HG19/GRCh37	NA	Immune system	Protein	NA	NA	1	10534735	0	NA
1321	17094	prot-a-1017	FAS-associated factor 2	NA	public	2018	Sun BB	NA	Males and Females	29875488	European	NA	3301	HG19/GRCh37	NA	Immune system	Protein	NA	NA	1	10534735	0	NA
1322	17111	prot-a-1217	Glioma pathogenesis-related protein 1	NA	public	2018	Sun BB	NA	Males and Females	29875488	European	NA	3301	HG19/GRCh37	NA	Immune system	Protein	NA	NA	1	10534735	0	NA
1323	17132	prot-a-1039	Protein FAM189A2	NA	public	2018	Sun BB	NA	Males and Females	29875488	European	NA	3301	HG19/GRCh37	NA	Immune system	Protein	NA	NA	1	10534735	0	NA
1324	17164	prot-a-2528	E3 ubiquitin-protein ligase rififylin	NA	public	2018	Sun BB	NA	Males and Females	29875488	European	NA	3301	HG19/GRCh37	NA	Immune system	Protein	NA	NA	1	10534735	0	NA
1325	17199	prot-a-2474	Ras-related protein Rab-27A	NA	public	2018	Sun BB	NA	Males and Females	29875488	European	NA	3301	HG19/GRCh37	NA	Immune system	Protein	NA	NA	1	10534735	0	NA
1326	17214	prot-a-1525	Interleukin-3	NA	public	2018	Sun BB	NA	Males and Females	29875488	European	NA	3301	HG19/GRCh37	NA	Immune system	Protein	NA	NA	1	10534735	0	NA
1327	17226	prot-a-2719	SHC-transforming protein 4	NA	public	2018	Sun BB	NA	Males and Females	29875488	European	NA	3301	HG19/GRCh37	NA	Immune system	Protein	NA	NA	1	10534735	0	NA
1328	17250	prot-a-751	C-X-C motif chemokine 9	NA	public	2018	Sun BB	NA	Males and Females	29875488	European	NA	3301	HG19/GRCh37	NA	Immune system	Protein	NA	NA	1	10534735	0	NA
1329	17254	prot-a-2824	Kunitz-type protease inhibitor 2	NA	public	2018	Sun BB	NA	Males and Females	29875488	European	NA	3301	HG19/GRCh37	NA	Immune system	Protein	NA	NA	1	10534735	0	NA
1330	17258	prot-a-2211	Neuroendocrine convertase 1	NA	public	2018	Sun BB	NA	Males and Females	29875488	European	NA	3301	HG19/GRCh37	NA	Immune system	Protein	NA	NA	1	10534735	0	NA
1331	17293	prot-a-479	Cadherin-12	NA	public	2018	Sun BB	NA	Males and Females	29875488	European	NA	3301	HG19/GRCh37	NA	Immune system	Protein	NA	NA	1	10534735	0	NA
1332	17301	prot-a-3044	Tumor necrosis factor receptor superfamily member 18	NA	public	2018	Sun BB	NA	Males and Females	29875488	European	NA	3301	HG19/GRCh37	NA	Immune system	Protein	NA	NA	1	10534735	0	NA
1333	17308	prot-a-2725	Sialic acid-binding Ig-like lectin 12	NA	public	2018	Sun BB	NA	Males and Females	29875488	European	NA	3301	HG19/GRCh37	NA	Immune system	Protein	NA	NA	1	10534735	0	NA
1334	17311	prot-a-2770	Secreted Ly-6/uPAR-related protein 1	NA	public	2018	Sun BB	NA	Males and Females	29875488	European	NA	3301	HG19/GRCh37	NA	Immune system	Protein	NA	NA	1	10534735	0	NA
1335	17411	prot-a-1657	Kallikrein-12	NA	public	2018	Sun BB	NA	Males and Females	29875488	European	NA	3301	HG19/GRCh37	NA	Immune system	Protein	NA	NA	1	10534735	0	NA
1336	17415	prot-a-2588	Dolichyl-diphosphooligosaccharide--protein glycosyltransferase subunit 1	NA	public	2018	Sun BB	NA	Males and Females	29875488	European	NA	3301	HG19/GRCh37	NA	Immune system	Protein	NA	NA	1	10534735	0	NA
1337	17432	prot-a-349	Calcium/calmodulin-dependent protein kinase type II subunit beta	NA	public	2018	Sun BB	NA	Males and Females	29875488	European	NA	3301	HG19/GRCh37	NA	Immune system	Protein	NA	NA	1	10534735	0	NA
1338	17441	prot-a-1199	GTP-binding protein GEM	NA	public	2018	Sun BB	NA	Males and Females	29875488	European	NA	3301	HG19/GRCh37	NA	Immune system	Protein	NA	NA	1	10534735	0	NA
1339	17455	prot-a-717	Lysosomal protective protein	NA	public	2018	Sun BB	NA	Males and Females	29875488	European	NA	3301	HG19/GRCh37	NA	Immune system	Protein	NA	NA	1	10534735	0	NA
1340	17475	prot-a-1990	N-acylethanolamine-hydrolyzing acid amidase	NA	public	2018	Sun BB	NA	Males and Females	29875488	European	NA	3301	HG19/GRCh37	NA	Immune system	Protein	NA	NA	1	10534735	0	NA
1341	17480	prot-a-1741	Leukocyte immunoglobulin-like receptor subfamily A member 6	NA	public	2018	Sun BB	NA	Males and Females	29875488	European	NA	3301	HG19/GRCh37	NA	Immune system	Protein	NA	NA	1	10534735	0	NA
1342	17482	prot-a-957	Ephrin type-A receptor 2	NA	public	2018	Sun BB	NA	Males and Females	29875488	European	NA	3301	HG19/GRCh37	NA	Immune system	Protein	NA	NA	1	10534735	0	NA
1343	17492	prot-a-900	Ephrin-A4	NA	public	2018	Sun BB	NA	Males and Females	29875488	European	NA	3301	HG19/GRCh37	NA	Immune system	Protein	NA	NA	1	10534735	0	NA
1344	17493	prot-a-1069	F-box only protein 3	NA	public	2018	Sun BB	NA	Males and Females	29875488	European	NA	3301	HG19/GRCh37	NA	Immune system	Protein	NA	NA	1	10534735	0	NA
1345	17497	prot-a-2776	Essential MCU regulator, mitochondrial	NA	public	2018	Sun BB	NA	Males and Females	29875488	European	NA	3301	HG19/GRCh37	NA	Immune system	Protein	NA	NA	1	10534735	0	NA
1346	17499	prot-a-2410	Proteasome subunit alpha type-1	NA	public	2018	Sun BB	NA	Males and Females	29875488	European	NA	3301	HG19/GRCh37	NA	Immune system	Protein	NA	NA	1	10534735	0	NA
1347	17504	prot-a-165	Armadillo repeat-containing protein 5	NA	public	2018	Sun BB	NA	Males and Females	29875488	European	NA	3301	HG19/GRCh37	NA	Immune system	Protein	NA	NA	1	10534735	0	NA
1348	17545	prot-a-1221	Glycosyltransferase 8 domain-containing protein 1	NA	public	2018	Sun BB	NA	Males and Females	29875488	European	NA	3301	HG19/GRCh37	NA	Immune system	Protein	NA	NA	1	10534735	0	NA
1349	17551	prot-a-2313	Phosphomevalonate kinase	NA	public	2018	Sun BB	NA	Males and Females	29875488	European	NA	3301	HG19/GRCh37	NA	Immune system	Protein	NA	NA	1	10534735	0	NA
1350	17569	prot-a-2065	NoneX	NA	public	2018	Sun BB	NA	Males and Females	29875488	European	NA	3301	HG19/GRCh37	NA	Immune system	Protein	NA	NA	1	10534735	0	NA
1351	17573	prot-a-2082	Neuropeptide W	NA	public	2018	Sun BB	NA	Males and Females	29875488	European	NA	3301	HG19/GRCh37	NA	Immune system	Protein	NA	NA	1	10534735	0	NA
1352	17584	prot-a-3271	Zinc finger protein 382	NA	public	2018	Sun BB	NA	Males and Females	29875488	European	NA	3301	HG19/GRCh37	NA	Immune system	Protein	NA	NA	1	10534735	0	NA
1353	17601	prot-a-105	Acidic leucine-rich nuclear phosphoprotein 32 family member B	NA	public	2018	Sun BB	NA	Males and Females	29875488	European	NA	3301	HG19/GRCh37	NA	Immune system	Protein	NA	NA	1	10534735	0	NA
1354	17613	prot-a-2731	Sialic acid-binding Ig-like lectin 9	NA	public	2018	Sun BB	NA	Males and Females	29875488	European	NA	3301	HG19/GRCh37	NA	Immune system	Protein	NA	NA	1	10534735	0	NA
1355	17617	prot-a-171	Arylsulfatase A	NA	public	2018	Sun BB	NA	Males and Females	29875488	European	NA	3301	HG19/GRCh37	NA	Immune system	Protein	NA	NA	1	10534735	0	NA
1356	17629	prot-a-3260	Zinc finger protein 134	NA	public	2018	Sun BB	NA	Males and Females	29875488	European	NA	3301	HG19/GRCh37	NA	Immune system	Protein	NA	NA	1	10534735	0	NA
1357	17646	prot-a-3082	Tumor protein 63	NA	public	2018	Sun BB	NA	Males and Females	29875488	European	NA	3301	HG19/GRCh37	NA	Immune system	Protein	NA	NA	1	10534735	0	NA
1358	17660	prot-a-3030	Tumor necrosis factor alpha-induced protein 3	NA	public	2018	Sun BB	NA	Males and Females	29875488	European	NA	3301	HG19/GRCh37	NA	Immune system	Protein	NA	NA	1	10534735	0	NA
1359	17668	prot-a-2284	Group XIIB secretory phospholipase A2-like protein	NA	public	2018	Sun BB	NA	Males and Females	29875488	European	NA	3301	HG19/GRCh37	NA	Immune system	Protein	NA	NA	1	10534735	0	NA
1360	17691	prot-a-1632	UPF0577 protein KIAA1324-like	NA	public	2018	Sun BB	NA	Males and Females	29875488	European	NA	3301	HG19/GRCh37	NA	Immune system	Protein	NA	NA	1	10534735	0	NA
1361	17739	prot-a-1372	HRAS-like suppressor 2	NA	public	2018	Sun BB	NA	Males and Females	29875488	European	NA	3301	HG19/GRCh37	NA	Immune system	Protein	NA	NA	1	10534735	0	NA
1362	17744	prot-a-2741	Signaling lymphocytic activation molecule	NA	public	2018	Sun BB	NA	Males and Females	29875488	European	NA	3301	HG19/GRCh37	NA	Immune system	Protein	NA	NA	1	10534735	0	NA
1363	17755	prot-a-436	CMRF35-like molecule 7	NA	public	2018	Sun BB	NA	Males and Females	29875488	European	NA	3301	HG19/GRCh37	NA	Immune system	Protein	NA	NA	1	10534735	0	NA
1364	17765	prot-a-1655	Kelch-like protein 13	NA	public	2018	Sun BB	NA	Males and Females	29875488	European	NA	3301	HG19/GRCh37	NA	Immune system	Protein	NA	NA	1	10534735	0	NA
1365	17776	prot-a-1534	Interleukin-5	NA	public	2018	Sun BB	NA	Males and Females	29875488	European	NA	3301	HG19/GRCh37	NA	Immune system	Protein	NA	NA	1	10534735	0	NA
1366	17778	prot-a-1704	Tyrosine-protein kinase Lck	NA	public	2018	Sun BB	NA	Males and Females	29875488	European	NA	3301	HG19/GRCh37	NA	Immune system	Protein	NA	NA	1	10534735	0	NA
1367	17786	prot-a-1624	Uncharacterized protein KIAA0040	NA	public	2018	Sun BB	NA	Males and Females	29875488	European	NA	3301	HG19/GRCh37	NA	Immune system	Protein	NA	NA	1	10534735	0	NA
1368	17788	prot-a-566	Creatine kinase M-type	NA	public	2018	Sun BB	NA	Males and Females	29875488	European	NA	3301	HG19/GRCh37	NA	Immune system	Protein	NA	NA	1	10534735	0	NA
1369	17808	prot-a-2687	Small EDRK-rich factor 1	NA	public	2018	Sun BB	NA	Males and Females	29875488	European	NA	3301	HG19/GRCh37	NA	Immune system	Protein	NA	NA	1	10534735	0	NA
1370	17820	prot-a-2797	Suppressor of cytokine signaling 3	NA	public	2018	Sun BB	NA	Males and Females	29875488	European	NA	3301	HG19/GRCh37	NA	Immune system	Protein	NA	NA	1	10534735	0	NA
1371	17826	prot-a-942	Poly(U)-specific endoribonuclease	NA	public	2018	Sun BB	NA	Males and Females	29875488	European	NA	3301	HG19/GRCh37	NA	Immune system	Protein	NA	NA	1	10534735	0	NA
1372	17834	prot-a-173	Arylsulfatase K	NA	public	2018	Sun BB	NA	Males and Females	29875488	European	NA	3301	HG19/GRCh37	NA	Immune system	Protein	NA	NA	1	10534735	0	NA
1373	17868	prot-a-1874	Mediator of RNA polymerase II transcription subunit 1	NA	public	2018	Sun BB	NA	Males and Females	29875488	European	NA	3301	HG19/GRCh37	NA	Immune system	Protein	NA	NA	1	10534735	0	NA
1374	17873	prot-a-115	Amyloid beta A4 precursor protein-binding family B member 1	NA	public	2018	Sun BB	NA	Males and Females	29875488	European	NA	3301	HG19/GRCh37	NA	Immune system	Protein	NA	NA	1	10534735	0	NA
1375	17874	prot-a-1095	Fibroblast growth factor 5	NA	public	2018	Sun BB	NA	Males and Females	29875488	European	NA	3301	HG19/GRCh37	NA	Immune system	Protein	NA	NA	1	10534735	0	NA
1376	17924	prot-a-181	Activating signal cointegrator 1 complex subunit 1	NA	public	2018	Sun BB	NA	Males and Females	29875488	European	NA	3301	HG19/GRCh37	NA	Immune system	Protein	NA	NA	1	10534735	0	NA
1377	17934	prot-a-1904	Malectin	NA	public	2018	Sun BB	NA	Males and Females	29875488	European	NA	3301	HG19/GRCh37	NA	Immune system	Protein	NA	NA	1	10534735	0	NA
1378	17937	prot-a-519	Cryptic protein	NA	public	2018	Sun BB	NA	Males and Females	29875488	European	NA	3301	HG19/GRCh37	NA	Immune system	Protein	NA	NA	1	10534735	0	NA
1379	17947	prot-a-2971	Thrombospondin-3	NA	public	2018	Sun BB	NA	Males and Females	29875488	European	NA	3301	HG19/GRCh37	NA	Immune system	Protein	NA	NA	1	10534735	0	NA
1380	17950	prot-a-2246	E3 ubiquitin-protein ligase pellino homolog 2	NA	public	2018	Sun BB	NA	Males and Females	29875488	European	NA	3301	HG19/GRCh37	NA	Immune system	Protein	NA	NA	1	10534735	0	NA
1381	17951	prot-a-417	Cell cycle progression protein 1	NA	public	2018	Sun BB	NA	Males and Females	29875488	European	NA	3301	HG19/GRCh37	NA	Immune system	Protein	NA	NA	1	10534735	0	NA
1382	17990	prot-a-2320	Protein O-glucosyltransferase 1	NA	public	2018	Sun BB	NA	Males and Females	29875488	European	NA	3301	HG19/GRCh37	NA	Immune system	Protein	NA	NA	1	10534735	0	NA
1383	17994	prot-a-397	C-C motif chemokine 21	NA	public	2018	Sun BB	NA	Males and Females	29875488	European	NA	3301	HG19/GRCh37	NA	Immune system	Protein	NA	NA	1	10534735	0	NA
1384	17996	prot-a-1668	Kallikrein-8	NA	public	2018	Sun BB	NA	Males and Females	29875488	European	NA	3301	HG19/GRCh37	NA	Immune system	Protein	NA	NA	1	10534735	0	NA
1385	18002	prot-a-853	Delta and Notch-like epidermal growth factor-related receptor	NA	public	2018	Sun BB	NA	Males and Females	29875488	European	NA	3301	HG19/GRCh37	NA	Immune system	Protein	NA	NA	1	10534735	0	NA
1386	18014	prot-a-150	Rho GTPase-activating protein 36	NA	public	2018	Sun BB	NA	Males and Females	29875488	European	NA	3301	HG19/GRCh37	NA	Immune system	Protein	NA	NA	1	10534735	0	NA
1387	18020	prot-a-56	Angiogenic factor with G patch and FHA domains 1	NA	public	2018	Sun BB	NA	Males and Females	29875488	European	NA	3301	HG19/GRCh37	NA	Immune system	Protein	NA	NA	1	10534735	0	NA
1388	18069	prot-a-579	C-type lectin domain family 5 member A	NA	public	2018	Sun BB	NA	Males and Females	29875488	European	NA	3301	HG19/GRCh37	NA	Immune system	Protein	NA	NA	1	10534735	0	NA
1389	18089	prot-a-2807	Sperm-associated antigen 11B	NA	public	2018	Sun BB	NA	Males and Females	29875488	European	NA	3301	HG19/GRCh37	NA	Immune system	Protein	NA	NA	1	10534735	0	NA
1390	18095	prot-a-2249	Peroxisomal membrane protein PEX14	NA	public	2018	Sun BB	NA	Males and Females	29875488	European	NA	3301	HG19/GRCh37	NA	Immune system	Protein	NA	NA	1	10534735	0	NA
1391	18103	prot-a-904	Ephrin-B2	NA	public	2018	Sun BB	NA	Males and Females	29875488	European	NA	3301	HG19/GRCh37	NA	Immune system	Protein	NA	NA	1	10534735	0	NA
1392	18104	prot-a-2431	Parathyroid hormone	NA	public	2018	Sun BB	NA	Males and Females	29875488	European	NA	3301	HG19/GRCh37	NA	Immune system	Protein	NA	NA	1	10534735	0	NA
1393	18109	prot-a-2439	Tyrosine-protein phosphatase non-receptor type 2	NA	public	2018	Sun BB	NA	Males and Females	29875488	European	NA	3301	HG19/GRCh37	NA	Immune system	Protein	NA	NA	1	10534735	0	NA
1394	18168	prot-a-558	Carbohydrate sulfotransferase 6	NA	public	2018	Sun BB	NA	Males and Females	29875488	European	NA	3301	HG19/GRCh37	NA	Immune system	Protein	NA	NA	1	10534735	0	NA
1395	18172	prot-a-2255	Phosphoglycerate kinase 1	NA	public	2018	Sun BB	NA	Males and Females	29875488	European	NA	3301	HG19/GRCh37	NA	Immune system	Protein	NA	NA	1	10534735	0	NA
1396	18205	prot-a-2371	Protein kinase C iota type	NA	public	2018	Sun BB	NA	Males and Females	29875488	European	NA	3301	HG19/GRCh37	NA	Immune system	Protein	NA	NA	1	10534735	0	NA
1397	18215	prot-a-891	Endothelial differentiation-related factor 1	NA	public	2018	Sun BB	NA	Males and Females	29875488	European	NA	3301	HG19/GRCh37	NA	Immune system	Protein	NA	NA	1	10534735	0	NA
1398	18224	prot-a-611	Contactin-associated protein-like 2	NA	public	2018	Sun BB	NA	Males and Females	29875488	European	NA	3301	HG19/GRCh37	NA	Immune system	Protein	NA	NA	1	10534735	0	NA
1399	18225	prot-a-2951	Trefoil factor 1	NA	public	2018	Sun BB	NA	Males and Females	29875488	European	NA	3301	HG19/GRCh37	NA	Immune system	Protein	NA	NA	1	10534735	0	NA
1400	18228	prot-a-2544	Protein RIC-3	NA	public	2018	Sun BB	NA	Males and Females	29875488	European	NA	3301	HG19/GRCh37	NA	Immune system	Protein	NA	NA	1	10534735	0	NA
1401	18288	prot-a-3079	TOX high mobility group box family member 3	NA	public	2018	Sun BB	NA	Males and Females	29875488	European	NA	3301	HG19/GRCh37	NA	Immune system	Protein	NA	NA	1	10534735	0	NA
1402	18305	prot-a-154	Rho guanine nucleotide exchange factor 10	NA	public	2018	Sun BB	NA	Males and Females	29875488	European	NA	3301	HG19/GRCh37	NA	Immune system	Protein	NA	NA	1	10534735	0	NA
1403	18311	prot-a-821	Dickkopf-related protein 1	NA	public	2018	Sun BB	NA	Males and Females	29875488	European	NA	3301	HG19/GRCh37	NA	Immune system	Protein	NA	NA	1	10534735	0	NA
1404	18317	prot-a-14	Acyl-CoA-binding domain-containing protein 6	NA	public	2018	Sun BB	NA	Males and Females	29875488	European	NA	3301	HG19/GRCh37	NA	Immune system	Protein	NA	NA	1	10534735	0	NA
1405	18322	prot-a-1138	Forkhead box protein L2	NA	public	2018	Sun BB	NA	Males and Females	29875488	European	NA	3301	HG19/GRCh37	NA	Immune system	Protein	NA	NA	1	10534735	0	NA
1406	18334	prot-a-166	Actin-related protein 2/3 complex subunit 3	NA	public	2018	Sun BB	NA	Males and Females	29875488	European	NA	3301	HG19/GRCh37	NA	Immune system	Protein	NA	NA	1	10534735	0	NA
1407	18370	prot-a-2046	Non-homologous end-joining factor 1	NA	public	2018	Sun BB	NA	Males and Females	29875488	European	NA	3301	HG19/GRCh37	NA	Immune system	Protein	NA	NA	1	10534735	0	NA
1408	18376	prot-a-1133	Fibronectin type III domain-containing protein 5	NA	public	2018	Sun BB	NA	Males and Females	29875488	European	NA	3301	HG19/GRCh37	NA	Immune system	Protein	NA	NA	1	10534735	0	NA
1409	18399	prot-a-2105	Neurexin-3-beta	NA	public	2018	Sun BB	NA	Males and Females	29875488	European	NA	3301	HG19/GRCh37	NA	Immune system	Protein	NA	NA	1	10534735	0	NA
1410	18403	prot-a-357	Calcium-regulated heat stable protein 1	NA	public	2018	Sun BB	NA	Males and Females	29875488	European	NA	3301	HG19/GRCh37	NA	Immune system	Protein	NA	NA	1	10534735	0	NA
1411	18408	prot-a-2007	Neural cell adhesion molecule 1	NA	public	2018	Sun BB	NA	Males and Females	29875488	European	NA	3301	HG19/GRCh37	NA	Immune system	Protein	NA	NA	1	10534735	0	NA
1412	18425	prot-a-2435	Pleiotrophin	NA	public	2018	Sun BB	NA	Males and Females	29875488	European	NA	3301	HG19/GRCh37	NA	Immune system	Protein	NA	NA	1	10534735	0	NA
1413	18437	prot-a-1626	Dyslexia-associated protein KIAA0319-like protein	NA	public	2018	Sun BB	NA	Males and Females	29875488	European	NA	3301	HG19/GRCh37	NA	Immune system	Protein	NA	NA	1	10534735	0	NA
1414	18448	prot-a-621	Collagen alpha-1(XXVIII) chain	NA	public	2018	Sun BB	NA	Males and Females	29875488	European	NA	3301	HG19/GRCh37	NA	Immune system	Protein	NA	NA	1	10534735	0	NA
1415	18469	prot-a-2546	Receptor-interacting serine/threonine-protein kinase 2	NA	public	2018	Sun BB	NA	Males and Females	29875488	European	NA	3301	HG19/GRCh37	NA	Immune system	Protein	NA	NA	1	10534735	0	NA
1416	18485	prot-a-1593	Inositol-trisphosphate 3-kinase A	NA	public	2018	Sun BB	NA	Males and Females	29875488	European	NA	3301	HG19/GRCh37	NA	Immune system	Protein	NA	NA	1	10534735	0	NA
1417	18493	prot-a-478	Cadherin-12	NA	public	2018	Sun BB	NA	Males and Females	29875488	European	NA	3301	HG19/GRCh37	NA	Immune system	Protein	NA	NA	1	10534735	0	NA
1418	18505	prot-a-484	Cadherin-3	NA	public	2018	Sun BB	NA	Males and Females	29875488	European	NA	3301	HG19/GRCh37	NA	Immune system	Protein	NA	NA	1	10534735	0	NA
1419	18515	prot-a-2213	Prenylcysteine oxidase-like	NA	public	2018	Sun BB	NA	Males and Females	29875488	European	NA	3301	HG19/GRCh37	NA	Immune system	Protein	NA	NA	1	10534735	0	NA
1420	18519	prot-a-706	Cystatin-8	NA	public	2018	Sun BB	NA	Males and Females	29875488	European	NA	3301	HG19/GRCh37	NA	Immune system	Protein	NA	NA	1	10534735	0	NA
1421	18534	prot-a-2464	Dihydropteridine reductase	NA	public	2018	Sun BB	NA	Males and Females	29875488	European	NA	3301	HG19/GRCh37	NA	Immune system	Protein	NA	NA	1	10534735	0	NA
1422	18538	prot-a-1861	Myoglobin	NA	public	2018	Sun BB	NA	Males and Females	29875488	European	NA	3301	HG19/GRCh37	NA	Immune system	Protein	NA	NA	1	10534735	0	NA
1423	18545	prot-a-1907	Malonyl-CoA decarboxylase, mitochondrial	NA	public	2018	Sun BB	NA	Males and Females	29875488	European	NA	3301	HG19/GRCh37	NA	Immune system	Protein	NA	NA	1	10534735	0	NA
1424	18583	prot-a-134	Apolipoprotein L1	NA	public	2018	Sun BB	NA	Males and Females	29875488	European	NA	3301	HG19/GRCh37	NA	Immune system	Protein	NA	NA	1	10534735	0	NA
1425	18584	prot-a-1985	Myocardial zonula adherens protein	NA	public	2018	Sun BB	NA	Males and Females	29875488	European	NA	3301	HG19/GRCh37	NA	Immune system	Protein	NA	NA	1	10534735	0	NA
1426	18590	prot-a-2067	Neurogenic locus notch homolog protein 1	NA	public	2018	Sun BB	NA	Males and Females	29875488	European	NA	3301	HG19/GRCh37	NA	Immune system	Protein	NA	NA	1	10534735	0	NA
1427	18597	prot-a-1597	Protein jagged-2	NA	public	2018	Sun BB	NA	Males and Females	29875488	European	NA	3301	HG19/GRCh37	NA	Immune system	Protein	NA	NA	1	10534735	0	NA
1428	18618	prot-a-1056	Tumor necrosis factor receptor superfamily member 6	NA	public	2018	Sun BB	NA	Males and Females	29875488	European	NA	3301	HG19/GRCh37	NA	Immune system	Protein	NA	NA	1	10534735	0	NA
1429	18621	prot-a-1953	Mitochondrial peptide methionine sulfoxide reductase	NA	public	2018	Sun BB	NA	Males and Females	29875488	European	NA	3301	HG19/GRCh37	NA	Immune system	Protein	NA	NA	1	10534735	0	NA
1430	18624	prot-a-1600	Junctional adhesion molecule B	NA	public	2018	Sun BB	NA	Males and Females	29875488	European	NA	3301	HG19/GRCh37	NA	Immune system	Protein	NA	NA	1	10534735	0	NA
1431	18633	prot-a-1284	Glutathione S-transferase A3	NA	public	2018	Sun BB	NA	Males and Females	29875488	European	NA	3301	HG19/GRCh37	NA	Immune system	Protein	NA	NA	1	10534735	0	NA
1432	18651	prot-a-852	Delta and Notch-like epidermal growth factor-related receptor	NA	public	2018	Sun BB	NA	Males and Females	29875488	European	NA	3301	HG19/GRCh37	NA	Immune system	Protein	NA	NA	1	10534735	0	NA
1433	18654	prot-a-2200	Protocadherin alpha-7	NA	public	2018	Sun BB	NA	Males and Females	29875488	European	NA	3301	HG19/GRCh37	NA	Immune system	Protein	NA	NA	1	10534735	0	NA
1434	18672	prot-a-2081	Neuronal pentraxin-2	NA	public	2018	Sun BB	NA	Males and Females	29875488	European	NA	3301	HG19/GRCh37	NA	Immune system	Protein	NA	NA	1	10534735	0	NA
1435	18681	prot-a-2979	Fructose-2,6-bisphosphatase TIGAR	NA	public	2018	Sun BB	NA	Males and Females	29875488	European	NA	3301	HG19/GRCh37	NA	Immune system	Protein	NA	NA	1	10534735	0	NA
1436	18682	prot-a-2350	Calcineurin subunit B type 1	NA	public	2018	Sun BB	NA	Males and Females	29875488	European	NA	3301	HG19/GRCh37	NA	Immune system	Protein	NA	NA	1	10534735	0	NA
1437	18692	prot-a-2787	Synaptosomal-associated protein 29	NA	public	2018	Sun BB	NA	Males and Females	29875488	European	NA	3301	HG19/GRCh37	NA	Immune system	Protein	NA	NA	1	10534735	0	NA
1438	18704	prot-a-1114	Peptidyl-prolyl cis-trans isomerase FKBP2	NA	public	2018	Sun BB	NA	Males and Females	29875488	European	NA	3301	HG19/GRCh37	NA	Immune system	Protein	NA	NA	1	10534735	0	NA
1439	18743	prot-a-2855	Alpha-N-acetylgalactosaminide alpha-2,6-sialyltransferase 3	NA	public	2018	Sun BB	NA	Males and Females	29875488	European	NA	3301	HG19/GRCh37	NA	Immune system	Protein	NA	NA	1	10534735	0	NA
1440	18784	prot-a-1576	Immunoglobulin superfamily containing leucine-rich repeat protein 2	NA	public	2018	Sun BB	NA	Males and Females	29875488	European	NA	3301	HG19/GRCh37	NA	Immune system	Protein	NA	NA	1	10534735	0	NA
1441	18805	prot-a-1183	Glucokinase	NA	public	2018	Sun BB	NA	Males and Females	29875488	European	NA	3301	HG19/GRCh37	NA	Immune system	Protein	NA	NA	1	10534735	0	NA
1442	18807	prot-a-1589	Integral membrane protein 2A	NA	public	2018	Sun BB	NA	Males and Females	29875488	European	NA	3301	HG19/GRCh37	NA	Immune system	Protein	NA	NA	1	10534735	0	NA
1443	18810	prot-a-3114	Tubulin--tyrosine ligase	NA	public	2018	Sun BB	NA	Males and Females	29875488	European	NA	3301	HG19/GRCh37	NA	Immune system	Protein	NA	NA	1	10534735	0	NA
1444	18814	prot-a-977	Epiregulin	NA	public	2018	Sun BB	NA	Males and Females	29875488	European	NA	3301	HG19/GRCh37	NA	Immune system	Protein	NA	NA	1	10534735	0	NA
1445	18815	prot-a-833	Dermokine	NA	public	2018	Sun BB	NA	Males and Females	29875488	European	NA	3301	HG19/GRCh37	NA	Immune system	Protein	NA	NA	1	10534735	0	NA
1446	18826	prot-a-253	Biliverdin reductase A	NA	public	2018	Sun BB	NA	Males and Females	29875488	European	NA	3301	HG19/GRCh37	NA	Immune system	Protein	NA	NA	1	10534735	0	NA
1447	18883	prot-a-509	Chymotrypsin-like elastase family member 3B	NA	public	2018	Sun BB	NA	Males and Females	29875488	European	NA	3301	HG19/GRCh37	NA	Immune system	Protein	NA	NA	1	10534735	0	NA
1448	18885	prot-a-2922	Tachykinin-4	NA	public	2018	Sun BB	NA	Males and Females	29875488	European	NA	3301	HG19/GRCh37	NA	Immune system	Protein	NA	NA	1	10534735	0	NA
1449	18906	prot-a-700	Cysteine and glycine-rich protein 2	NA	public	2018	Sun BB	NA	Males and Females	29875488	European	NA	3301	HG19/GRCh37	NA	Immune system	Protein	NA	NA	1	10534735	0	NA
1450	18936	prot-a-260	Cytoplasmic tyrosine-protein kinase BMX	NA	public	2018	Sun BB	NA	Males and Females	29875488	European	NA	3301	HG19/GRCh37	NA	Immune system	Protein	NA	NA	1	10534735	0	NA
1451	18975	prot-a-911	EH domain-binding protein 1	NA	public	2018	Sun BB	NA	Males and Females	29875488	European	NA	3301	HG19/GRCh37	NA	Immune system	Protein	NA	NA	1	10534735	0	NA
1452	18981	prot-a-63	Apoptosis-inducing factor 1, mitochondrial	NA	public	2018	Sun BB	NA	Males and Females	29875488	European	NA	3301	HG19/GRCh37	NA	Immune system	Protein	NA	NA	1	10534735	0	NA
1453	18985	prot-a-587	CXADR-like membrane protein	NA	public	2018	Sun BB	NA	Males and Females	29875488	European	NA	3301	HG19/GRCh37	NA	Immune system	Protein	NA	NA	1	10534735	0	NA
1454	18992	prot-a-2358	PR domain zinc finger protein 4	NA	public	2018	Sun BB	NA	Males and Females	29875488	European	NA	3301	HG19/GRCh37	NA	Immune system	Protein	NA	NA	1	10534735	0	NA
1455	19013	prot-a-928	ELAV-like protein 1	NA	public	2018	Sun BB	NA	Males and Females	29875488	European	NA	3301	HG19/GRCh37	NA	Immune system	Protein	NA	NA	1	10534735	0	NA
1456	19017	prot-a-593	Colipase-like protein 2	NA	public	2018	Sun BB	NA	Males and Females	29875488	European	NA	3301	HG19/GRCh37	NA	Immune system	Protein	NA	NA	1	10534735	0	NA
1457	19020	prot-a-3038	Tumor necrosis factor receptor superfamily member 11B	NA	public	2018	Sun BB	NA	Males and Females	29875488	European	NA	3301	HG19/GRCh37	NA	Immune system	Protein	NA	NA	1	10534735	0	NA
1458	19035	prot-a-1012	Fatty acid-binding protein, heart	NA	public	2018	Sun BB	NA	Males and Females	29875488	European	NA	3301	HG19/GRCh37	NA	Immune system	Protein	NA	NA	1	10534735	0	NA
1459	19037	prot-a-1160	Protein G6b	NA	public	2018	Sun BB	NA	Males and Females	29875488	European	NA	3301	HG19/GRCh37	NA	Immune system	Protein	NA	NA	1	10534735	0	NA
1460	19039	prot-a-361	Protein CASC4	NA	public	2018	Sun BB	NA	Males and Females	29875488	European	NA	3301	HG19/GRCh37	NA	Immune system	Protein	NA	NA	1	10534735	0	NA
1461	19066	prot-a-518	Complement factor B	NA	public	2018	Sun BB	NA	Males and Females	29875488	European	NA	3301	HG19/GRCh37	NA	Immune system	Protein	NA	NA	1	10534735	0	NA
1462	19078	prot-a-2107	Neurexin-3-beta	NA	public	2018	Sun BB	NA	Males and Females	29875488	European	NA	3301	HG19/GRCh37	NA	Immune system	Protein	NA	NA	1	10534735	0	NA
1463	19084	prot-a-763	Death-associated protein kinase 2	NA	public	2018	Sun BB	NA	Males and Females	29875488	European	NA	3301	HG19/GRCh37	NA	Immune system	Protein	NA	NA	1	10534735	0	NA
1464	19092	prot-a-161	ADP-ribosylation factor-like protein 1	NA	public	2018	Sun BB	NA	Males and Females	29875488	European	NA	3301	HG19/GRCh37	NA	Immune system	Protein	NA	NA	1	10534735	0	NA
1465	19108	prot-a-1530	Interleukin-3 receptor subunit alpha	NA	public	2018	Sun BB	NA	Males and Females	29875488	European	NA	3301	HG19/GRCh37	NA	Immune system	Protein	NA	NA	1	10534735	0	NA
1466	19131	prot-a-2305	Procollagen-lysine,2-oxoglutarate 5-dioxygenase 3	NA	public	2018	Sun BB	NA	Males and Females	29875488	European	NA	3301	HG19/GRCh37	NA	Immune system	Protein	NA	NA	1	10534735	0	NA
1467	19134	prot-a-2577	Roundabout homolog 1	NA	public	2018	Sun BB	NA	Males and Females	29875488	European	NA	3301	HG19/GRCh37	NA	Immune system	Protein	NA	NA	1	10534735	0	NA
1468	19139	prot-a-2044	Tumor necrosis factor receptor superfamily member 16	NA	public	2018	Sun BB	NA	Males and Females	29875488	European	NA	3301	HG19/GRCh37	NA	Immune system	Protein	NA	NA	1	10534735	0	NA
1469	19148	prot-a-1396	Bone sialoprotein 2	NA	public	2018	Sun BB	NA	Males and Females	29875488	European	NA	3301	HG19/GRCh37	NA	Immune system	Protein	NA	NA	1	10534735	0	NA
1470	19187	prot-a-615	Collagen alpha-2(XI) chain	NA	public	2018	Sun BB	NA	Males and Females	29875488	European	NA	3301	HG19/GRCh37	NA	Immune system	Protein	NA	NA	1	10534735	0	NA
1471	19214	prot-a-2716	SH3 domain-binding protein 2	NA	public	2018	Sun BB	NA	Males and Females	29875488	European	NA	3301	HG19/GRCh37	NA	Immune system	Protein	NA	NA	1	10534735	0	NA
1472	19236	prot-a-3024	Transmembrane protease serine 11D	NA	public	2018	Sun BB	NA	Males and Females	29875488	European	NA	3301	HG19/GRCh37	NA	Immune system	Protein	NA	NA	1	10534735	0	NA
1473	19247	prot-a-1258	Transmembrane glycoprotein NMB	NA	public	2018	Sun BB	NA	Males and Females	29875488	European	NA	3301	HG19/GRCh37	NA	Immune system	Protein	NA	NA	1	10534735	0	NA
1474	19250	prot-a-803	Beta-defensin 136	NA	public	2018	Sun BB	NA	Males and Females	29875488	European	NA	3301	HG19/GRCh37	NA	Immune system	Protein	NA	NA	1	10534735	0	NA
1475	19257	prot-a-1740	Leukocyte immunoglobulin-like receptor subfamily A member 5	NA	public	2018	Sun BB	NA	Males and Females	29875488	European	NA	3301	HG19/GRCh37	NA	Immune system	Protein	NA	NA	1	10534735	0	NA
1476	19263	prot-a-3154	Ubiquitin-fold modifier 1	NA	public	2018	Sun BB	NA	Males and Females	29875488	European	NA	3301	HG19/GRCh37	NA	Immune system	Protein	NA	NA	1	10534735	0	NA
1477	19268	prot-a-1379	Heparan-sulfate 6-O-sulfotransferase 2	NA	public	2018	Sun BB	NA	Males and Females	29875488	European	NA	3301	HG19/GRCh37	NA	Immune system	Protein	NA	NA	1	10534735	0	NA
1478	19282	prot-a-2492	Rap guanine nucleotide exchange factor 5	NA	public	2018	Sun BB	NA	Males and Females	29875488	European	NA	3301	HG19/GRCh37	NA	Immune system	Protein	NA	NA	1	10534735	0	NA
1479	19326	prot-a-777	ATP-dependent RNA helicase DDX25	NA	public	2018	Sun BB	NA	Males and Females	29875488	European	NA	3301	HG19/GRCh37	NA	Immune system	Protein	NA	NA	1	10534735	0	NA
1480	19366	prot-a-2195	Protocadherin-10	NA	public	2018	Sun BB	NA	Males and Females	29875488	European	NA	3301	HG19/GRCh37	NA	Immune system	Protein	NA	NA	1	10534735	0	NA
1481	19372	prot-a-111	Retina-specific copper amine oxidase	NA	public	2018	Sun BB	NA	Males and Females	29875488	European	NA	3301	HG19/GRCh37	NA	Immune system	Protein	NA	NA	1	10534735	0	NA
1482	19377	prot-a-1	APOBEC1 complementation factor	NA	public	2018	Sun BB	NA	Males and Females	29875488	European	NA	3301	HG19/GRCh37	NA	Immune system	Protein	NA	NA	1	10534735	0	NA
1483	19381	prot-a-2344	Peptidyl-prolyl cis-trans isomerase-like 2	NA	public	2018	Sun BB	NA	Males and Females	29875488	European	NA	3301	HG19/GRCh37	NA	Immune system	Protein	NA	NA	1	10534735	0	NA
1484	19393	prot-a-1723	Leptin	NA	public	2018	Sun BB	NA	Males and Females	29875488	European	NA	3301	HG19/GRCh37	NA	Immune system	Protein	NA	NA	1	10534735	0	NA
1485	19399	prot-a-81	Intestinal-type alkaline phosphatase	NA	public	2018	Sun BB	NA	Males and Females	29875488	European	NA	3301	HG19/GRCh37	NA	Immune system	Protein	NA	NA	1	10534735	0	NA
1486	19406	prot-a-2722	Single Ig IL-1-related receptor	NA	public	2018	Sun BB	NA	Males and Females	29875488	European	NA	3301	HG19/GRCh37	NA	Immune system	Protein	NA	NA	1	10534735	0	NA
1487	19407	prot-a-681	Granulocyte-macrophage colony-stimulating factor	NA	public	2018	Sun BB	NA	Males and Females	29875488	European	NA	3301	HG19/GRCh37	NA	Immune system	Protein	NA	NA	1	10534735	0	NA
1488	19425	prot-a-1265	Glutathione peroxidase 7	NA	public	2018	Sun BB	NA	Males and Females	29875488	European	NA	3301	HG19/GRCh37	NA	Immune system	Protein	NA	NA	1	10534735	0	NA
1489	19426	prot-a-2912	Synaptotagmin-17	NA	public	2018	Sun BB	NA	Males and Females	29875488	European	NA	3301	HG19/GRCh37	NA	Immune system	Protein	NA	NA	1	10534735	0	NA
1490	19448	prot-a-2198	Protocadherin alpha-4	NA	public	2018	Sun BB	NA	Males and Females	29875488	European	NA	3301	HG19/GRCh37	NA	Immune system	Protein	NA	NA	1	10534735	0	NA
1491	19452	prot-a-1292	General transcription factor II-I	NA	public	2018	Sun BB	NA	Males and Females	29875488	European	NA	3301	HG19/GRCh37	NA	Immune system	Protein	NA	NA	1	10534735	0	NA
1492	19473	prot-a-2496	Retinoblastoma-associated protein	NA	public	2018	Sun BB	NA	Males and Females	29875488	European	NA	3301	HG19/GRCh37	NA	Immune system	Protein	NA	NA	1	10534735	0	NA
1493	19475	prot-a-1540	Interleukin-6 receptor subunit alpha	NA	public	2018	Sun BB	NA	Males and Females	29875488	European	NA	3301	HG19/GRCh37	NA	Immune system	Protein	NA	NA	1	10534735	0	NA
1494	19486	prot-a-1780	Low-density lipoprotein receptor-related protein 8	NA	public	2018	Sun BB	NA	Males and Females	29875488	European	NA	3301	HG19/GRCh37	NA	Immune system	Protein	NA	NA	1	10534735	0	NA
1495	19490	prot-a-135	Apolipoprotein L1	NA	public	2018	Sun BB	NA	Males and Females	29875488	European	NA	3301	HG19/GRCh37	NA	Immune system	Protein	NA	NA	1	10534735	0	NA
1496	19492	prot-a-2181	Protein deglycase DJ-1	NA	public	2018	Sun BB	NA	Males and Females	29875488	European	NA	3301	HG19/GRCh37	NA	Immune system	Protein	NA	NA	1	10534735	0	NA
1497	19503	prot-a-465	SLAM family member 5	NA	public	2018	Sun BB	NA	Males and Females	29875488	European	NA	3301	HG19/GRCh37	NA	Immune system	Protein	NA	NA	1	10534735	0	NA
1498	19525	prot-a-407	C-C motif chemokine 3	NA	public	2018	Sun BB	NA	Males and Females	29875488	European	NA	3301	HG19/GRCh37	NA	Immune system	Protein	NA	NA	1	10534735	0	NA
1499	19527	prot-a-3123	Thioredoxin domain-containing protein 12	NA	public	2018	Sun BB	NA	Males and Females	29875488	European	NA	3301	HG19/GRCh37	NA	Immune system	Protein	NA	NA	1	10534735	0	NA
1500	19541	prot-a-3037	Tumor necrosis factor receptor superfamily member 11A	NA	public	2018	Sun BB	NA	Males and Females	29875488	European	NA	3301	HG19/GRCh37	NA	Immune system	Protein	NA	NA	1	10534735	0	NA
1501	19546	prot-a-2039	Neurofascin	NA	public	2018	Sun BB	NA	Males and Females	29875488	European	NA	3301	HG19/GRCh37	NA	Immune system	Protein	NA	NA	1	10534735	0	NA
1502	19549	prot-a-2436	Protein tyrosine phosphatase type IVA 2	NA	public	2018	Sun BB	NA	Males and Females	29875488	European	NA	3301	HG19/GRCh37	NA	Immune system	Protein	NA	NA	1	10534735	0	NA
1503	19554	prot-a-2222	Retinal rod rhodopsin-sensitive cGMP 3',5'-cyclic phosphodiesterase subunit delta	NA	public	2018	Sun BB	NA	Males and Females	29875488	European	NA	3301	HG19/GRCh37	NA	Immune system	Protein	NA	NA	1	10534735	0	NA
1504	19560	prot-a-872	E3 ubiquitin-protein ligase DTX3L	NA	public	2018	Sun BB	NA	Males and Females	29875488	European	NA	3301	HG19/GRCh37	NA	Immune system	Protein	NA	NA	1	10534735	0	NA
1505	19566	prot-a-1806	Latent-transforming growth factor beta-binding protein 4	NA	public	2018	Sun BB	NA	Males and Females	29875488	European	NA	3301	HG19/GRCh37	NA	Immune system	Protein	NA	NA	1	10534735	0	NA
1506	19571	prot-a-43	Adhesion G-protein coupled receptor F1	NA	public	2018	Sun BB	NA	Males and Females	29875488	European	NA	3301	HG19/GRCh37	NA	Immune system	Protein	NA	NA	1	10534735	0	NA
1507	19603	prot-a-2123	NT-3 growth factor receptor	NA	public	2018	Sun BB	NA	Males and Females	29875488	European	NA	3301	HG19/GRCh37	NA	Immune system	Protein	NA	NA	1	10534735	0	NA
1508	19625	prot-a-2597	40S ribosomal protein S7	NA	public	2018	Sun BB	NA	Males and Females	29875488	European	NA	3301	HG19/GRCh37	NA	Immune system	Protein	NA	NA	1	10534735	0	NA
1509	19646	prot-a-1555	Inhibin beta A chain:Inhibin beta B chain heterodimer	NA	public	2018	Sun BB	NA	Males and Females	29875488	European	NA	3301	HG19/GRCh37	NA	Immune system	Protein	NA	NA	1	10534735	0	NA
1510	19668	prot-a-1276	Glutamate receptor ionotropic, delta-2	NA	public	2018	Sun BB	NA	Males and Females	29875488	European	NA	3301	HG19/GRCh37	NA	Immune system	Protein	NA	NA	1	10534735	0	NA
1511	19683	prot-a-1492	Interleukin-18 receptor 1	NA	public	2018	Sun BB	NA	Males and Females	29875488	European	NA	3301	HG19/GRCh37	NA	Immune system	Protein	NA	NA	1	10534735	0	NA
1512	19686	prot-a-575	C-type lectin domain family 2 member L	NA	public	2018	Sun BB	NA	Males and Females	29875488	European	NA	3301	HG19/GRCh37	NA	Immune system	Protein	NA	NA	1	10534735	0	NA
1513	19700	prot-a-1494	Interleukin-1 alpha	NA	public	2018	Sun BB	NA	Males and Females	29875488	European	NA	3301	HG19/GRCh37	NA	Immune system	Protein	NA	NA	1	10534735	0	NA
1514	19711	prot-a-437	CMRF35-like molecule 1	NA	public	2018	Sun BB	NA	Males and Females	29875488	European	NA	3301	HG19/GRCh37	NA	Immune system	Protein	NA	NA	1	10534735	0	NA
1515	19723	prot-a-453	Complement decay-accelerating factor	NA	public	2018	Sun BB	NA	Males and Females	29875488	European	NA	3301	HG19/GRCh37	NA	Immune system	Protein	NA	NA	1	10534735	0	NA
1516	19779	prot-a-2283	Group 10 secretory phospholipase A2	NA	public	2018	Sun BB	NA	Males and Females	29875488	European	NA	3301	HG19/GRCh37	NA	Immune system	Protein	NA	NA	1	10534735	0	NA
1517	19791	prot-a-419	Scavenger receptor cysteine-rich type 1 protein M130	NA	public	2018	Sun BB	NA	Males and Females	29875488	European	NA	3301	HG19/GRCh37	NA	Immune system	Protein	NA	NA	1	10534735	0	NA
1518	19792	prot-a-2840	Sulfiredoxin-1	NA	public	2018	Sun BB	NA	Males and Females	29875488	European	NA	3301	HG19/GRCh37	NA	Immune system	Protein	NA	NA	1	10534735	0	NA
1519	19817	prot-a-1557	72 kDa inositol polyphosphate 5-phosphatase	NA	public	2018	Sun BB	NA	Males and Females	29875488	European	NA	3301	HG19/GRCh37	NA	Immune system	Protein	NA	NA	1	10534735	0	NA
1520	19830	prot-a-1013	Fatty acid-binding protein, adipocyte	NA	public	2018	Sun BB	NA	Males and Females	29875488	European	NA	3301	HG19/GRCh37	NA	Immune system	Protein	NA	NA	1	10534735	0	NA
1521	19839	prot-a-2610	RUN and FYVE domain-containing protein 1	NA	public	2018	Sun BB	NA	Males and Females	29875488	European	NA	3301	HG19/GRCh37	NA	Immune system	Protein	NA	NA	1	10534735	0	NA
1522	19859	prot-a-2311	Protein TMEPAI	NA	public	2018	Sun BB	NA	Males and Females	29875488	European	NA	3301	HG19/GRCh37	NA	Immune system	Protein	NA	NA	1	10534735	0	NA
1523	19864	prot-a-864	Dihydropyrimidinase-related protein 5	NA	public	2018	Sun BB	NA	Males and Females	29875488	European	NA	3301	HG19/GRCh37	NA	Immune system	Protein	NA	NA	1	10534735	0	NA
1524	19867	prot-a-2169	Serine/threonine-protein kinase PAK 3	NA	public	2018	Sun BB	NA	Males and Females	29875488	European	NA	3301	HG19/GRCh37	NA	Immune system	Protein	NA	NA	1	10534735	0	NA
1525	19877	prot-a-431	Programmed cell death 1 ligand 1	NA	public	2018	Sun BB	NA	Males and Females	29875488	European	NA	3301	HG19/GRCh37	NA	Immune system	Protein	NA	NA	1	10534735	0	NA
1526	19898	prot-a-741	Stromal cell-derived factor 1	NA	public	2018	Sun BB	NA	Males and Females	29875488	European	NA	3301	HG19/GRCh37	NA	Immune system	Protein	NA	NA	1	10534735	0	NA
1527	19924	prot-a-3011	Transmembrane protein 41B	NA	public	2018	Sun BB	NA	Males and Females	29875488	European	NA	3301	HG19/GRCh37	NA	Immune system	Protein	NA	NA	1	10534735	0	NA
1528	19933	prot-a-703	Cystatin-M	NA	public	2018	Sun BB	NA	Males and Females	29875488	European	NA	3301	HG19/GRCh37	NA	Immune system	Protein	NA	NA	1	10534735	0	NA
1529	19958	prot-a-2033	Neogenin	NA	public	2018	Sun BB	NA	Males and Females	29875488	European	NA	3301	HG19/GRCh37	NA	Immune system	Protein	NA	NA	1	10534735	0	NA
1530	19975	prot-a-1184	Glucokinase regulatory protein	NA	public	2018	Sun BB	NA	Males and Females	29875488	European	NA	3301	HG19/GRCh37	NA	Immune system	Protein	NA	NA	1	10534735	0	NA
1531	19981	prot-a-2069	Protein NOV homolog	NA	public	2018	Sun BB	NA	Males and Females	29875488	European	NA	3301	HG19/GRCh37	NA	Immune system	Protein	NA	NA	1	10534735	0	NA
1532	20015	prot-a-2649	Secretagogin	NA	public	2018	Sun BB	NA	Males and Females	29875488	European	NA	3301	HG19/GRCh37	NA	Immune system	Protein	NA	NA	1	10534735	0	NA
1533	20017	prot-a-28	Disintegrin and metalloproteinase domain-containing protein 23	NA	public	2018	Sun BB	NA	Males and Females	29875488	European	NA	3301	HG19/GRCh37	NA	Immune system	Protein	NA	NA	1	10534735	0	NA
1534	20020	prot-a-1625	Dyslexia-associated protein KIAA0319	NA	public	2018	Sun BB	NA	Males and Females	29875488	European	NA	3301	HG19/GRCh37	NA	Immune system	Protein	NA	NA	1	10534735	0	NA
1535	20026	prot-a-257	Bone morphogenetic protein 7	NA	public	2018	Sun BB	NA	Males and Females	29875488	European	NA	3301	HG19/GRCh37	NA	Immune system	Protein	NA	NA	1	10534735	0	NA
1536	20030	prot-a-1613	Potassium voltage-gated channel subfamily E regulatory beta subunit 5	NA	public	2018	Sun BB	NA	Males and Females	29875488	European	NA	3301	HG19/GRCh37	NA	Immune system	Protein	NA	NA	1	10534735	0	NA
1537	20037	prot-a-2919	Synaptotagmin-like protein 4	NA	public	2018	Sun BB	NA	Males and Females	29875488	European	NA	3301	HG19/GRCh37	NA	Immune system	Protein	NA	NA	1	10534735	0	NA
1538	20046	prot-a-2282	Pyruvate kinase PKLR	NA	public	2018	Sun BB	NA	Males and Females	29875488	European	NA	3301	HG19/GRCh37	NA	Immune system	Protein	NA	NA	1	10534735	0	NA
1539	20060	prot-a-1877	Myocyte-specific enhancer factor 2C	NA	public	2018	Sun BB	NA	Males and Females	29875488	European	NA	3301	HG19/GRCh37	NA	Immune system	Protein	NA	NA	1	10534735	0	NA
1540	20086	prot-a-367	Catalase	NA	public	2018	Sun BB	NA	Males and Females	29875488	European	NA	3301	HG19/GRCh37	NA	Immune system	Protein	NA	NA	1	10534735	0	NA
1541	20090	prot-a-2210	Procollagen C-endopeptidase enhancer 2	NA	public	2018	Sun BB	NA	Males and Females	29875488	European	NA	3301	HG19/GRCh37	NA	Immune system	Protein	NA	NA	1	10534735	0	NA
1542	20114	prot-a-2657	Succinate dehydrogenase assembly factor 2, mitochondrial	NA	public	2018	Sun BB	NA	Males and Females	29875488	European	NA	3301	HG19/GRCh37	NA	Immune system	Protein	NA	NA	1	10534735	0	NA
1543	20145	prot-a-1649	Kin of IRRE-like protein 2	NA	public	2018	Sun BB	NA	Males and Females	29875488	European	NA	3301	HG19/GRCh37	NA	Immune system	Protein	NA	NA	1	10534735	0	NA
1544	20156	prot-a-1240	Golgi SNAP receptor complex member 1	NA	public	2018	Sun BB	NA	Males and Females	29875488	European	NA	3301	HG19/GRCh37	NA	Immune system	Protein	NA	NA	1	10534735	0	NA
1545	20173	prot-a-3094	Translationally-controlled tumor protein	NA	public	2018	Sun BB	NA	Males and Females	29875488	European	NA	3301	HG19/GRCh37	NA	Immune system	Protein	NA	NA	1	10534735	0	NA
1546	20203	prot-a-520	Complement factor H	NA	public	2018	Sun BB	NA	Males and Females	29875488	European	NA	3301	HG19/GRCh37	NA	Immune system	Protein	NA	NA	1	10534735	0	NA
1547	20224	prot-a-838	DnaJ homolog subfamily B member 1	NA	public	2018	Sun BB	NA	Males and Females	29875488	European	NA	3301	HG19/GRCh37	NA	Immune system	Protein	NA	NA	1	10534735	0	NA
1548	20255	prot-a-1195	Growth/differentiation factor 15	NA	public	2018	Sun BB	NA	Males and Females	29875488	European	NA	3301	HG19/GRCh37	NA	Immune system	Protein	NA	NA	1	10534735	0	NA
1549	20256	prot-a-922	Eukaryotic translation initiation factor 4B	NA	public	2018	Sun BB	NA	Males and Females	29875488	European	NA	3301	HG19/GRCh37	NA	Immune system	Protein	NA	NA	1	10534735	0	NA
1550	20263	prot-a-780	Deformed epidermal autoregulatory factor 1 homolog	NA	public	2018	Sun BB	NA	Males and Females	29875488	European	NA	3301	HG19/GRCh37	NA	Immune system	Protein	NA	NA	1	10534735	0	NA
1551	20319	prot-a-3043	Tumor necrosis factor receptor superfamily member 17	NA	public	2018	Sun BB	NA	Males and Females	29875488	European	NA	3301	HG19/GRCh37	NA	Immune system	Protein	NA	NA	1	10534735	0	NA
1552	20327	prot-a-1073	High affinity immunoglobulin gamma Fc receptor I	NA	public	2018	Sun BB	NA	Males and Females	29875488	European	NA	3301	HG19/GRCh37	NA	Immune system	Protein	NA	NA	1	10534735	0	NA
1553	20352	prot-a-1726	Galectin-1	NA	public	2018	Sun BB	NA	Males and Females	29875488	European	NA	3301	HG19/GRCh37	NA	Immune system	Protein	NA	NA	1	10534735	0	NA
1554	20359	prot-a-984	Endoplasmic reticulum resident protein 29	NA	public	2018	Sun BB	NA	Males and Females	29875488	European	NA	3301	HG19/GRCh37	NA	Immune system	Protein	NA	NA	1	10534735	0	NA
1555	20362	prot-a-895	EF-hand calcium-binding domain-containing protein 14	NA	public	2018	Sun BB	NA	Males and Females	29875488	European	NA	3301	HG19/GRCh37	NA	Immune system	Protein	NA	NA	1	10534735	0	NA
1556	20363	prot-a-862	Protein dpy-30 homolog	NA	public	2018	Sun BB	NA	Males and Females	29875488	European	NA	3301	HG19/GRCh37	NA	Immune system	Protein	NA	NA	1	10534735	0	NA
1557	20408	prot-a-1760	Ig Kappa chain V-I region HK102- like	NA	public	2018	Sun BB	NA	Males and Females	29875488	European	NA	3301	HG19/GRCh37	NA	Immune system	Protein	NA	NA	1	10534735	0	NA
1558	20444	prot-a-1914	Matrix metalloproteinase-14	NA	public	2018	Sun BB	NA	Males and Females	29875488	European	NA	3301	HG19/GRCh37	NA	Immune system	Protein	NA	NA	1	10534735	0	NA
1559	20483	prot-a-2858	Alpha-2,8-sialyltransferase 8B	NA	public	2018	Sun BB	NA	Males and Females	29875488	European	NA	3301	HG19/GRCh37	NA	Immune system	Protein	NA	NA	1	10534735	0	NA
1560	20486	prot-a-1779	Low-density lipoprotein receptor-related protein 1B	NA	public	2018	Sun BB	NA	Males and Females	29875488	European	NA	3301	HG19/GRCh37	NA	Immune system	Protein	NA	NA	1	10534735	0	NA
1561	20495	prot-a-121	DNA-(apurinic or apyrimidinic site) lyase	NA	public	2018	Sun BB	NA	Males and Females	29875488	European	NA	3301	HG19/GRCh37	NA	Immune system	Protein	NA	NA	1	10534735	0	NA
1562	20499	prot-a-2002	N-acetyltransferase 14	NA	public	2018	Sun BB	NA	Males and Females	29875488	European	NA	3301	HG19/GRCh37	NA	Immune system	Protein	NA	NA	1	10534735	0	NA
1563	20502	prot-a-1423	Interferon alpha-6	NA	public	2018	Sun BB	NA	Males and Females	29875488	European	NA	3301	HG19/GRCh37	NA	Immune system	Protein	NA	NA	1	10534735	0	NA
1564	20516	prot-a-1506	Interleukin-21	NA	public	2018	Sun BB	NA	Males and Females	29875488	European	NA	3301	HG19/GRCh37	NA	Immune system	Protein	NA	NA	1	10534735	0	NA
1565	20527	prot-a-3121	Thioredoxin	NA	public	2018	Sun BB	NA	Males and Females	29875488	European	NA	3301	HG19/GRCh37	NA	Immune system	Protein	NA	NA	1	10534735	0	NA
1566	20575	prot-a-1582	Integrin alpha-5	NA	public	2018	Sun BB	NA	Males and Females	29875488	European	NA	3301	HG19/GRCh37	NA	Immune system	Protein	NA	NA	1	10534735	0	NA
1567	20581	prot-a-1405	ICOS ligand	NA	public	2018	Sun BB	NA	Males and Females	29875488	European	NA	3301	HG19/GRCh37	NA	Immune system	Protein	NA	NA	1	10534735	0	NA
1568	20618	prot-a-3207	V-set and immunoglobulin domain-containing protein 1	NA	public	2018	Sun BB	NA	Males and Females	29875488	European	NA	3301	HG19/GRCh37	NA	Immune system	Protein	NA	NA	1	10534735	0	NA
1569	20631	prot-a-2861	Alpha-2,8-sialyltransferase 8F	NA	public	2018	Sun BB	NA	Males and Females	29875488	European	NA	3301	HG19/GRCh37	NA	Immune system	Protein	NA	NA	1	10534735	0	NA
1570	20647	prot-a-2793	Sorting nexin-1	NA	public	2018	Sun BB	NA	Males and Females	29875488	European	NA	3301	HG19/GRCh37	NA	Immune system	Protein	NA	NA	1	10534735	0	NA
1571	20662	prot-a-3117	Tuftelin	NA	public	2018	Sun BB	NA	Males and Females	29875488	European	NA	3301	HG19/GRCh37	NA	Immune system	Protein	NA	NA	1	10534735	0	NA
1572	20664	prot-a-2297	Phospholipase D3	NA	public	2018	Sun BB	NA	Males and Females	29875488	European	NA	3301	HG19/GRCh37	NA	Immune system	Protein	NA	NA	1	10534735	0	NA
1573	20666	prot-a-2553	Probable inactive ribonuclease-like protein 13	NA	public	2018	Sun BB	NA	Males and Females	29875488	European	NA	3301	HG19/GRCh37	NA	Immune system	Protein	NA	NA	1	10534735	0	NA
1574	20700	prot-a-1728	Galectin-4	NA	public	2018	Sun BB	NA	Males and Females	29875488	European	NA	3301	HG19/GRCh37	NA	Immune system	Protein	NA	NA	1	10534735	0	NA
1575	20708	prot-a-2386	Protein Largen	NA	public	2018	Sun BB	NA	Males and Females	29875488	European	NA	3301	HG19/GRCh37	NA	Immune system	Protein	NA	NA	1	10534735	0	NA
1576	20710	prot-a-618	Collagen alpha-1(I) chain	NA	public	2018	Sun BB	NA	Males and Females	29875488	European	NA	3301	HG19/GRCh37	NA	Immune system	Protein	NA	NA	1	10534735	0	NA
1577	20717	prot-a-1875	Mediator of RNA polymerase II transcription subunit 1	NA	public	2018	Sun BB	NA	Males and Females	29875488	European	NA	3301	HG19/GRCh37	NA	Immune system	Protein	NA	NA	1	10534735	0	NA
1578	20726	prot-a-1685	Keratin, type II cytoskeletal 5	NA	public	2018	Sun BB	NA	Males and Females	29875488	European	NA	3301	HG19/GRCh37	NA	Immune system	Protein	NA	NA	1	10534735	0	NA
1579	20738	prot-a-3063	Tumor necrosis factor ligand superfamily member 8	NA	public	2018	Sun BB	NA	Males and Females	29875488	European	NA	3301	HG19/GRCh37	NA	Immune system	Protein	NA	NA	1	10534735	0	NA
1580	20750	prot-a-1474	Interleukin-12 receptor subunit beta-2	NA	public	2018	Sun BB	NA	Males and Females	29875488	European	NA	3301	HG19/GRCh37	NA	Immune system	Protein	NA	NA	1	10534735	0	NA
1581	20762	prot-a-1131	Fibronectin Fragment 4	NA	public	2018	Sun BB	NA	Males and Females	29875488	European	NA	3301	HG19/GRCh37	NA	Immune system	Protein	NA	NA	1	10534735	0	NA
1582	20766	prot-a-1092	Fibroblast growth factor 20	NA	public	2018	Sun BB	NA	Males and Females	29875488	European	NA	3301	HG19/GRCh37	NA	Immune system	Protein	NA	NA	1	10534735	0	NA
1583	20769	prot-a-951	Ectonucleoside triphosphate diphosphohydrolase 1	NA	public	2018	Sun BB	NA	Males and Females	29875488	European	NA	3301	HG19/GRCh37	NA	Immune system	Protein	NA	NA	1	10534735	0	NA
1584	20775	prot-a-2689	Protein Z-dependent protease inhibitor	NA	public	2018	Sun BB	NA	Males and Females	29875488	European	NA	3301	HG19/GRCh37	NA	Immune system	Protein	NA	NA	1	10534735	0	NA
1585	20801	prot-a-1417	Interferon-induced protein with tetratricopeptide repeats 3	NA	public	2018	Sun BB	NA	Males and Females	29875488	European	NA	3301	HG19/GRCh37	NA	Immune system	Protein	NA	NA	1	10534735	0	NA
1586	20820	prot-a-2357	PR domain zinc finger protein 1	NA	public	2018	Sun BB	NA	Males and Females	29875488	European	NA	3301	HG19/GRCh37	NA	Immune system	Protein	NA	NA	1	10534735	0	NA
1587	20860	prot-a-851	Deoxyribonuclease-2-beta	NA	public	2018	Sun BB	NA	Males and Females	29875488	European	NA	3301	HG19/GRCh37	NA	Immune system	Protein	NA	NA	1	10534735	0	NA
1588	20913	prot-a-197	Cyclic AMP-dependent transcription factor ATF-6 alpha	NA	public	2018	Sun BB	NA	Males and Females	29875488	European	NA	3301	HG19/GRCh37	NA	Immune system	Protein	NA	NA	1	10534735	0	NA
1589	20920	prot-a-1867	Multiple coagulation factor deficiency protein 2	NA	public	2018	Sun BB	NA	Males and Females	29875488	European	NA	3301	HG19/GRCh37	NA	Immune system	Protein	NA	NA	1	10534735	0	NA
1590	20921	prot-a-2457	Nectin-2	NA	public	2018	Sun BB	NA	Males and Females	29875488	European	NA	3301	HG19/GRCh37	NA	Immune system	Protein	NA	NA	1	10534735	0	NA
1591	20927	prot-a-3275	Zinc finger protein 75D	NA	public	2018	Sun BB	NA	Males and Females	29875488	European	NA	3301	HG19/GRCh37	NA	Immune system	Protein	NA	NA	1	10534735	0	NA
1592	20942	prot-a-1847	Mitogen-activated protein kinase 14	NA	public	2018	Sun BB	NA	Males and Females	29875488	European	NA	3301	HG19/GRCh37	NA	Immune system	Protein	NA	NA	1	10534735	0	NA
1593	20975	prot-a-561	Cold-inducible RNA-binding protein	NA	public	2018	Sun BB	NA	Males and Females	29875488	European	NA	3301	HG19/GRCh37	NA	Immune system	Protein	NA	NA	1	10534735	0	NA
1594	20992	prot-a-1651	Kin of IRRE-like protein 3	NA	public	2018	Sun BB	NA	Males and Females	29875488	European	NA	3301	HG19/GRCh37	NA	Immune system	Protein	NA	NA	1	10534735	0	NA
1595	21008	prot-a-1566	Interferon regulatory factor 1	NA	public	2018	Sun BB	NA	Males and Females	29875488	European	NA	3301	HG19/GRCh37	NA	Immune system	Protein	NA	NA	1	10534735	0	NA
1596	21020	prot-a-2075	Nuclear protein localization protein 4 homolog	NA	public	2018	Sun BB	NA	Males and Females	29875488	European	NA	3301	HG19/GRCh37	NA	Immune system	Protein	NA	NA	1	10534735	0	NA
1597	21030	prot-a-684	Cytokine receptor common subunit beta	NA	public	2018	Sun BB	NA	Males and Females	29875488	European	NA	3301	HG19/GRCh37	NA	Immune system	Protein	NA	NA	1	10534735	0	NA
1598	21032	prot-a-2176	Pappalysin-2	NA	public	2018	Sun BB	NA	Males and Females	29875488	European	NA	3301	HG19/GRCh37	NA	Immune system	Protein	NA	NA	1	10534735	0	NA
1599	21041	prot-a-699	Chondroitin sulfate proteoglycan 4	NA	public	2018	Sun BB	NA	Males and Females	29875488	European	NA	3301	HG19/GRCh37	NA	Immune system	Protein	NA	NA	1	10534735	0	NA
1600	21050	prot-a-1829	Melanoma-associated antigen B10	NA	public	2018	Sun BB	NA	Males and Females	29875488	European	NA	3301	HG19/GRCh37	NA	Immune system	Protein	NA	NA	1	10534735	0	NA
1601	21051	prot-a-1404	Inducible T-cell costimulator	NA	public	2018	Sun BB	NA	Males and Females	29875488	European	NA	3301	HG19/GRCh37	NA	Immune system	Protein	NA	NA	1	10534735	0	NA
1602	21071	prot-a-2412	Proteasome subunit alpha type-4	NA	public	2018	Sun BB	NA	Males and Females	29875488	European	NA	3301	HG19/GRCh37	NA	Immune system	Protein	NA	NA	1	10534735	0	NA
1603	21080	prot-a-3201	Vitrin	NA	public	2018	Sun BB	NA	Males and Females	29875488	European	NA	3301	HG19/GRCh37	NA	Immune system	Protein	NA	NA	1	10534735	0	NA
1604	21081	prot-a-2462	Glycogen phosphorylase, liver form	NA	public	2018	Sun BB	NA	Males and Females	29875488	European	NA	3301	HG19/GRCh37	NA	Immune system	Protein	NA	NA	1	10534735	0	NA
1605	21124	prot-a-1185	Beta-1,3-galactosyl-O-glycosyl-glycoprotein beta-1,6-N-acetylglucosaminyltransferase	NA	public	2018	Sun BB	NA	Males and Females	29875488	European	NA	3301	HG19/GRCh37	NA	Immune system	Protein	NA	NA	1	10534735	0	NA
1606	21135	prot-a-369	Core-binding factor subunit beta	NA	public	2018	Sun BB	NA	Males and Females	29875488	European	NA	3301	HG19/GRCh37	NA	Immune system	Protein	NA	NA	1	10534735	0	NA
1607	21150	prot-a-2202	Protocadherin beta-10	NA	public	2018	Sun BB	NA	Males and Females	29875488	European	NA	3301	HG19/GRCh37	NA	Immune system	Protein	NA	NA	1	10534735	0	NA
1608	21163	prot-a-2999	Transmembrane protein 132C	NA	public	2018	Sun BB	NA	Males and Females	29875488	European	NA	3301	HG19/GRCh37	NA	Immune system	Protein	NA	NA	1	10534735	0	NA
1609	21164	prot-a-1256	Transmembrane glycoprotein NMB	NA	public	2018	Sun BB	NA	Males and Females	29875488	European	NA	3301	HG19/GRCh37	NA	Immune system	Protein	NA	NA	1	10534735	0	NA
1610	21175	prot-a-3031	Tumor necrosis factor-inducible gene 6 protein	NA	public	2018	Sun BB	NA	Males and Females	29875488	European	NA	3301	HG19/GRCh37	NA	Immune system	Protein	NA	NA	1	10534735	0	NA
1611	21197	prot-a-2887	Syntaxin-2	NA	public	2018	Sun BB	NA	Males and Females	29875488	European	NA	3301	HG19/GRCh37	NA	Immune system	Protein	NA	NA	1	10534735	0	NA
1612	21198	prot-a-2483	UV excision repair protein RAD23 homolog A	NA	public	2018	Sun BB	NA	Males and Females	29875488	European	NA	3301	HG19/GRCh37	NA	Immune system	Protein	NA	NA	1	10534735	0	NA
1613	21203	prot-a-1108	Fibrinogen C domain-containing protein 1	NA	public	2018	Sun BB	NA	Males and Females	29875488	European	NA	3301	HG19/GRCh37	NA	Immune system	Protein	NA	NA	1	10534735	0	NA
1614	21213	prot-a-1072	Low affinity immunoglobulin epsilon Fc receptor	NA	public	2018	Sun BB	NA	Males and Females	29875488	European	NA	3301	HG19/GRCh37	NA	Immune system	Protein	NA	NA	1	10534735	0	NA
1615	21253	prot-a-2248	Pescadillo homolog	NA	public	2018	Sun BB	NA	Males and Females	29875488	European	NA	3301	HG19/GRCh37	NA	Immune system	Protein	NA	NA	1	10534735	0	NA
1616	21254	prot-a-116	Amyloid beta A4 precursor protein-binding family B member 2	NA	public	2018	Sun BB	NA	Males and Females	29875488	European	NA	3301	HG19/GRCh37	NA	Immune system	Protein	NA	NA	1	10534735	0	NA
1617	21265	prot-a-2245	Platelet endothelial cell adhesion molecule	NA	public	2018	Sun BB	NA	Males and Females	29875488	European	NA	3301	HG19/GRCh37	NA	Immune system	Protein	NA	NA	1	10534735	0	NA
1618	21268	prot-a-1762	Lysyl oxidase homolog 2	NA	public	2018	Sun BB	NA	Males and Females	29875488	European	NA	3301	HG19/GRCh37	NA	Immune system	Protein	NA	NA	1	10534735	0	NA
1619	21292	prot-a-889	Enhancer of mRNA-decapping protein 4	NA	public	2018	Sun BB	NA	Males and Females	29875488	European	NA	3301	HG19/GRCh37	NA	Immune system	Protein	NA	NA	1	10534735	0	NA
1620	21307	prot-a-2534	Regulator of G-protein signaling 10	NA	public	2018	Sun BB	NA	Males and Females	29875488	European	NA	3301	HG19/GRCh37	NA	Immune system	Protein	NA	NA	1	10534735	0	NA
1621	21341	prot-a-2229	Platelet-derived growth factor receptor alpha	NA	public	2018	Sun BB	NA	Males and Females	29875488	European	NA	3301	HG19/GRCh37	NA	Immune system	Protein	NA	NA	1	10534735	0	NA
1622	21352	prot-a-2704	Histone-lysine N-methyltransferase SETMAR	NA	public	2018	Sun BB	NA	Males and Females	29875488	European	NA	3301	HG19/GRCh37	NA	Immune system	Protein	NA	NA	1	10534735	0	NA
1623	21357	prot-a-2498	E3 ubiquitin-protein ligase RBBP6	NA	public	2018	Sun BB	NA	Males and Females	29875488	European	NA	3301	HG19/GRCh37	NA	Immune system	Protein	NA	NA	1	10534735	0	NA
1624	21358	prot-a-989	S-formylglutathione hydrolase	NA	public	2018	Sun BB	NA	Males and Females	29875488	European	NA	3301	HG19/GRCh37	NA	Immune system	Protein	NA	NA	1	10534735	0	NA
1625	21368	prot-a-769	Decorin	NA	public	2018	Sun BB	NA	Males and Females	29875488	European	NA	3301	HG19/GRCh37	NA	Immune system	Protein	NA	NA	1	10534735	0	NA
1626	21371	prot-a-647	Probable serine carboxypeptidase CPVL	NA	public	2018	Sun BB	NA	Males and Females	29875488	European	NA	3301	HG19/GRCh37	NA	Immune system	Protein	NA	NA	1	10534735	0	NA
1627	21441	prot-a-3266	Zinc finger protein 264	NA	public	2018	Sun BB	NA	Males and Females	29875488	European	NA	3301	HG19/GRCh37	NA	Immune system	Protein	NA	NA	1	10534735	0	NA
1628	21443	prot-a-917	Eukaryotic translation initiation factor 1A, X-chromosomal	NA	public	2018	Sun BB	NA	Males and Females	29875488	European	NA	3301	HG19/GRCh37	NA	Immune system	Protein	NA	NA	1	10534735	0	NA
1629	21445	prot-a-48	Adrenomedullin	NA	public	2018	Sun BB	NA	Males and Females	29875488	European	NA	3301	HG19/GRCh37	NA	Immune system	Protein	NA	NA	1	10534735	0	NA
1630	21474	prot-a-2193	Poly(rC)-binding protein 1	NA	public	2018	Sun BB	NA	Males and Females	29875488	European	NA	3301	HG19/GRCh37	NA	Immune system	Protein	NA	NA	1	10534735	0	NA
1631	21484	prot-a-1719	Leukocyte cell-derived chemotaxin 1	NA	public	2018	Sun BB	NA	Males and Females	29875488	European	NA	3301	HG19/GRCh37	NA	Immune system	Protein	NA	NA	1	10534735	0	NA
1632	21497	prot-a-698	Casein kinase II 2-alpha':2-beta heterotetramer	NA	public	2018	Sun BB	NA	Males and Females	29875488	European	NA	3301	HG19/GRCh37	NA	Immune system	Protein	NA	NA	1	10534735	0	NA
1633	21506	prot-a-2092	Nutritionally-regulated adipose and cardiac enriched protein homolog	NA	public	2018	Sun BB	NA	Males and Females	29875488	European	NA	3301	HG19/GRCh37	NA	Immune system	Protein	NA	NA	1	10534735	0	NA
1634	21511	prot-a-1218	Lactoylglutathione lyase	NA	public	2018	Sun BB	NA	Males and Females	29875488	European	NA	3301	HG19/GRCh37	NA	Immune system	Protein	NA	NA	1	10534735	0	NA
1635	21528	prot-a-399	C-C motif chemokine 23	NA	public	2018	Sun BB	NA	Males and Females	29875488	European	NA	3301	HG19/GRCh37	NA	Immune system	Protein	NA	NA	1	10534735	0	NA
1636	21531	prot-a-2809	SPARC	NA	public	2018	Sun BB	NA	Males and Females	29875488	European	NA	3301	HG19/GRCh37	NA	Immune system	Protein	NA	NA	1	10534735	0	NA
1637	21533	prot-a-1707	Epididymal-specific lipocalin-10	NA	public	2018	Sun BB	NA	Males and Females	29875488	European	NA	3301	HG19/GRCh37	NA	Immune system	Protein	NA	NA	1	10534735	0	NA
1638	21567	prot-a-844	DnaJ homolog subfamily C member 15	NA	public	2018	Sun BB	NA	Males and Females	29875488	European	NA	3301	HG19/GRCh37	NA	Immune system	Protein	NA	NA	1	10534735	0	NA
1639	21580	prot-a-1201	GDNF family receptor alpha-1	NA	public	2018	Sun BB	NA	Males and Females	29875488	European	NA	3301	HG19/GRCh37	NA	Immune system	Protein	NA	NA	1	10534735	0	NA
1640	21601	prot-a-378	Kynurenine--oxoglutarate transaminase 3	NA	public	2018	Sun BB	NA	Males and Females	29875488	European	NA	3301	HG19/GRCh37	NA	Immune system	Protein	NA	NA	1	10534735	0	NA
1641	21612	prot-a-2116	N-terminal Xaa-Pro-Lys N-methyltransferase 1	NA	public	2018	Sun BB	NA	Males and Females	29875488	European	NA	3301	HG19/GRCh37	NA	Immune system	Protein	NA	NA	1	10534735	0	NA
1642	21656	prot-a-2746	Urea transporter 1	NA	public	2018	Sun BB	NA	Males and Females	29875488	European	NA	3301	HG19/GRCh37	NA	Immune system	Protein	NA	NA	1	10534735	0	NA
1643	21657	prot-a-737	Coxsackievirus and adenovirus receptor	NA	public	2018	Sun BB	NA	Males and Females	29875488	European	NA	3301	HG19/GRCh37	NA	Immune system	Protein	NA	NA	1	10534735	0	NA
1644	21696	prot-a-1152	Galactoside 3(4)-L-fucosyltransferase	NA	public	2018	Sun BB	NA	Males and Females	29875488	European	NA	3301	HG19/GRCh37	NA	Immune system	Protein	NA	NA	1	10534735	0	NA
1645	21707	prot-a-330	Carbonic anhydrase 3	NA	public	2018	Sun BB	NA	Males and Females	29875488	European	NA	3301	HG19/GRCh37	NA	Immune system	Protein	NA	NA	1	10534735	0	NA
1646	21732	prot-a-234	Breast cancer anti-estrogen resistance protein 3	NA	public	2018	Sun BB	NA	Males and Females	29875488	European	NA	3301	HG19/GRCh37	NA	Immune system	Protein	NA	NA	1	10534735	0	NA
1647	21742	prot-a-2214	Programmed cell death protein 1	NA	public	2018	Sun BB	NA	Males and Females	29875488	European	NA	3301	HG19/GRCh37	NA	Immune system	Protein	NA	NA	1	10534735	0	NA
1648	21746	prot-a-1622	Vascular endothelial growth factor receptor 2	NA	public	2018	Sun BB	NA	Males and Females	29875488	European	NA	3301	HG19/GRCh37	NA	Immune system	Protein	NA	NA	1	10534735	0	NA
1649	21747	prot-a-921	Eukaryotic initiation factor 4A-III	NA	public	2018	Sun BB	NA	Males and Females	29875488	European	NA	3301	HG19/GRCh37	NA	Immune system	Protein	NA	NA	1	10534735	0	NA
1650	21758	prot-a-1537	Interleukin-5 receptor subunit alpha	NA	public	2018	Sun BB	NA	Males and Females	29875488	European	NA	3301	HG19/GRCh37	NA	Immune system	Protein	NA	NA	1	10534735	0	NA
1651	21775	prot-a-2995	Transmembrane emp24 domain-containing protein 4	NA	public	2018	Sun BB	NA	Males and Females	29875488	European	NA	3301	HG19/GRCh37	NA	Immune system	Protein	NA	NA	1	10534735	0	NA
1652	21787	prot-a-1800	Leucine-rich repeat and transmembrane domain-containing protein 2	NA	public	2018	Sun BB	NA	Males and Females	29875488	European	NA	3301	HG19/GRCh37	NA	Immune system	Protein	NA	NA	1	10534735	0	NA
1653	21788	prot-a-474	Cell division control protein 42 homolog	NA	public	2018	Sun BB	NA	Males and Females	29875488	European	NA	3301	HG19/GRCh37	NA	Immune system	Protein	NA	NA	1	10534735	0	NA
1654	21789	prot-a-456	CD63 antigen	NA	public	2018	Sun BB	NA	Males and Females	29875488	European	NA	3301	HG19/GRCh37	NA	Immune system	Protein	NA	NA	1	10534735	0	NA
1655	21794	prot-a-2023	NADH dehydrogenase [ubiquinone] 1 beta subcomplex subunit 4	NA	public	2018	Sun BB	NA	Males and Females	29875488	European	NA	3301	HG19/GRCh37	NA	Immune system	Protein	NA	NA	1	10534735	0	NA
1656	21797	prot-a-235	B-cell lymphoma/leukemia 10	NA	public	2018	Sun BB	NA	Males and Females	29875488	European	NA	3301	HG19/GRCh37	NA	Immune system	Protein	NA	NA	1	10534735	0	NA
1657	21832	prot-a-933	RNA polymerase II elongation factor ELL2	NA	public	2018	Sun BB	NA	Males and Females	29875488	European	NA	3301	HG19/GRCh37	NA	Immune system	Protein	NA	NA	1	10534735	0	NA
1658	21833	prot-a-1376	Heparan sulfate glucosamine 3-O-sulfotransferase 3B1	NA	public	2018	Sun BB	NA	Males and Females	29875488	European	NA	3301	HG19/GRCh37	NA	Immune system	Protein	NA	NA	1	10534735	0	NA
1659	21840	prot-a-2959	Transferrin receptor protein 1	NA	public	2018	Sun BB	NA	Males and Females	29875488	European	NA	3301	HG19/GRCh37	NA	Immune system	Protein	NA	NA	1	10534735	0	NA
1660	21846	prot-a-1713	Lactase-phlorizin hydrolase	NA	public	2018	Sun BB	NA	Males and Females	29875488	European	NA	3301	HG19/GRCh37	NA	Immune system	Protein	NA	NA	1	10534735	0	NA
1661	21851	prot-a-3130	Splicing factor U2AF 65 kDa subunit	NA	public	2018	Sun BB	NA	Males and Females	29875488	European	NA	3301	HG19/GRCh37	NA	Immune system	Protein	NA	NA	1	10534735	0	NA
1662	21861	prot-a-126	Apolipoprotein A-V	NA	public	2018	Sun BB	NA	Males and Females	29875488	European	NA	3301	HG19/GRCh37	NA	Immune system	Protein	NA	NA	1	10534735	0	NA
1663	21867	prot-a-1845	Mitogen-activated protein kinase 1	NA	public	2018	Sun BB	NA	Males and Females	29875488	European	NA	3301	HG19/GRCh37	NA	Immune system	Protein	NA	NA	1	10534735	0	NA
1664	21880	prot-a-170	Arrestin domain-containing protein 3	NA	public	2018	Sun BB	NA	Males and Females	29875488	European	NA	3301	HG19/GRCh37	NA	Immune system	Protein	NA	NA	1	10534735	0	NA
1665	21895	prot-a-2895	Sulfatase-modifying factor 1	NA	public	2018	Sun BB	NA	Males and Females	29875488	European	NA	3301	HG19/GRCh37	NA	Immune system	Protein	NA	NA	1	10534735	0	NA
1666	21909	prot-a-209	Beta-1,3-galactosyltransferase 6	NA	public	2018	Sun BB	NA	Males and Females	29875488	European	NA	3301	HG19/GRCh37	NA	Immune system	Protein	NA	NA	1	10534735	0	NA
1667	21917	prot-a-3051	Tumor necrosis factor receptor superfamily member 4	NA	public	2018	Sun BB	NA	Males and Females	29875488	European	NA	3301	HG19/GRCh37	NA	Immune system	Protein	NA	NA	1	10534735	0	NA
1668	21967	prot-a-1614	Potassium voltage-gated channel subfamily F member 1	NA	public	2018	Sun BB	NA	Males and Females	29875488	European	NA	3301	HG19/GRCh37	NA	Immune system	Protein	NA	NA	1	10534735	0	NA
1669	21975	prot-a-886	Ectodysplasin-A, secreted form	NA	public	2018	Sun BB	NA	Males and Females	29875488	European	NA	3301	HG19/GRCh37	NA	Immune system	Protein	NA	NA	1	10534735	0	NA
1670	21976	prot-a-2063	Glycylpeptide N-tetradecanoyltransferase 1	NA	public	2018	Sun BB	NA	Males and Females	29875488	European	NA	3301	HG19/GRCh37	NA	Immune system	Protein	NA	NA	1	10534735	0	NA
1671	21984	prot-a-304	Complement C1q tumor necrosis factor-related protein 3	NA	public	2018	Sun BB	NA	Males and Females	29875488	European	NA	3301	HG19/GRCh37	NA	Immune system	Protein	NA	NA	1	10534735	0	NA
1672	21986	prot-a-461	B-cell antigen receptor complex-associated protein alpha chain	NA	public	2018	Sun BB	NA	Males and Females	29875488	European	NA	3301	HG19/GRCh37	NA	Immune system	Protein	NA	NA	1	10534735	0	NA
1673	21994	prot-a-2137	Ornithine decarboxylase antizyme 1	NA	public	2018	Sun BB	NA	Males and Females	29875488	European	NA	3301	HG19/GRCh37	NA	Immune system	Protein	NA	NA	1	10534735	0	NA
1674	21995	prot-a-2594	40S ribosomal protein S3a	NA	public	2018	Sun BB	NA	Males and Females	29875488	European	NA	3301	HG19/GRCh37	NA	Immune system	Protein	NA	NA	1	10534735	0	NA
1675	22000	prot-a-1921	Matrix metalloproteinase-9	NA	public	2018	Sun BB	NA	Males and Females	29875488	European	NA	3301	HG19/GRCh37	NA	Immune system	Protein	NA	NA	1	10534735	0	NA
1676	22012	prot-a-1325	Protein HEG homolog 1	NA	public	2018	Sun BB	NA	Males and Females	29875488	European	NA	3301	HG19/GRCh37	NA	Immune system	Protein	NA	NA	1	10534735	0	NA
1677	22028	prot-a-1984	Myocardial zonula adherens protein	NA	public	2018	Sun BB	NA	Males and Females	29875488	European	NA	3301	HG19/GRCh37	NA	Immune system	Protein	NA	NA	1	10534735	0	NA
1678	22053	prot-a-967	Erythropoietin	NA	public	2018	Sun BB	NA	Males and Females	29875488	European	NA	3301	HG19/GRCh37	NA	Immune system	Protein	NA	NA	1	10534735	0	NA
1679	22071	prot-a-2889	Syntaxin-7	NA	public	2018	Sun BB	NA	Males and Females	29875488	European	NA	3301	HG19/GRCh37	NA	Immune system	Protein	NA	NA	1	10534735	0	NA
1680	22075	prot-a-1701	Linker for activation of T-cells family member 1	NA	public	2018	Sun BB	NA	Males and Females	29875488	European	NA	3301	HG19/GRCh37	NA	Immune system	Protein	NA	NA	1	10534735	0	NA
1681	22076	prot-a-1807	Tumor necrosis factor receptor superfamily member 3	NA	public	2018	Sun BB	NA	Males and Females	29875488	European	NA	3301	HG19/GRCh37	NA	Immune system	Protein	NA	NA	1	10534735	0	NA
1682	22079	prot-a-1934	Myelin protein P0	NA	public	2018	Sun BB	NA	Males and Females	29875488	European	NA	3301	HG19/GRCh37	NA	Immune system	Protein	NA	NA	1	10534735	0	NA
1683	22088	prot-a-2607	Arginine/serine-rich protein 1	NA	public	2018	Sun BB	NA	Males and Females	29875488	European	NA	3301	HG19/GRCh37	NA	Immune system	Protein	NA	NA	1	10534735	0	NA
1684	22095	prot-a-2050	Nidogen-2	NA	public	2018	Sun BB	NA	Males and Females	29875488	European	NA	3301	HG19/GRCh37	NA	Immune system	Protein	NA	NA	1	10534735	0	NA
1685	22102	prot-a-2515	Regenerating islet-derived protein 4	NA	public	2018	Sun BB	NA	Males and Females	29875488	European	NA	3301	HG19/GRCh37	NA	Immune system	Protein	NA	NA	1	10534735	0	NA
1686	22112	prot-a-3153	Ubiquitin-fold modifier-conjugating enzyme 1	NA	public	2018	Sun BB	NA	Males and Females	29875488	European	NA	3301	HG19/GRCh37	NA	Immune system	Protein	NA	NA	1	10534735	0	NA
1687	22125	prot-a-310	Augurin	NA	public	2018	Sun BB	NA	Males and Females	29875488	European	NA	3301	HG19/GRCh37	NA	Immune system	Protein	NA	NA	1	10534735	0	NA
1688	22132	prot-a-2991	Toll-like receptor 4:Lymphocyte antigen 96 complex	NA	public	2018	Sun BB	NA	Males and Females	29875488	European	NA	3301	HG19/GRCh37	NA	Immune system	Protein	NA	NA	1	10534735	0	NA
1689	22144	prot-a-2826	Testican-1	NA	public	2018	Sun BB	NA	Males and Females	29875488	European	NA	3301	HG19/GRCh37	NA	Immune system	Protein	NA	NA	1	10534735	0	NA
1690	22159	prot-a-2507	Retinol-binding protein 4	NA	public	2018	Sun BB	NA	Males and Females	29875488	European	NA	3301	HG19/GRCh37	NA	Immune system	Protein	NA	NA	1	10534735	0	NA
1691	22160	prot-a-199	Sodium/potassium-transporting ATPase subunit alpha-1	NA	public	2018	Sun BB	NA	Males and Females	29875488	European	NA	3301	HG19/GRCh37	NA	Immune system	Protein	NA	NA	1	10534735	0	NA
1692	22179	prot-a-1091	Fibroblast growth factor 19	NA	public	2018	Sun BB	NA	Males and Females	29875488	European	NA	3301	HG19/GRCh37	NA	Immune system	Protein	NA	NA	1	10534735	0	NA
1693	22194	prot-a-2647	Secretoglobin family 1D member 2	NA	public	2018	Sun BB	NA	Males and Females	29875488	European	NA	3301	HG19/GRCh37	NA	Immune system	Protein	NA	NA	1	10534735	0	NA
1694	22196	prot-a-2101	Neurensin-1	NA	public	2018	Sun BB	NA	Males and Females	29875488	European	NA	3301	HG19/GRCh37	NA	Immune system	Protein	NA	NA	1	10534735	0	NA
1695	22203	prot-a-2598	40S ribosomal protein SA	NA	public	2018	Sun BB	NA	Males and Females	29875488	European	NA	3301	HG19/GRCh37	NA	Immune system	Protein	NA	NA	1	10534735	0	NA
1696	22216	prot-a-119	Protein APCDD1	NA	public	2018	Sun BB	NA	Males and Females	29875488	European	NA	3301	HG19/GRCh37	NA	Immune system	Protein	NA	NA	1	10534735	0	NA
1697	22217	prot-a-1401	Intercellular adhesion molecule 5	NA	public	2018	Sun BB	NA	Males and Females	29875488	European	NA	3301	HG19/GRCh37	NA	Immune system	Protein	NA	NA	1	10534735	0	NA
1698	22228	prot-a-1526	Interleukin-36 alpha	NA	public	2018	Sun BB	NA	Males and Females	29875488	European	NA	3301	HG19/GRCh37	NA	Immune system	Protein	NA	NA	1	10534735	0	NA
1699	22248	prot-a-389	C-C motif chemokine 13	NA	public	2018	Sun BB	NA	Males and Females	29875488	European	NA	3301	HG19/GRCh37	NA	Immune system	Protein	NA	NA	1	10534735	0	NA
1700	22282	prot-a-3224	WAP four-disulfide core domain protein 2	NA	public	2018	Sun BB	NA	Males and Females	29875488	European	NA	3301	HG19/GRCh37	NA	Immune system	Protein	NA	NA	1	10534735	0	NA
1701	22291	prot-a-1752	Lipase member K	NA	public	2018	Sun BB	NA	Males and Females	29875488	European	NA	3301	HG19/GRCh37	NA	Immune system	Protein	NA	NA	1	10534735	0	NA
1702	22297	prot-a-262	BCL2/adenovirus E1B 19 kDa protein-interacting protein 3-like	NA	public	2018	Sun BB	NA	Males and Females	29875488	European	NA	3301	HG19/GRCh37	NA	Immune system	Protein	NA	NA	1	10534735	0	NA
1703	22304	prot-a-502	Carcinoembryonic antigen-related cell adhesion molecule 1	NA	public	2018	Sun BB	NA	Males and Females	29875488	European	NA	3301	HG19/GRCh37	NA	Immune system	Protein	NA	NA	1	10534735	0	NA
1704	22306	prot-a-1645	Killer cell immunoglobulin-like receptor 2DS2	NA	public	2018	Sun BB	NA	Males and Females	29875488	European	NA	3301	HG19/GRCh37	NA	Immune system	Protein	NA	NA	1	10534735	0	NA
1705	22310	prot-a-1360	Hepatocyte nuclear factor 4-alpha	NA	public	2018	Sun BB	NA	Males and Females	29875488	European	NA	3301	HG19/GRCh37	NA	Immune system	Protein	NA	NA	1	10534735	0	NA
1706	22340	prot-a-215	UDP-GlcNAc:betaGal beta-1,3-N-acetylglucosaminyltransferase 8	NA	public	2018	Sun BB	NA	Males and Females	29875488	European	NA	3301	HG19/GRCh37	NA	Immune system	Protein	NA	NA	1	10534735	0	NA
1707	22366	prot-a-701	Cysteine and glycine-rich protein 3	NA	public	2018	Sun BB	NA	Males and Females	29875488	European	NA	3301	HG19/GRCh37	NA	Immune system	Protein	NA	NA	1	10534735	0	NA
1708	22390	prot-a-2997	Transmembrane protein 132A	NA	public	2018	Sun BB	NA	Males and Females	29875488	European	NA	3301	HG19/GRCh37	NA	Immune system	Protein	NA	NA	1	10534735	0	NA
1709	22412	prot-a-395	C-C motif chemokine 19	NA	public	2018	Sun BB	NA	Males and Females	29875488	European	NA	3301	HG19/GRCh37	NA	Immune system	Protein	NA	NA	1	10534735	0	NA
1710	22435	prot-a-2355	Protein regulator of cytokinesis 1	NA	public	2018	Sun BB	NA	Males and Females	29875488	European	NA	3301	HG19/GRCh37	NA	Immune system	Protein	NA	NA	1	10534735	0	NA
1711	22439	prot-a-3150	UBX domain-containing protein 4	NA	public	2018	Sun BB	NA	Males and Females	29875488	European	NA	3301	HG19/GRCh37	NA	Immune system	Protein	NA	NA	1	10534735	0	NA
1712	22452	prot-a-2682	Semenogelin-2	NA	public	2018	Sun BB	NA	Males and Females	29875488	European	NA	3301	HG19/GRCh37	NA	Immune system	Protein	NA	NA	1	10534735	0	NA
1713	22454	prot-a-2732	Tyrosine-protein phosphatase non-receptor type substrate 1	NA	public	2018	Sun BB	NA	Males and Females	29875488	European	NA	3301	HG19/GRCh37	NA	Immune system	Protein	NA	NA	1	10534735	0	NA
1714	22455	prot-a-1453	Insulin growth factor-like family member 3	NA	public	2018	Sun BB	NA	Males and Females	29875488	European	NA	3301	HG19/GRCh37	NA	Immune system	Protein	NA	NA	1	10534735	0	NA
1715	22468	prot-a-1927	Multiple PDZ domain protein	NA	public	2018	Sun BB	NA	Males and Females	29875488	European	NA	3301	HG19/GRCh37	NA	Immune system	Protein	NA	NA	1	10534735	0	NA
1716	22471	prot-a-2020	Protein NDRG4	NA	public	2018	Sun BB	NA	Males and Females	29875488	European	NA	3301	HG19/GRCh37	NA	Immune system	Protein	NA	NA	1	10534735	0	NA
1717	22477	prot-a-995	Protein eva-1 homolog C	NA	public	2018	Sun BB	NA	Males and Females	29875488	European	NA	3301	HG19/GRCh37	NA	Immune system	Protein	NA	NA	1	10534735	0	NA
1718	22492	prot-a-710	Cardiotrophin-1	NA	public	2018	Sun BB	NA	Males and Females	29875488	European	NA	3301	HG19/GRCh37	NA	Immune system	Protein	NA	NA	1	10534735	0	NA
1719	22497	prot-a-3081	Tumor protein p53-inducible protein 11	NA	public	2018	Sun BB	NA	Males and Females	29875488	European	NA	3301	HG19/GRCh37	NA	Immune system	Protein	NA	NA	1	10534735	0	NA
1720	22507	prot-a-2728	Sialic acid-binding Ig-like lectin 14	NA	public	2018	Sun BB	NA	Males and Females	29875488	European	NA	3301	HG19/GRCh37	NA	Immune system	Protein	NA	NA	1	10534735	0	NA
1721	22532	prot-a-2634	Secretory carrier-associated membrane protein 5	NA	public	2018	Sun BB	NA	Males and Females	29875488	European	NA	3301	HG19/GRCh37	NA	Immune system	Protein	NA	NA	1	10534735	0	NA
1722	22533	prot-a-429	CD226 antigen	NA	public	2018	Sun BB	NA	Males and Females	29875488	European	NA	3301	HG19/GRCh37	NA	Immune system	Protein	NA	NA	1	10534735	0	NA
1723	22545	prot-a-2083	NAD(P)H dehydrogenase [quinone] 1	NA	public	2018	Sun BB	NA	Males and Females	29875488	European	NA	3301	HG19/GRCh37	NA	Immune system	Protein	NA	NA	1	10534735	0	NA
1724	22551	prot-a-3188	Vesicle-associated membrane protein 8	NA	public	2018	Sun BB	NA	Males and Females	29875488	European	NA	3301	HG19/GRCh37	NA	Immune system	Protein	NA	NA	1	10534735	0	NA
1725	22592	prot-a-945	Gamma-enolase	NA	public	2018	Sun BB	NA	Males and Females	29875488	European	NA	3301	HG19/GRCh37	NA	Immune system	Protein	NA	NA	1	10534735	0	NA
1726	22614	prot-a-1400	Intercellular adhesion molecule 4	NA	public	2018	Sun BB	NA	Males and Females	29875488	European	NA	3301	HG19/GRCh37	NA	Immune system	Protein	NA	NA	1	10534735	0	NA
1727	22639	prot-a-986	Endogenous retrovirus group V member 1 Env polyprotein	NA	public	2018	Sun BB	NA	Males and Females	29875488	European	NA	3301	HG19/GRCh37	NA	Immune system	Protein	NA	NA	1	10534735	0	NA
1728	22642	prot-a-1134	Glutamate carboxypeptidase 2	NA	public	2018	Sun BB	NA	Males and Females	29875488	European	NA	3301	HG19/GRCh37	NA	Immune system	Protein	NA	NA	1	10534735	0	NA
1729	22658	prot-a-940	EMILIN-3	NA	public	2018	Sun BB	NA	Males and Females	29875488	European	NA	3301	HG19/GRCh37	NA	Immune system	Protein	NA	NA	1	10534735	0	NA
1730	22661	prot-a-101	Ankyrin-2	NA	public	2018	Sun BB	NA	Males and Females	29875488	European	NA	3301	HG19/GRCh37	NA	Immune system	Protein	NA	NA	1	10534735	0	NA
1731	22665	prot-a-2029	Neuronal growth regulator 1	NA	public	2018	Sun BB	NA	Males and Females	29875488	European	NA	3301	HG19/GRCh37	NA	Immune system	Protein	NA	NA	1	10534735	0	NA
1732	22673	prot-a-1612	Potassium voltage-gated channel subfamily E regulatory beta subunit 5	NA	public	2018	Sun BB	NA	Males and Females	29875488	European	NA	3301	HG19/GRCh37	NA	Immune system	Protein	NA	NA	1	10534735	0	NA
1733	22711	prot-a-157	Rho guanine nucleotide exchange factor 25	NA	public	2018	Sun BB	NA	Males and Females	29875488	European	NA	3301	HG19/GRCh37	NA	Immune system	Protein	NA	NA	1	10534735	0	NA
1734	22724	prot-a-564	Cytoskeleton-associated protein 2	NA	public	2018	Sun BB	NA	Males and Females	29875488	European	NA	3301	HG19/GRCh37	NA	Immune system	Protein	NA	NA	1	10534735	0	NA
1735	22732	prot-a-2589	Dolichyl-diphosphooligosaccharide--protein glycosyltransferase subunit 1	NA	public	2018	Sun BB	NA	Males and Females	29875488	European	NA	3301	HG19/GRCh37	NA	Immune system	Protein	NA	NA	1	10534735	0	NA
1736	22737	prot-a-2011	Noncompact myelin-associated protein	NA	public	2018	Sun BB	NA	Males and Females	29875488	European	NA	3301	HG19/GRCh37	NA	Immune system	Protein	NA	NA	1	10534735	0	NA
1737	22748	prot-a-1579	IST1 homolog	NA	public	2018	Sun BB	NA	Males and Females	29875488	European	NA	3301	HG19/GRCh37	NA	Immune system	Protein	NA	NA	1	10534735	0	NA
1738	22782	prot-a-2821	Serine protease inhibitor Kazal-type 8	NA	public	2018	Sun BB	NA	Males and Females	29875488	European	NA	3301	HG19/GRCh37	NA	Immune system	Protein	NA	NA	1	10534735	0	NA
1739	22784	prot-a-3025	Enteropeptidase	NA	public	2018	Sun BB	NA	Males and Females	29875488	European	NA	3301	HG19/GRCh37	NA	Immune system	Protein	NA	NA	1	10534735	0	NA
1740	22814	prot-a-1149	Ferritin	NA	public	2018	Sun BB	NA	Males and Females	29875488	European	NA	3301	HG19/GRCh37	NA	Immune system	Protein	NA	NA	1	10534735	0	NA
1741	22815	prot-a-1060	Fetal and adult testis-expressed transcript protein	NA	public	2018	Sun BB	NA	Males and Females	29875488	European	NA	3301	HG19/GRCh37	NA	Immune system	Protein	NA	NA	1	10534735	0	NA
1742	22821	prot-a-926	Eukaryotic translation initiation factor 5	NA	public	2018	Sun BB	NA	Males and Females	29875488	European	NA	3301	HG19/GRCh37	NA	Immune system	Protein	NA	NA	1	10534735	0	NA
1743	22827	prot-a-1766	Leucine-rich repeat and calponin homology domain-containing protein 4	NA	public	2018	Sun BB	NA	Males and Females	29875488	European	NA	3301	HG19/GRCh37	NA	Immune system	Protein	NA	NA	1	10534735	0	NA
1744	22831	prot-a-528	Follicle stimulating hormone	NA	public	2018	Sun BB	NA	Males and Females	29875488	European	NA	3301	HG19/GRCh37	NA	Immune system	Protein	NA	NA	1	10534735	0	NA
1745	22836	prot-a-3139	Ubiquitin-conjugating enzyme E2 J1	NA	public	2018	Sun BB	NA	Males and Females	29875488	European	NA	3301	HG19/GRCh37	NA	Immune system	Protein	NA	NA	1	10534735	0	NA
1746	22842	prot-a-897	Ephrin-A2	NA	public	2018	Sun BB	NA	Males and Females	29875488	European	NA	3301	HG19/GRCh37	NA	Immune system	Protein	NA	NA	1	10534735	0	NA
1747	22845	prot-a-2859	Sia-alpha-2,3-Gal-beta-1,4-GlcNAc-R:alpha 2,8-sialyltransferase	NA	public	2018	Sun BB	NA	Males and Females	29875488	European	NA	3301	HG19/GRCh37	NA	Immune system	Protein	NA	NA	1	10534735	0	NA
1748	22868	prot-a-355	Calpain-3	NA	public	2018	Sun BB	NA	Males and Females	29875488	European	NA	3301	HG19/GRCh37	NA	Immune system	Protein	NA	NA	1	10534735	0	NA
1749	22887	prot-a-2629	Diamine acetyltransferase 2	NA	public	2018	Sun BB	NA	Males and Females	29875488	European	NA	3301	HG19/GRCh37	NA	Immune system	Protein	NA	NA	1	10534735	0	NA
1750	22894	prot-a-3216	Brorin	NA	public	2018	Sun BB	NA	Males and Females	29875488	European	NA	3301	HG19/GRCh37	NA	Immune system	Protein	NA	NA	1	10534735	0	NA
1751	22895	prot-a-1452	Insulin-like growth factor-binding protein-like 1	NA	public	2018	Sun BB	NA	Males and Females	29875488	European	NA	3301	HG19/GRCh37	NA	Immune system	Protein	NA	NA	1	10534735	0	NA
1752	22905	prot-a-31	A disintegrin and metalloproteinase with thrombospondin motifs 1	NA	public	2018	Sun BB	NA	Males and Females	29875488	European	NA	3301	HG19/GRCh37	NA	Immune system	Protein	NA	NA	1	10534735	0	NA
1753	22919	prot-a-359	Cocaine- and amphetamine-regulated transcript protein	NA	public	2018	Sun BB	NA	Males and Females	29875488	European	NA	3301	HG19/GRCh37	NA	Immune system	Protein	NA	NA	1	10534735	0	NA
1754	22934	prot-a-26	Disintegrin and metalloproteinase domain-containing protein 12	NA	public	2018	Sun BB	NA	Males and Females	29875488	European	NA	3301	HG19/GRCh37	NA	Immune system	Protein	NA	NA	1	10534735	0	NA
1755	22944	prot-a-1636	Kinesin-like protein KIF1C	NA	public	2018	Sun BB	NA	Males and Females	29875488	European	NA	3301	HG19/GRCh37	NA	Immune system	Protein	NA	NA	1	10534735	0	NA
1756	22955	prot-a-2347	Protein phosphatase 1 regulatory subunit 3B	NA	public	2018	Sun BB	NA	Males and Females	29875488	European	NA	3301	HG19/GRCh37	NA	Immune system	Protein	NA	NA	1	10534735	0	NA
1757	22965	prot-a-333	Carbonic anhydrase 6	NA	public	2018	Sun BB	NA	Males and Females	29875488	European	NA	3301	HG19/GRCh37	NA	Immune system	Protein	NA	NA	1	10534735	0	NA
1758	22984	prot-a-512	Centrosomal protein of 57 kDa	NA	public	2018	Sun BB	NA	Males and Females	29875488	European	NA	3301	HG19/GRCh37	NA	Immune system	Protein	NA	NA	1	10534735	0	NA
1759	22989	prot-a-2583	Nuclear receptor ROR-beta	NA	public	2018	Sun BB	NA	Males and Females	29875488	European	NA	3301	HG19/GRCh37	NA	Immune system	Protein	NA	NA	1	10534735	0	NA
1760	22995	prot-a-866	Desmocollin-2	NA	public	2018	Sun BB	NA	Males and Females	29875488	European	NA	3301	HG19/GRCh37	NA	Immune system	Protein	NA	NA	1	10534735	0	NA
1761	23012	prot-a-1678	Importin subunit alpha-3	NA	public	2018	Sun BB	NA	Males and Females	29875488	European	NA	3301	HG19/GRCh37	NA	Immune system	Protein	NA	NA	1	10534735	0	NA
1762	23015	prot-a-2405	Pregnancy-specific beta-1-glycoprotein 6	NA	public	2018	Sun BB	NA	Males and Females	29875488	European	NA	3301	HG19/GRCh37	NA	Immune system	Protein	NA	NA	1	10534735	0	NA
1763	23066	prot-a-23	Serine/threonine-protein kinase receptor R3	NA	public	2018	Sun BB	NA	Males and Females	29875488	European	NA	3301	HG19/GRCh37	NA	Immune system	Protein	NA	NA	1	10534735	0	NA
1764	23075	prot-a-3144	Ubiquitin-conjugating enzyme E2 T	NA	public	2018	Sun BB	NA	Males and Females	29875488	European	NA	3301	HG19/GRCh37	NA	Immune system	Protein	NA	NA	1	10534735	0	NA
1765	23080	prot-a-2926	Tapasin	NA	public	2018	Sun BB	NA	Males and Females	29875488	European	NA	3301	HG19/GRCh37	NA	Immune system	Protein	NA	NA	1	10534735	0	NA
1766	23084	prot-a-2676	Semaphorin-5A	NA	public	2018	Sun BB	NA	Males and Females	29875488	European	NA	3301	HG19/GRCh37	NA	Immune system	Protein	NA	NA	1	10534735	0	NA
1767	23098	prot-a-2977	Thymocyte nuclear protein 1	NA	public	2018	Sun BB	NA	Males and Females	29875488	European	NA	3301	HG19/GRCh37	NA	Immune system	Protein	NA	NA	1	10534735	0	NA
1768	23138	prot-a-2352	Pancreatic hormone	NA	public	2018	Sun BB	NA	Males and Females	29875488	European	NA	3301	HG19/GRCh37	NA	Immune system	Protein	NA	NA	1	10534735	0	NA
1769	23149	prot-a-222	Transcription regulator protein BACH1	NA	public	2018	Sun BB	NA	Males and Females	29875488	European	NA	3301	HG19/GRCh37	NA	Immune system	Protein	NA	NA	1	10534735	0	NA
1770	23164	prot-a-1059	Tumor necrosis factor ligand superfamily member 6, soluble form	NA	public	2018	Sun BB	NA	Males and Females	29875488	European	NA	3301	HG19/GRCh37	NA	Immune system	Protein	NA	NA	1	10534735	0	NA
1771	23174	prot-a-557	Carbohydrate sulfotransferase 5	NA	public	2018	Sun BB	NA	Males and Females	29875488	European	NA	3301	HG19/GRCh37	NA	Immune system	Protein	NA	NA	1	10534735	0	NA
1772	23184	prot-a-2652	Sodium channel subunit beta-2	NA	public	2018	Sun BB	NA	Males and Females	29875488	European	NA	3301	HG19/GRCh37	NA	Immune system	Protein	NA	NA	1	10534735	0	NA
1773	23186	prot-a-651	Cellular retinoic acid-binding protein 2	NA	public	2018	Sun BB	NA	Males and Females	29875488	European	NA	3301	HG19/GRCh37	NA	Immune system	Protein	NA	NA	1	10534735	0	NA
1774	23209	prot-a-1485	Interleukin-17F	NA	public	2018	Sun BB	NA	Males and Females	29875488	European	NA	3301	HG19/GRCh37	NA	Immune system	Protein	NA	NA	1	10534735	0	NA
1775	23231	prot-a-1575	Insulin gene enhancer protein ISL-1	NA	public	2018	Sun BB	NA	Males and Females	29875488	European	NA	3301	HG19/GRCh37	NA	Immune system	Protein	NA	NA	1	10534735	0	NA
1776	23245	prot-a-2192	Pterin-4-alpha-carbinolamine dehydratase 2	NA	public	2018	Sun BB	NA	Males and Females	29875488	European	NA	3301	HG19/GRCh37	NA	Immune system	Protein	NA	NA	1	10534735	0	NA
1777	23256	prot-a-439	Myeloid cell surface antigen CD33	NA	public	2018	Sun BB	NA	Males and Females	29875488	European	NA	3301	HG19/GRCh37	NA	Immune system	Protein	NA	NA	1	10534735	0	NA
1778	23293	prot-a-2384	Pre-mRNA-processing factor 6	NA	public	2018	Sun BB	NA	Males and Females	29875488	European	NA	3301	HG19/GRCh37	NA	Immune system	Protein	NA	NA	1	10534735	0	NA
1779	23302	prot-a-743	C-X-C motif chemokine 13	NA	public	2018	Sun BB	NA	Males and Females	29875488	European	NA	3301	HG19/GRCh37	NA	Immune system	Protein	NA	NA	1	10534735	0	NA
1780	23313	prot-a-179	Neutral ceramidase	NA	public	2018	Sun BB	NA	Males and Females	29875488	European	NA	3301	HG19/GRCh37	NA	Immune system	Protein	NA	NA	1	10534735	0	NA
1781	23317	prot-a-469	Complement component C1q receptor	NA	public	2018	Sun BB	NA	Males and Females	29875488	European	NA	3301	HG19/GRCh37	NA	Immune system	Protein	NA	NA	1	10534735	0	NA
1782	23326	prot-a-1486	Interleukin-17 receptor A	NA	public	2018	Sun BB	NA	Males and Females	29875488	European	NA	3301	HG19/GRCh37	NA	Immune system	Protein	NA	NA	1	10534735	0	NA
1783	23330	prot-a-3040	Tumor necrosis factor receptor superfamily member 12A	NA	public	2018	Sun BB	NA	Males and Females	29875488	European	NA	3301	HG19/GRCh37	NA	Immune system	Protein	NA	NA	1	10534735	0	NA
1784	23331	prot-a-2012	Nuclear receptor coactivator 2	NA	public	2018	Sun BB	NA	Males and Females	29875488	European	NA	3301	HG19/GRCh37	NA	Immune system	Protein	NA	NA	1	10534735	0	NA
1785	23338	prot-a-788	Beta-defensin 112	NA	public	2018	Sun BB	NA	Males and Females	29875488	European	NA	3301	HG19/GRCh37	NA	Immune system	Protein	NA	NA	1	10534735	0	NA
1786	23360	prot-a-2429	Parathyroid hormone/parathyroid hormone-related peptide receptor	NA	public	2018	Sun BB	NA	Males and Females	29875488	European	NA	3301	HG19/GRCh37	NA	Immune system	Protein	NA	NA	1	10534735	0	NA
1787	23368	prot-a-656	Protein CREG1	NA	public	2018	Sun BB	NA	Males and Females	29875488	European	NA	3301	HG19/GRCh37	NA	Immune system	Protein	NA	NA	1	10534735	0	NA
1788	23377	prot-a-498	Cerebral dopamine neurotrophic factor	NA	public	2018	Sun BB	NA	Males and Females	29875488	European	NA	3301	HG19/GRCh37	NA	Immune system	Protein	NA	NA	1	10534735	0	NA
1789	23399	prot-a-2936	T-box transcription factor TBX5	NA	public	2018	Sun BB	NA	Males and Females	29875488	European	NA	3301	HG19/GRCh37	NA	Immune system	Protein	NA	NA	1	10534735	0	NA
1790	23410	prot-a-1784	Leucine-rich repeat-containing protein 15	NA	public	2018	Sun BB	NA	Males and Females	29875488	European	NA	3301	HG19/GRCh37	NA	Immune system	Protein	NA	NA	1	10534735	0	NA
1791	23414	prot-a-2890	Syntaxin-8	NA	public	2018	Sun BB	NA	Males and Females	29875488	European	NA	3301	HG19/GRCh37	NA	Immune system	Protein	NA	NA	1	10534735	0	NA
1792	23421	prot-a-930	ETS domain-containing protein Elk-1	NA	public	2018	Sun BB	NA	Males and Females	29875488	European	NA	3301	HG19/GRCh37	NA	Immune system	Protein	NA	NA	1	10534735	0	NA
1793	23423	prot-a-3202	Charged multivesicular body protein 3	NA	public	2018	Sun BB	NA	Males and Females	29875488	European	NA	3301	HG19/GRCh37	NA	Immune system	Protein	NA	NA	1	10534735	0	NA
1794	23453	prot-a-1986	Myocardial zonula adherens protein	NA	public	2018	Sun BB	NA	Males and Females	29875488	European	NA	3301	HG19/GRCh37	NA	Immune system	Protein	NA	NA	1	10534735	0	NA
1795	23471	prot-a-2163	Polyadenylate-binding protein 3	NA	public	2018	Sun BB	NA	Males and Females	29875488	European	NA	3301	HG19/GRCh37	NA	Immune system	Protein	NA	NA	1	10534735	0	NA
1796	23488	prot-a-649	Carboxypeptidase Z	NA	public	2018	Sun BB	NA	Males and Females	29875488	European	NA	3301	HG19/GRCh37	NA	Immune system	Protein	NA	NA	1	10534735	0	NA
1797	23491	prot-a-2595	40S ribosomal protein S4, X isoform	NA	public	2018	Sun BB	NA	Males and Females	29875488	European	NA	3301	HG19/GRCh37	NA	Immune system	Protein	NA	NA	1	10534735	0	NA
1798	23512	prot-a-2827	Testican-2	NA	public	2018	Sun BB	NA	Males and Females	29875488	European	NA	3301	HG19/GRCh37	NA	Immune system	Protein	NA	NA	1	10534735	0	NA
1799	23535	prot-a-2295	Putative phospholipase B-like 2	NA	public	2018	Sun BB	NA	Males and Females	29875488	European	NA	3301	HG19/GRCh37	NA	Immune system	Protein	NA	NA	1	10534735	0	NA
1800	23541	prot-a-1849	Mitogen-activated protein kinase 8	NA	public	2018	Sun BB	NA	Males and Females	29875488	European	NA	3301	HG19/GRCh37	NA	Immune system	Protein	NA	NA	1	10534735	0	NA
1801	23545	prot-a-2387	Transmembrane gamma-carboxyglutamic acid protein 1	NA	public	2018	Sun BB	NA	Males and Females	29875488	European	NA	3301	HG19/GRCh37	NA	Immune system	Protein	NA	NA	1	10534735	0	NA
1802	23580	prot-a-1070	High affinity immunoglobulin alpha and immunoglobulin mu Fc receptor	NA	public	2018	Sun BB	NA	Males and Females	29875488	European	NA	3301	HG19/GRCh37	NA	Immune system	Protein	NA	NA	1	10534735	0	NA
1803	23615	prot-a-2415	26S proteasome non-ATPase regulatory subunit 11	NA	public	2018	Sun BB	NA	Males and Females	29875488	European	NA	3301	HG19/GRCh37	NA	Immune system	Protein	NA	NA	1	10534735	0	NA
1804	23617	prot-a-143	ADP-ribosylation factor 6	NA	public	2018	Sun BB	NA	Males and Females	29875488	European	NA	3301	HG19/GRCh37	NA	Immune system	Protein	NA	NA	1	10534735	0	NA
1805	23632	prot-a-139	Amyloid beta A4 protein	NA	public	2018	Sun BB	NA	Males and Females	29875488	European	NA	3301	HG19/GRCh37	NA	Immune system	Protein	NA	NA	1	10534735	0	NA
1806	23633	prot-a-95	Angiopoietin-4	NA	public	2018	Sun BB	NA	Males and Females	29875488	European	NA	3301	HG19/GRCh37	NA	Immune system	Protein	NA	NA	1	10534735	0	NA
1807	23661	prot-a-3267	Zinc finger protein 276	NA	public	2018	Sun BB	NA	Males and Females	29875488	European	NA	3301	HG19/GRCh37	NA	Immune system	Protein	NA	NA	1	10534735	0	NA
1808	23664	prot-a-2984	Thymidine kinase, cytosolic	NA	public	2018	Sun BB	NA	Males and Females	29875488	European	NA	3301	HG19/GRCh37	NA	Immune system	Protein	NA	NA	1	10534735	0	NA
1809	23696	prot-a-1005	Coagulation factor Xa	NA	public	2018	Sun BB	NA	Males and Females	29875488	European	NA	3301	HG19/GRCh37	NA	Immune system	Protein	NA	NA	1	10534735	0	NA
1810	23700	prot-a-1834	Endoplasmic reticulum mannosyl-oligosaccharide 1,2-alpha-mannosidase	NA	public	2018	Sun BB	NA	Males and Females	29875488	European	NA	3301	HG19/GRCh37	NA	Immune system	Protein	NA	NA	1	10534735	0	NA
1811	23701	prot-a-2863	Stabilin-2	NA	public	2018	Sun BB	NA	Males and Females	29875488	European	NA	3301	HG19/GRCh37	NA	Immune system	Protein	NA	NA	1	10534735	0	NA
1812	23705	prot-a-2224	High affinity cGMP-specific 3',5'-cyclic phosphodiesterase 9A	NA	public	2018	Sun BB	NA	Males and Females	29875488	European	NA	3301	HG19/GRCh37	NA	Immune system	Protein	NA	NA	1	10534735	0	NA
1813	23735	prot-a-1916	Matrix metalloproteinase-16	NA	public	2018	Sun BB	NA	Males and Females	29875488	European	NA	3301	HG19/GRCh37	NA	Immune system	Protein	NA	NA	1	10534735	0	NA
1814	23737	prot-a-2947	Calcineurin B homologous protein 3	NA	public	2018	Sun BB	NA	Males and Females	29875488	European	NA	3301	HG19/GRCh37	NA	Immune system	Protein	NA	NA	1	10534735	0	NA
1815	23739	prot-a-909	Epidermal growth factor receptor	NA	public	2018	Sun BB	NA	Males and Females	29875488	European	NA	3301	HG19/GRCh37	NA	Immune system	Protein	NA	NA	1	10534735	0	NA
1816	23761	prot-a-1399	Intercellular adhesion molecule 3	NA	public	2018	Sun BB	NA	Males and Females	29875488	European	NA	3301	HG19/GRCh37	NA	Immune system	Protein	NA	NA	1	10534735	0	NA
1817	23775	prot-a-3163	Serine/threonine-protein kinase ULK3	NA	public	2018	Sun BB	NA	Males and Females	29875488	European	NA	3301	HG19/GRCh37	NA	Immune system	Protein	NA	NA	1	10534735	0	NA
1818	23806	prot-a-2287	Putative inactive group IIC secretory phospholipase A2	NA	public	2018	Sun BB	NA	Males and Females	29875488	European	NA	3301	HG19/GRCh37	NA	Immune system	Protein	NA	NA	1	10534735	0	NA
1819	23809	prot-a-1037	Protein FAM177A1	NA	public	2018	Sun BB	NA	Males and Females	29875488	European	NA	3301	HG19/GRCh37	NA	Immune system	Protein	NA	NA	1	10534735	0	NA
1820	23815	prot-a-2064	Noggin	NA	public	2018	Sun BB	NA	Males and Females	29875488	European	NA	3301	HG19/GRCh37	NA	Immune system	Protein	NA	NA	1	10534735	0	NA
1821	23817	prot-a-351	Cullin-associated NEDD8-dissociated protein 1	NA	public	2018	Sun BB	NA	Males and Females	29875488	European	NA	3301	HG19/GRCh37	NA	Immune system	Protein	NA	NA	1	10534735	0	NA
1822	23828	prot-a-472	M-phase inducer phosphatase 2	NA	public	2018	Sun BB	NA	Males and Females	29875488	European	NA	3301	HG19/GRCh37	NA	Immune system	Protein	NA	NA	1	10534735	0	NA
1823	23841	prot-a-2315	Inactive pancreatic lipase-related protein 1	NA	public	2018	Sun BB	NA	Males and Females	29875488	European	NA	3301	HG19/GRCh37	NA	Immune system	Protein	NA	NA	1	10534735	0	NA
1824	23844	prot-a-2940	Teratocarcinoma-derived growth factor 1	NA	public	2018	Sun BB	NA	Males and Females	29875488	European	NA	3301	HG19/GRCh37	NA	Immune system	Protein	NA	NA	1	10534735	0	NA
1825	23846	prot-a-1046	Glycosaminoglycan xylosylkinase	NA	public	2018	Sun BB	NA	Males and Females	29875488	European	NA	3301	HG19/GRCh37	NA	Immune system	Protein	NA	NA	1	10534735	0	NA
1826	23885	prot-a-601	Nuclear envelope phosphatase-regulatory subunit 1	NA	public	2018	Sun BB	NA	Males and Females	29875488	European	NA	3301	HG19/GRCh37	NA	Immune system	Protein	NA	NA	1	10534735	0	NA
1827	23890	prot-a-910	Epidermal growth factor receptor variant III	NA	public	2018	Sun BB	NA	Males and Females	29875488	European	NA	3301	HG19/GRCh37	NA	Immune system	Protein	NA	NA	1	10534735	0	NA
1828	23900	prot-a-3217	von Willebrand factor C domain-containing protein 2-like	NA	public	2018	Sun BB	NA	Males and Females	29875488	European	NA	3301	HG19/GRCh37	NA	Immune system	Protein	NA	NA	1	10534735	0	NA
1829	23915	prot-a-3064	Tumor necrosis factor ligand superfamily member 9	NA	public	2018	Sun BB	NA	Males and Females	29875488	European	NA	3301	HG19/GRCh37	NA	Immune system	Protein	NA	NA	1	10534735	0	NA
1830	23938	prot-a-2617	Protein S100-A2	NA	public	2018	Sun BB	NA	Males and Females	29875488	European	NA	3301	HG19/GRCh37	NA	Immune system	Protein	NA	NA	1	10534735	0	NA
1831	23947	prot-a-2411	Proteasome subunit alpha type-2	NA	public	2018	Sun BB	NA	Males and Females	29875488	European	NA	3301	HG19/GRCh37	NA	Immune system	Protein	NA	NA	1	10534735	0	NA
1832	23966	prot-a-205	Aurora kinase B	NA	public	2018	Sun BB	NA	Males and Females	29875488	European	NA	3301	HG19/GRCh37	NA	Immune system	Protein	NA	NA	1	10534735	0	NA
1833	23978	prot-a-2914	Synaptotagmin-3	NA	public	2018	Sun BB	NA	Males and Females	29875488	European	NA	3301	HG19/GRCh37	NA	Immune system	Protein	NA	NA	1	10534735	0	NA
1834	23979	prot-a-2351	Palmitoyl-protein thioesterase 1	NA	public	2018	Sun BB	NA	Males and Females	29875488	European	NA	3301	HG19/GRCh37	NA	Immune system	Protein	NA	NA	1	10534735	0	NA
1835	23991	prot-a-1383	Estradiol 17-beta-dehydrogenase 2	NA	public	2018	Sun BB	NA	Males and Females	29875488	European	NA	3301	HG19/GRCh37	NA	Immune system	Protein	NA	NA	1	10534735	0	NA
1836	23993	prot-a-969	Epidermal growth factor receptor substrate 15-like 1	NA	public	2018	Sun BB	NA	Males and Females	29875488	European	NA	3301	HG19/GRCh37	NA	Immune system	Protein	NA	NA	1	10534735	0	NA
1837	24004	prot-a-752	Cytochrome b5	NA	public	2018	Sun BB	NA	Males and Females	29875488	European	NA	3301	HG19/GRCh37	NA	Immune system	Protein	NA	NA	1	10534735	0	NA
1838	24013	prot-a-339	Cell adhesion molecule 4	NA	public	2018	Sun BB	NA	Males and Females	29875488	European	NA	3301	HG19/GRCh37	NA	Immune system	Protein	NA	NA	1	10534735	0	NA
1839	24023	prot-a-1302	Granzyme M	NA	public	2018	Sun BB	NA	Males and Females	29875488	European	NA	3301	HG19/GRCh37	NA	Immune system	Protein	NA	NA	1	10534735	0	NA
1840	24039	prot-a-2928	Tax1-binding protein 1	NA	public	2018	Sun BB	NA	Males and Females	29875488	European	NA	3301	HG19/GRCh37	NA	Immune system	Protein	NA	NA	1	10534735	0	NA
1841	24046	prot-a-2701	Plasma protease C1 inhibitor	NA	public	2018	Sun BB	NA	Males and Females	29875488	European	NA	3301	HG19/GRCh37	NA	Immune system	Protein	NA	NA	1	10534735	0	NA
1842	24048	prot-a-1932	MAGUK p55 subfamily member 7	NA	public	2018	Sun BB	NA	Males and Females	29875488	European	NA	3301	HG19/GRCh37	NA	Immune system	Protein	NA	NA	1	10534735	0	NA
1843	24072	prot-a-3065	Tenomodulin	NA	public	2018	Sun BB	NA	Males and Females	29875488	European	NA	3301	HG19/GRCh37	NA	Immune system	Protein	NA	NA	1	10534735	0	NA
1844	24080	prot-a-1563	Insulin-like peptide INSL6	NA	public	2018	Sun BB	NA	Males and Females	29875488	European	NA	3301	HG19/GRCh37	NA	Immune system	Protein	NA	NA	1	10534735	0	NA
1845	24087	prot-a-772	dCTP pyrophosphatase 1	NA	public	2018	Sun BB	NA	Males and Females	29875488	European	NA	3301	HG19/GRCh37	NA	Immune system	Protein	NA	NA	1	10534735	0	NA
1846	24088	prot-a-1303	Histone H1x	NA	public	2018	Sun BB	NA	Males and Females	29875488	European	NA	3301	HG19/GRCh37	NA	Immune system	Protein	NA	NA	1	10534735	0	NA
1847	24101	prot-a-2724	Sialic acid-binding Ig-like lectin 11	NA	public	2018	Sun BB	NA	Males and Females	29875488	European	NA	3301	HG19/GRCh37	NA	Immune system	Protein	NA	NA	1	10534735	0	NA
1848	24110	prot-a-97	Angiopoietin-related protein 1	NA	public	2018	Sun BB	NA	Males and Females	29875488	European	NA	3301	HG19/GRCh37	NA	Immune system	Protein	NA	NA	1	10534735	0	NA
1849	24119	prot-a-775	Aromatic-L-amino-acid decarboxylase	NA	public	2018	Sun BB	NA	Males and Females	29875488	European	NA	3301	HG19/GRCh37	NA	Immune system	Protein	NA	NA	1	10534735	0	NA
1850	24133	prot-a-2978	Tyrosine-protein kinase receptor Tie-1, soluble	NA	public	2018	Sun BB	NA	Males and Females	29875488	European	NA	3301	HG19/GRCh37	NA	Immune system	Protein	NA	NA	1	10534735	0	NA
1851	24141	prot-a-2114	Neurotrophin-3	NA	public	2018	Sun BB	NA	Males and Females	29875488	European	NA	3301	HG19/GRCh37	NA	Immune system	Protein	NA	NA	1	10534735	0	NA
1852	24155	prot-a-1081	Fc receptor-like protein 3	NA	public	2018	Sun BB	NA	Males and Females	29875488	European	NA	3301	HG19/GRCh37	NA	Immune system	Protein	NA	NA	1	10534735	0	NA
1853	24169	prot-a-890	Epididymal secretory protein E3-beta	NA	public	2018	Sun BB	NA	Males and Females	29875488	European	NA	3301	HG19/GRCh37	NA	Immune system	Protein	NA	NA	1	10534735	0	NA
1854	24197	prot-a-1560	Insulin-like 3	NA	public	2018	Sun BB	NA	Males and Females	29875488	European	NA	3301	HG19/GRCh37	NA	Immune system	Protein	NA	NA	1	10534735	0	NA
1855	24205	prot-a-1929	Thrombopoietin Receptor	NA	public	2018	Sun BB	NA	Males and Females	29875488	European	NA	3301	HG19/GRCh37	NA	Immune system	Protein	NA	NA	1	10534735	0	NA
1856	24226	prot-a-1337	Hypoxia-inducible factor 1-alpha	NA	public	2018	Sun BB	NA	Males and Females	29875488	European	NA	3301	HG19/GRCh37	NA	Immune system	Protein	NA	NA	1	10534735	0	NA
1857	24231	prot-a-2109	Vesicle-fusing ATPase	NA	public	2018	Sun BB	NA	Males and Females	29875488	European	NA	3301	HG19/GRCh37	NA	Immune system	Protein	NA	NA	1	10534735	0	NA
1858	24242	prot-a-250	Myc box-dependent-interacting protein 1	NA	public	2018	Sun BB	NA	Males and Females	29875488	European	NA	3301	HG19/GRCh37	NA	Immune system	Protein	NA	NA	1	10534735	0	NA
1859	24243	prot-a-782	Beta-defensin 104	NA	public	2018	Sun BB	NA	Males and Females	29875488	European	NA	3301	HG19/GRCh37	NA	Immune system	Protein	NA	NA	1	10534735	0	NA
1860	24256	prot-a-122	Amyloid-like protein 2	NA	public	2018	Sun BB	NA	Males and Females	29875488	European	NA	3301	HG19/GRCh37	NA	Immune system	Protein	NA	NA	1	10534735	0	NA
1861	24262	prot-a-1299	Granzyme B	NA	public	2018	Sun BB	NA	Males and Females	29875488	European	NA	3301	HG19/GRCh37	NA	Immune system	Protein	NA	NA	1	10534735	0	NA
1862	24270	prot-a-1528	Interleukin-36 gamma	NA	public	2018	Sun BB	NA	Males and Females	29875488	European	NA	3301	HG19/GRCh37	NA	Immune system	Protein	NA	NA	1	10534735	0	NA
1863	24280	prot-a-443	ADP-ribosyl cyclase/cyclic ADP-ribose hydrolase 1	NA	public	2018	Sun BB	NA	Males and Females	29875488	European	NA	3301	HG19/GRCh37	NA	Immune system	Protein	NA	NA	1	10534735	0	NA
1864	24281	prot-a-1291	Glutathione S-transferase theta-2B	NA	public	2018	Sun BB	NA	Males and Females	29875488	European	NA	3301	HG19/GRCh37	NA	Immune system	Protein	NA	NA	1	10534735	0	NA
1865	24285	prot-a-177	Artemin	NA	public	2018	Sun BB	NA	Males and Females	29875488	European	NA	3301	HG19/GRCh37	NA	Immune system	Protein	NA	NA	1	10534735	0	NA
1866	24294	prot-a-3196	Testis-specific basic protein Y 1	NA	public	2018	Sun BB	NA	Males and Females	29875488	European	NA	3301	HG19/GRCh37	NA	Immune system	Protein	NA	NA	1	10534735	0	NA
1867	24306	prot-a-2931	Tubulin-specific chaperone E	NA	public	2018	Sun BB	NA	Males and Females	29875488	European	NA	3301	HG19/GRCh37	NA	Immune system	Protein	NA	NA	1	10534735	0	NA
1868	24317	prot-a-1207	Gamma-glutamyl hydrolase	NA	public	2018	Sun BB	NA	Males and Females	29875488	European	NA	3301	HG19/GRCh37	NA	Immune system	Protein	NA	NA	1	10534735	0	NA
1869	24348	prot-a-362	Caspase-10	NA	public	2018	Sun BB	NA	Males and Females	29875488	European	NA	3301	HG19/GRCh37	NA	Immune system	Protein	NA	NA	1	10534735	0	NA
1870	24351	prot-a-1700	Glycosyltransferase-like protein LARGE1	NA	public	2018	Sun BB	NA	Males and Females	29875488	European	NA	3301	HG19/GRCh37	NA	Immune system	Protein	NA	NA	1	10534735	0	NA
1871	24361	prot-a-855	Docking protein 2	NA	public	2018	Sun BB	NA	Males and Females	29875488	European	NA	3301	HG19/GRCh37	NA	Immune system	Protein	NA	NA	1	10534735	0	NA
1872	24393	prot-a-114	Amyloid beta A4 precursor protein-binding family B member 1	NA	public	2018	Sun BB	NA	Males and Females	29875488	European	NA	3301	HG19/GRCh37	NA	Immune system	Protein	NA	NA	1	10534735	0	NA
1873	24397	prot-a-978	Enhancer of rudimentary homolog	NA	public	2018	Sun BB	NA	Males and Females	29875488	European	NA	3301	HG19/GRCh37	NA	Immune system	Protein	NA	NA	1	10534735	0	NA
1874	24405	prot-a-2680	Semaphorin-7A	NA	public	2018	Sun BB	NA	Males and Females	29875488	European	NA	3301	HG19/GRCh37	NA	Immune system	Protein	NA	NA	1	10534735	0	NA
1875	24407	prot-a-354	Calpain-2 catalytic subunit	NA	public	2018	Sun BB	NA	Males and Females	29875488	European	NA	3301	HG19/GRCh37	NA	Immune system	Protein	NA	NA	1	10534735	0	NA
1876	24420	prot-a-2816	Sphingosine kinase 2	NA	public	2018	Sun BB	NA	Males and Females	29875488	European	NA	3301	HG19/GRCh37	NA	Immune system	Protein	NA	NA	1	10534735	0	NA
1877	24425	prot-a-1443	Insulin-like growth factor I	NA	public	2018	Sun BB	NA	Males and Females	29875488	European	NA	3301	HG19/GRCh37	NA	Immune system	Protein	NA	NA	1	10534735	0	NA
1878	24454	prot-a-83	Amelogenin, X isoform	NA	public	2018	Sun BB	NA	Males and Females	29875488	European	NA	3301	HG19/GRCh37	NA	Immune system	Protein	NA	NA	1	10534735	0	NA
1879	24460	prot-a-289	Uncharacterized protein C17orf89	NA	public	2018	Sun BB	NA	Males and Females	29875488	European	NA	3301	HG19/GRCh37	NA	Immune system	Protein	NA	NA	1	10534735	0	NA
1880	24464	prot-a-774	DCN1-like protein 5	NA	public	2018	Sun BB	NA	Males and Females	29875488	European	NA	3301	HG19/GRCh37	NA	Immune system	Protein	NA	NA	1	10534735	0	NA
1881	24483	prot-a-485	Cadherin-5	NA	public	2018	Sun BB	NA	Males and Females	29875488	European	NA	3301	HG19/GRCh37	NA	Immune system	Protein	NA	NA	1	10534735	0	NA
1882	24488	prot-a-160	ADP-ribosylation factor-like protein 11	NA	public	2018	Sun BB	NA	Males and Females	29875488	European	NA	3301	HG19/GRCh37	NA	Immune system	Protein	NA	NA	1	10534735	0	NA
1883	24511	prot-a-2574	mRNA-capping enzyme	NA	public	2018	Sun BB	NA	Males and Females	29875488	European	NA	3301	HG19/GRCh37	NA	Immune system	Protein	NA	NA	1	10534735	0	NA
1884	24540	prot-a-1596	Protein jagged-1	NA	public	2018	Sun BB	NA	Males and Females	29875488	European	NA	3301	HG19/GRCh37	NA	Immune system	Protein	NA	NA	1	10534735	0	NA
1885	24542	prot-a-1064	Fructose-1,6-bisphosphatase isozyme 2	NA	public	2018	Sun BB	NA	Males and Females	29875488	European	NA	3301	HG19/GRCh37	NA	Immune system	Protein	NA	NA	1	10534735	0	NA
1886	24560	prot-a-2017	Natural cytotoxicity triggering receptor 3 ligand 1	NA	public	2018	Sun BB	NA	Males and Females	29875488	European	NA	3301	HG19/GRCh37	NA	Immune system	Protein	NA	NA	1	10534735	0	NA
1887	24562	prot-a-1703	Layilin	NA	public	2018	Sun BB	NA	Males and Females	29875488	European	NA	3301	HG19/GRCh37	NA	Immune system	Protein	NA	NA	1	10534735	0	NA
1888	24564	prot-a-110	Annexin A9	NA	public	2018	Sun BB	NA	Males and Females	29875488	European	NA	3301	HG19/GRCh37	NA	Immune system	Protein	NA	NA	1	10534735	0	NA
1889	24583	prot-a-3009	Transmembrane protein 2	NA	public	2018	Sun BB	NA	Males and Females	29875488	European	NA	3301	HG19/GRCh37	NA	Immune system	Protein	NA	NA	1	10534735	0	NA
1890	24623	prot-a-573	C-type lectin domain family 2 member B	NA	public	2018	Sun BB	NA	Males and Females	29875488	European	NA	3301	HG19/GRCh37	NA	Immune system	Protein	NA	NA	1	10534735	0	NA
1891	24635	prot-a-398	C-C motif chemokine 22	NA	public	2018	Sun BB	NA	Males and Females	29875488	European	NA	3301	HG19/GRCh37	NA	Immune system	Protein	NA	NA	1	10534735	0	NA
1892	24637	prot-a-2720	Protein shisa-3 homolog	NA	public	2018	Sun BB	NA	Males and Females	29875488	European	NA	3301	HG19/GRCh37	NA	Immune system	Protein	NA	NA	1	10534735	0	NA
1893	24650	prot-a-467	T-cell surface glycoprotein CD8 beta chain	NA	public	2018	Sun BB	NA	Males and Females	29875488	European	NA	3301	HG19/GRCh37	NA	Immune system	Protein	NA	NA	1	10534735	0	NA
1894	24653	prot-a-2506	RNA-binding protein 39	NA	public	2018	Sun BB	NA	Males and Females	29875488	European	NA	3301	HG19/GRCh37	NA	Immune system	Protein	NA	NA	1	10534735	0	NA
1895	24675	prot-a-2611	Runt-related transcription factor 3	NA	public	2018	Sun BB	NA	Males and Females	29875488	European	NA	3301	HG19/GRCh37	NA	Immune system	Protein	NA	NA	1	10534735	0	NA
1896	24678	prot-a-1002	Exosome complex component RRP40	NA	public	2018	Sun BB	NA	Males and Females	29875488	European	NA	3301	HG19/GRCh37	NA	Immune system	Protein	NA	NA	1	10534735	0	NA
1897	24689	prot-a-306	Complement C1q and tumor necrosis factor-related protein 9A	NA	public	2018	Sun BB	NA	Males and Females	29875488	European	NA	3301	HG19/GRCh37	NA	Immune system	Protein	NA	NA	1	10534735	0	NA
1898	24694	prot-a-1188	Beta-1,3-galactosyl-O-glycosyl-glycoprotein beta-1,6-N-acetylglucosaminyltransferase 4	NA	public	2018	Sun BB	NA	Males and Females	29875488	European	NA	3301	HG19/GRCh37	NA	Immune system	Protein	NA	NA	1	10534735	0	NA
1899	24710	prot-a-527	Human Chorionic Gonadotropin	NA	public	2018	Sun BB	NA	Males and Females	29875488	European	NA	3301	HG19/GRCh37	NA	Immune system	Protein	NA	NA	1	10534735	0	NA
1900	24711	prot-a-3243	Xyloside xylosyltransferase 1	NA	public	2018	Sun BB	NA	Males and Females	29875488	European	NA	3301	HG19/GRCh37	NA	Immune system	Protein	NA	NA	1	10534735	0	NA
1901	24725	prot-a-3104	Thymic stromal lymphopoietin	NA	public	2018	Sun BB	NA	Males and Females	29875488	European	NA	3301	HG19/GRCh37	NA	Immune system	Protein	NA	NA	1	10534735	0	NA
1902	24798	prot-a-2976	Thrombospondin type-1 domain-containing protein 7A	NA	public	2018	Sun BB	NA	Males and Females	29875488	European	NA	3301	HG19/GRCh37	NA	Immune system	Protein	NA	NA	1	10534735	0	NA
1903	24835	prot-a-3181	Ubiquitin carboxyl-terminal hydrolase 8	NA	public	2018	Sun BB	NA	Males and Females	29875488	European	NA	3301	HG19/GRCh37	NA	Immune system	Protein	NA	NA	1	10534735	0	NA
1904	24848	prot-a-2982	Toll/interleukin-1 receptor domain-containing adapter protein	NA	public	2018	Sun BB	NA	Males and Females	29875488	European	NA	3301	HG19/GRCh37	NA	Immune system	Protein	NA	NA	1	10534735	0	NA
1905	24857	prot-a-338	Cell adhesion molecule 3	NA	public	2018	Sun BB	NA	Males and Females	29875488	European	NA	3301	HG19/GRCh37	NA	Immune system	Protein	NA	NA	1	10534735	0	NA
1906	24893	prot-a-2548	Retinaldehyde-binding protein 1	NA	public	2018	Sun BB	NA	Males and Females	29875488	European	NA	3301	HG19/GRCh37	NA	Immune system	Protein	NA	NA	1	10534735	0	NA
1907	24899	prot-a-594	Calsyntenin-3	NA	public	2018	Sun BB	NA	Males and Females	29875488	European	NA	3301	HG19/GRCh37	NA	Immune system	Protein	NA	NA	1	10534735	0	NA
1908	24953	prot-a-863	Dihydropyrimidinase-related protein 3	NA	public	2018	Sun BB	NA	Males and Females	29875488	European	NA	3301	HG19/GRCh37	NA	Immune system	Protein	NA	NA	1	10534735	0	NA
1909	24964	prot-a-1186	N-acetyllactosaminide beta-1,6-N-acetylglucosaminyl-transferase, isoform C	NA	public	2018	Sun BB	NA	Males and Females	29875488	European	NA	3301	HG19/GRCh37	NA	Immune system	Protein	NA	NA	1	10534735	0	NA
1910	24976	prot-a-662	Cysteine-rich secretory protein 3	NA	public	2018	Sun BB	NA	Males and Females	29875488	European	NA	3301	HG19/GRCh37	NA	Immune system	Protein	NA	NA	1	10534735	0	NA
1911	25008	prot-a-346	Calcium/calmodulin-dependent protein kinase type 1	NA	public	2018	Sun BB	NA	Males and Females	29875488	European	NA	3301	HG19/GRCh37	NA	Immune system	Protein	NA	NA	1	10534735	0	NA
1912	25032	prot-a-278	Butyrophilin-like protein 9	NA	public	2018	Sun BB	NA	Males and Females	29875488	European	NA	3301	HG19/GRCh37	NA	Immune system	Protein	NA	NA	1	10534735	0	NA
1913	25042	prot-a-583	Chloride intracellular channel protein 4	NA	public	2018	Sun BB	NA	Males and Females	29875488	European	NA	3301	HG19/GRCh37	NA	Immune system	Protein	NA	NA	1	10534735	0	NA
1914	25078	prot-a-2798	Suppressor of cytokine signaling 7	NA	public	2018	Sun BB	NA	Males and Females	29875488	European	NA	3301	HG19/GRCh37	NA	Immune system	Protein	NA	NA	1	10534735	0	NA
1915	25082	prot-a-2091	Nuclear receptor subfamily 5 group A member 2	NA	public	2018	Sun BB	NA	Males and Females	29875488	European	NA	3301	HG19/GRCh37	NA	Immune system	Protein	NA	NA	1	10534735	0	NA
1916	25119	prot-a-1014	Fatty acid-binding protein, epidermal	NA	public	2018	Sun BB	NA	Males and Females	29875488	European	NA	3301	HG19/GRCh37	NA	Immune system	Protein	NA	NA	1	10534735	0	NA
1917	25126	prot-a-2183	Poly [ADP-ribose] polymerase 11	NA	public	2018	Sun BB	NA	Males and Females	29875488	European	NA	3301	HG19/GRCh37	NA	Immune system	Protein	NA	NA	1	10534735	0	NA
1918	25130	prot-a-2089	Mineralocorticoid receptor	NA	public	2018	Sun BB	NA	Males and Females	29875488	European	NA	3301	HG19/GRCh37	NA	Immune system	Protein	NA	NA	1	10534735	0	NA
1919	25151	prot-a-224	Bcl2-associated agonist of cell death	NA	public	2018	Sun BB	NA	Males and Females	29875488	European	NA	3301	HG19/GRCh37	NA	Immune system	Protein	NA	NA	1	10534735	0	NA
1920	25180	prot-a-1715	L-lactate dehydrogenase B chain	NA	public	2018	Sun BB	NA	Males and Females	29875488	European	NA	3301	HG19/GRCh37	NA	Immune system	Protein	NA	NA	1	10534735	0	NA
1921	25184	prot-a-1813	T-lymphocyte surface antigen Ly-9	NA	public	2018	Sun BB	NA	Males and Females	29875488	European	NA	3301	HG19/GRCh37	NA	Immune system	Protein	NA	NA	1	10534735	0	NA
1922	25227	prot-a-2592	Ubiquitin	NA	public	2018	Sun BB	NA	Males and Females	29875488	European	NA	3301	HG19/GRCh37	NA	Immune system	Protein	NA	NA	1	10534735	0	NA
1923	25229	prot-a-2354	Basic salivary proline-rich protein 4	NA	public	2018	Sun BB	NA	Males and Females	29875488	European	NA	3301	HG19/GRCh37	NA	Immune system	Protein	NA	NA	1	10534735	0	NA
1924	25259	prot-a-1242	Platelet glycoprotein Ib alpha chain	NA	public	2018	Sun BB	NA	Males and Females	29875488	European	NA	3301	HG19/GRCh37	NA	Immune system	Protein	NA	NA	1	10534735	0	NA
1925	25279	prot-a-644	Carboxypeptidase B	NA	public	2018	Sun BB	NA	Males and Females	29875488	European	NA	3301	HG19/GRCh37	NA	Immune system	Protein	NA	NA	1	10534735	0	NA
1926	25285	prot-a-2679	Semaphorin-6C	NA	public	2018	Sun BB	NA	Males and Females	29875488	European	NA	3301	HG19/GRCh37	NA	Immune system	Protein	NA	NA	1	10534735	0	NA
1927	25302	prot-a-3247	YTH domain-containing protein 1	NA	public	2018	Sun BB	NA	Males and Females	29875488	European	NA	3301	HG19/GRCh37	NA	Immune system	Protein	NA	NA	1	10534735	0	NA
1928	25307	prot-a-1408	DNA-binding protein inhibitor ID-2	NA	public	2018	Sun BB	NA	Males and Females	29875488	European	NA	3301	HG19/GRCh37	NA	Immune system	Protein	NA	NA	1	10534735	0	NA
1929	25309	prot-a-569	Stem Cell Growth Factor-beta	NA	public	2018	Sun BB	NA	Males and Females	29875488	European	NA	3301	HG19/GRCh37	NA	Immune system	Protein	NA	NA	1	10534735	0	NA
1930	25313	prot-a-2323	DNA-directed DNA/RNA polymerase mu	NA	public	2018	Sun BB	NA	Males and Females	29875488	European	NA	3301	HG19/GRCh37	NA	Immune system	Protein	NA	NA	1	10534735	0	NA
1931	25325	prot-a-2191	Pterin-4-alpha-carbinolamine dehydratase	NA	public	2018	Sun BB	NA	Males and Females	29875488	European	NA	3301	HG19/GRCh37	NA	Immune system	Protein	NA	NA	1	10534735	0	NA
1932	25330	prot-a-1799	Leucine-rich repeat and transmembrane domain-containing protein 1	NA	public	2018	Sun BB	NA	Males and Females	29875488	European	NA	3301	HG19/GRCh37	NA	Immune system	Protein	NA	NA	1	10534735	0	NA
1933	25351	prot-a-2915	Synaptotagmin-5	NA	public	2018	Sun BB	NA	Males and Females	29875488	European	NA	3301	HG19/GRCh37	NA	Immune system	Protein	NA	NA	1	10534735	0	NA
1934	25368	prot-a-1944	39S ribosomal protein L52, mitochondrial	NA	public	2018	Sun BB	NA	Males and Females	29875488	European	NA	3301	HG19/GRCh37	NA	Immune system	Protein	NA	NA	1	10534735	0	NA
1935	25374	prot-a-2430	Tuberoinfundibular peptide of 39 residues	NA	public	2018	Sun BB	NA	Males and Females	29875488	European	NA	3301	HG19/GRCh37	NA	Immune system	Protein	NA	NA	1	10534735	0	NA
1936	25376	prot-a-2314	Bifunctional polynucleotide phosphatase/kinase	NA	public	2018	Sun BB	NA	Males and Females	29875488	European	NA	3301	HG19/GRCh37	NA	Immune system	Protein	NA	NA	1	10534735	0	NA
1937	25395	prot-a-546	Calcineurin B homologous protein 1	NA	public	2018	Sun BB	NA	Males and Females	29875488	European	NA	3301	HG19/GRCh37	NA	Immune system	Protein	NA	NA	1	10534735	0	NA
1938	25398	prot-a-245	BET1-like protein	NA	public	2018	Sun BB	NA	Males and Females	29875488	European	NA	3301	HG19/GRCh37	NA	Immune system	Protein	NA	NA	1	10534735	0	NA
1939	25403	prot-a-9	Actin-binding LIM protein 3	NA	public	2018	Sun BB	NA	Males and Females	29875488	European	NA	3301	HG19/GRCh37	NA	Immune system	Protein	NA	NA	1	10534735	0	NA
1940	25409	prot-a-2764	Mitochondrial sodium/hydrogen exchanger 9B2	NA	public	2018	Sun BB	NA	Males and Females	29875488	European	NA	3301	HG19/GRCh37	NA	Immune system	Protein	NA	NA	1	10534735	0	NA
1941	25410	prot-a-1140	Secreted frizzled-related protein 3	NA	public	2018	Sun BB	NA	Males and Females	29875488	European	NA	3301	HG19/GRCh37	NA	Immune system	Protein	NA	NA	1	10534735	0	NA
1942	25415	prot-a-2142	Ornithine decarboxylase	NA	public	2018	Sun BB	NA	Males and Females	29875488	European	NA	3301	HG19/GRCh37	NA	Immune system	Protein	NA	NA	1	10534735	0	NA
1943	25424	prot-a-335	Voltage-dependent calcium channel subunit alpha-2/delta-3	NA	public	2018	Sun BB	NA	Males and Females	29875488	European	NA	3301	HG19/GRCh37	NA	Immune system	Protein	NA	NA	1	10534735	0	NA
1944	25426	prot-a-3060	Tumor necrosis factor ligand superfamily member 18	NA	public	2018	Sun BB	NA	Males and Females	29875488	European	NA	3301	HG19/GRCh37	NA	Immune system	Protein	NA	NA	1	10534735	0	NA
1945	25471	prot-a-650	Cellular retinoic acid-binding protein 1	NA	public	2018	Sun BB	NA	Males and Females	29875488	European	NA	3301	HG19/GRCh37	NA	Immune system	Protein	NA	NA	1	10534735	0	NA
1946	25496	prot-a-3028	Tenascin	NA	public	2018	Sun BB	NA	Males and Females	29875488	European	NA	3301	HG19/GRCh37	NA	Immune system	Protein	NA	NA	1	10534735	0	NA
1947	25505	prot-a-1422	Interferon alpha-5	NA	public	2018	Sun BB	NA	Males and Females	29875488	European	NA	3301	HG19/GRCh37	NA	Immune system	Protein	NA	NA	1	10534735	0	NA
1948	25512	prot-a-2520	Tumor necrosis factor receptor superfamily member 19L	NA	public	2018	Sun BB	NA	Males and Females	29875488	European	NA	3301	HG19/GRCh37	NA	Immune system	Protein	NA	NA	1	10534735	0	NA
1949	25532	prot-a-679	Cold shock domain-containing protein E1	NA	public	2018	Sun BB	NA	Males and Females	29875488	European	NA	3301	HG19/GRCh37	NA	Immune system	Protein	NA	NA	1	10534735	0	NA
1950	25533	prot-a-622	Collagen alpha-1(VI) chain	NA	public	2018	Sun BB	NA	Males and Females	29875488	European	NA	3301	HG19/GRCh37	NA	Immune system	Protein	NA	NA	1	10534735	0	NA
1951	25535	prot-a-1130	Feline leukemia virus subgroup C receptor-related protein 1	NA	public	2018	Sun BB	NA	Males and Females	29875488	European	NA	3301	HG19/GRCh37	NA	Immune system	Protein	NA	NA	1	10534735	0	NA
1952	25538	prot-a-1896	Melanoma-derived growth regulatory protein	NA	public	2018	Sun BB	NA	Males and Females	29875488	European	NA	3301	HG19/GRCh37	NA	Immune system	Protein	NA	NA	1	10534735	0	NA
1953	25539	prot-a-8	Abelson tyrosine-protein kinase 2	NA	public	2018	Sun BB	NA	Males and Females	29875488	European	NA	3301	HG19/GRCh37	NA	Immune system	Protein	NA	NA	1	10534735	0	NA
1954	25562	prot-a-548	Chordin-like protein 1	NA	public	2018	Sun BB	NA	Males and Females	29875488	European	NA	3301	HG19/GRCh37	NA	Immune system	Protein	NA	NA	1	10534735	0	NA
1955	25591	prot-a-1270	Growth factor receptor-bound protein 14	NA	public	2018	Sun BB	NA	Males and Females	29875488	European	NA	3301	HG19/GRCh37	NA	Immune system	Protein	NA	NA	1	10534735	0	NA
1956	25601	prot-a-1464	Interleukin-10	NA	public	2018	Sun BB	NA	Males and Females	29875488	European	NA	3301	HG19/GRCh37	NA	Immune system	Protein	NA	NA	1	10534735	0	NA
1957	25616	prot-a-991	Estrogen receptor	NA	public	2018	Sun BB	NA	Males and Females	29875488	European	NA	3301	HG19/GRCh37	NA	Immune system	Protein	NA	NA	1	10534735	0	NA
1958	25659	prot-a-1529	Interleukin-37	NA	public	2018	Sun BB	NA	Males and Females	29875488	European	NA	3301	HG19/GRCh37	NA	Immune system	Protein	NA	NA	1	10534735	0	NA
1959	25666	prot-a-128	DNA dC->dU-editing enzyme APOBEC-3G	NA	public	2018	Sun BB	NA	Males and Females	29875488	European	NA	3301	HG19/GRCh37	NA	Immune system	Protein	NA	NA	1	10534735	0	NA
1960	25692	prot-a-25	Disintegrin and metalloproteinase domain-containing protein 11	NA	public	2018	Sun BB	NA	Males and Females	29875488	European	NA	3301	HG19/GRCh37	NA	Immune system	Protein	NA	NA	1	10534735	0	NA
1961	25701	prot-a-2366	AMP Kinase (alpha2beta2gamma1)	NA	public	2018	Sun BB	NA	Males and Females	29875488	European	NA	3301	HG19/GRCh37	NA	Immune system	Protein	NA	NA	1	10534735	0	NA
1962	25711	prot-a-2264	Peptidase inhibitor 15	NA	public	2018	Sun BB	NA	Males and Females	29875488	European	NA	3301	HG19/GRCh37	NA	Immune system	Protein	NA	NA	1	10534735	0	NA
1963	25765	prot-a-1569	Interferon regulatory factor 4	NA	public	2018	Sun BB	NA	Males and Females	29875488	European	NA	3301	HG19/GRCh37	NA	Immune system	Protein	NA	NA	1	10534735	0	NA
1964	25768	prot-a-3088	Thyroid peroxidase	NA	public	2018	Sun BB	NA	Males and Females	29875488	European	NA	3301	HG19/GRCh37	NA	Immune system	Protein	NA	NA	1	10534735	0	NA
1965	25781	prot-a-731	cubilin	NA	public	2018	Sun BB	NA	Males and Females	29875488	European	NA	3301	HG19/GRCh37	NA	Immune system	Protein	NA	NA	1	10534735	0	NA
1966	25793	prot-a-187	Agouti-signaling protein	NA	public	2018	Sun BB	NA	Males and Females	29875488	European	NA	3301	HG19/GRCh37	NA	Immune system	Protein	NA	NA	1	10534735	0	NA
1967	25838	prot-a-2781	Acid sphingomyelinase-like phosphodiesterase 3a	NA	public	2018	Sun BB	NA	Males and Females	29875488	European	NA	3301	HG19/GRCh37	NA	Immune system	Protein	NA	NA	1	10534735	0	NA
1968	25848	prot-a-2847	RNA polymerase II subunit A C-terminal domain phosphatase SSU72	NA	public	2018	Sun BB	NA	Males and Females	29875488	European	NA	3301	HG19/GRCh37	NA	Immune system	Protein	NA	NA	1	10534735	0	NA
1969	25862	prot-a-2593	40S ribosomal protein S3	NA	public	2018	Sun BB	NA	Males and Females	29875488	European	NA	3301	HG19/GRCh37	NA	Immune system	Protein	NA	NA	1	10534735	0	NA
1970	25866	prot-a-1828	Melanoma-associated antigen 3	NA	public	2018	Sun BB	NA	Males and Females	29875488	European	NA	3301	HG19/GRCh37	NA	Immune system	Protein	NA	NA	1	10534735	0	NA
1971	25867	prot-a-2899	SUN domain-containing protein 5	NA	public	2018	Sun BB	NA	Males and Females	29875488	European	NA	3301	HG19/GRCh37	NA	Immune system	Protein	NA	NA	1	10534735	0	NA
1972	25873	prot-a-2395	Myeloblastin	NA	public	2018	Sun BB	NA	Males and Females	29875488	European	NA	3301	HG19/GRCh37	NA	Immune system	Protein	NA	NA	1	10534735	0	NA
1973	25889	prot-a-584	Chloride intracellular channel protein 5	NA	public	2018	Sun BB	NA	Males and Females	29875488	European	NA	3301	HG19/GRCh37	NA	Immune system	Protein	NA	NA	1	10534735	0	NA
1974	25892	prot-a-2421	Proteasome activator complex subunit 3	NA	public	2018	Sun BB	NA	Males and Females	29875488	European	NA	3301	HG19/GRCh37	NA	Immune system	Protein	NA	NA	1	10534735	0	NA
1975	25917	prot-a-2260	Membrane-associated progesterone receptor component 2	NA	public	2018	Sun BB	NA	Males and Females	29875488	European	NA	3301	HG19/GRCh37	NA	Immune system	Protein	NA	NA	1	10534735	0	NA
1976	25943	prot-a-2924	Tumor-associated calcium signal transducer 2	NA	public	2018	Sun BB	NA	Males and Females	29875488	European	NA	3301	HG19/GRCh37	NA	Immune system	Protein	NA	NA	1	10534735	0	NA
1977	25951	prot-a-78	Fructose-bisphosphate aldolase C	NA	public	2018	Sun BB	NA	Males and Females	29875488	European	NA	3301	HG19/GRCh37	NA	Immune system	Protein	NA	NA	1	10534735	0	NA
1978	25970	prot-a-1513	Interleukin-23 receptor	NA	public	2018	Sun BB	NA	Males and Females	29875488	European	NA	3301	HG19/GRCh37	NA	Immune system	Protein	NA	NA	1	10534735	0	NA
1979	25984	prot-a-1166	Galanin peptides	NA	public	2018	Sun BB	NA	Males and Females	29875488	European	NA	3301	HG19/GRCh37	NA	Immune system	Protein	NA	NA	1	10534735	0	NA
1980	25988	prot-a-466	T-lymphocyte activation antigen CD86	NA	public	2018	Sun BB	NA	Males and Females	29875488	European	NA	3301	HG19/GRCh37	NA	Immune system	Protein	NA	NA	1	10534735	0	NA
1981	25998	prot-a-2788	SNARE-associated protein Snapin	NA	public	2018	Sun BB	NA	Males and Females	29875488	European	NA	3301	HG19/GRCh37	NA	Immune system	Protein	NA	NA	1	10534735	0	NA
1982	26010	prot-a-907	Ephrin-B3	NA	public	2018	Sun BB	NA	Males and Females	29875488	European	NA	3301	HG19/GRCh37	NA	Immune system	Protein	NA	NA	1	10534735	0	NA
1983	26022	prot-a-2221	cAMP-specific 3',5'-cyclic phosphodiesterase 4D	NA	public	2018	Sun BB	NA	Males and Females	29875488	European	NA	3301	HG19/GRCh37	NA	Immune system	Protein	NA	NA	1	10534735	0	NA
1984	26024	prot-a-283	UPF0454 protein C12orf49	NA	public	2018	Sun BB	NA	Males and Females	29875488	European	NA	3301	HG19/GRCh37	NA	Immune system	Protein	NA	NA	1	10534735	0	NA
1985	26040	prot-a-2110	Neuron-specific protein family member 1	NA	public	2018	Sun BB	NA	Males and Females	29875488	European	NA	3301	HG19/GRCh37	NA	Immune system	Protein	NA	NA	1	10534735	0	NA
1986	26056	prot-a-2759	Sodium/iodide cotransporter	NA	public	2018	Sun BB	NA	Males and Females	29875488	European	NA	3301	HG19/GRCh37	NA	Immune system	Protein	NA	NA	1	10534735	0	NA
1987	26098	prot-a-1827	Melanoma-associated antigen 10	NA	public	2018	Sun BB	NA	Males and Females	29875488	European	NA	3301	HG19/GRCh37	NA	Immune system	Protein	NA	NA	1	10534735	0	NA
1988	26118	prot-a-1190	Growth/differentiation factor 11	NA	public	2018	Sun BB	NA	Males and Females	29875488	European	NA	3301	HG19/GRCh37	NA	Immune system	Protein	NA	NA	1	10534735	0	NA
1989	26134	prot-a-463	T-lymphocyte activation antigen CD80	NA	public	2018	Sun BB	NA	Males and Females	29875488	European	NA	3301	HG19/GRCh37	NA	Immune system	Protein	NA	NA	1	10534735	0	NA
1990	26145	prot-a-1628	Uncharacterized family 31 glucosidase KIAA1161	NA	public	2018	Sun BB	NA	Males and Females	29875488	European	NA	3301	HG19/GRCh37	NA	Immune system	Protein	NA	NA	1	10534735	0	NA
1991	26179	prot-a-2143	Obg-like ATPase 1	NA	public	2018	Sun BB	NA	Males and Females	29875488	European	NA	3301	HG19/GRCh37	NA	Immune system	Protein	NA	NA	1	10534735	0	NA
1992	26193	prot-a-2504	RNA-binding protein 28	NA	public	2018	Sun BB	NA	Males and Females	29875488	European	NA	3301	HG19/GRCh37	NA	Immune system	Protein	NA	NA	1	10534735	0	NA
1993	26203	prot-a-1222	Glycolipid transfer protein	NA	public	2018	Sun BB	NA	Males and Females	29875488	European	NA	3301	HG19/GRCh37	NA	Immune system	Protein	NA	NA	1	10534735	0	NA
1994	26204	prot-a-1694	Leukocyte-associated immunoglobulin-like receptor 1	NA	public	2018	Sun BB	NA	Males and Females	29875488	European	NA	3301	HG19/GRCh37	NA	Immune system	Protein	NA	NA	1	10534735	0	NA
1995	26224	prot-a-2294	Phospholipase B-like 1	NA	public	2018	Sun BB	NA	Males and Females	29875488	European	NA	3301	HG19/GRCh37	NA	Immune system	Protein	NA	NA	1	10534735	0	NA
1996	26230	prot-a-1987	Myeloid zinc finger 1	NA	public	2018	Sun BB	NA	Males and Females	29875488	European	NA	3301	HG19/GRCh37	NA	Immune system	Protein	NA	NA	1	10534735	0	NA
1997	26234	prot-a-915	EP300-interacting inhibitor of differentiation 3	NA	public	2018	Sun BB	NA	Males and Females	29875488	European	NA	3301	HG19/GRCh37	NA	Immune system	Protein	NA	NA	1	10534735	0	NA
1998	26244	prot-a-657	Cysteine-rich with EGF-like domain protein 1	NA	public	2018	Sun BB	NA	Males and Females	29875488	European	NA	3301	HG19/GRCh37	NA	Immune system	Protein	NA	NA	1	10534735	0	NA
1999	26264	prot-a-1536	Interleukin-5 receptor subunit alpha	NA	public	2018	Sun BB	NA	Males and Females	29875488	European	NA	3301	HG19/GRCh37	NA	Immune system	Protein	NA	NA	1	10534735	0	NA
[truncated: 1,283 more rows]
