# Supplementary material for: Causal inference study of plasma proteins and blood metabolites mediating the effect of obesity-related indicators on osteoporosis
Source: Front Endocrinol (Lausanne). 2025 Feb 18;16:1435295. doi: 10.3389/fendo.2025.1435295 (PMC11876022; doi:10.3389/fendo.2025.1435295)
Supplement: Supplementary file 2 [file DataSheet2.zip › Supplementary Tables/Table S8 The causal effect estimation results of the five models of plasma proteins on osteoporosis.csv]

	id.exposure	exp	outcome	method	nsnp	b_2	se_2	OR	OR95CI	beCI	pval_2
1	prot-a-103	Ankyrin repeat domain-containing protein 46	Non-cancer illness code self-reported: osteoporosis	Inverse variance weighted	2	-0.003446	0.001548	0.996560	0.996560 (0.993541, 0.999588)	-0.003446 (-0.006480, -0.000412)	0.026012
2	prot-a-136	Apolipoprotein M	Non-cancer illness code self-reported: osteoporosis	Inverse variance weighted	2	0.002280	0.001155	1.002283	1.002283 (1.000016, 1.004555)	0.002280 (0.000016, 0.004545)	0.048444
3	prot-b-50	C-C motif chemokine ligand 4	Non-cancer illness code self-reported: osteoporosis	Inverse variance weighted	3	-0.001722	0.000597	0.998279	0.998279 (0.997113, 0.999447)	-0.001722 (-0.002892, -0.000553)	0.003885
4	prot-b-50	C-C motif chemokine ligand 4	Non-cancer illness code self-reported: osteoporosis	MR Egger	3	-0.001703	0.005968	0.998299	0.998299 (0.986690, 1.010044)	-0.001703 (-0.013399, 0.009994)	0.823064
5	prot-b-50	C-C motif chemokine ligand 4	Non-cancer illness code self-reported: osteoporosis	Simple mode	3	-0.001168	0.000998	0.998833	0.998833 (0.996881, 1.000788)	-0.001168 (-0.003124, 0.000788)	0.362313
6	prot-b-50	C-C motif chemokine ligand 4	Non-cancer illness code self-reported: osteoporosis	Weighted median	3	-0.001442	0.000692	0.998559	0.998559 (0.997206, 0.999915)	-0.001442 (-0.002798, -0.000085)	0.037236
7	prot-b-50	C-C motif chemokine ligand 4	Non-cancer illness code self-reported: osteoporosis	Weighted mode	3	-0.001086	0.000930	0.998915	0.998915 (0.997095, 1.000738)	-0.001086 (-0.002909, 0.000738)	0.363504
8	prot-a-570	C-type lectin domain family 12 member A	Non-cancer illness code self-reported: osteoporosis	Inverse variance weighted	2	0.000760	0.000246	1.000761	1.000761 (1.000277, 1.001244)	0.000760 (0.000277, 0.001243)	0.002037
9	prot-a-346	Calcium/calmodulin-dependent protein kinase type 1	Non-cancer illness code self-reported: osteoporosis	Inverse variance weighted	3	-0.000868	0.000305	0.999133	0.999133 (0.998536, 0.999730)	-0.000868 (-0.001465, -0.000270)	0.004419
10	prot-a-346	Calcium/calmodulin-dependent protein kinase type 1	Non-cancer illness code self-reported: osteoporosis	MR Egger	3	-0.000006	0.001764	0.999994	0.999994 (0.996543, 1.003457)	-0.000006 (-0.003463, 0.003452)	0.997954
11	prot-a-346	Calcium/calmodulin-dependent protein kinase type 1	Non-cancer illness code self-reported: osteoporosis	Simple mode	3	-0.000920	0.000519	0.999081	0.999081 (0.998065, 1.000097)	-0.000920 (-0.001937, 0.000097)	0.218355
12	prot-a-346	Calcium/calmodulin-dependent protein kinase type 1	Non-cancer illness code self-reported: osteoporosis	Weighted median	3	-0.000839	0.000317	0.999161	0.999161 (0.998541, 0.999782)	-0.000839 (-0.001460, -0.000218)	0.008131
13	prot-a-346	Calcium/calmodulin-dependent protein kinase type 1	Non-cancer illness code self-reported: osteoporosis	Weighted mode	3	-0.000824	0.000325	0.999176	0.999176 (0.998540, 0.999813)	-0.000824 (-0.001462, -0.000187)	0.126751
14	prot-a-334	Carbonic anhydrase 9	Non-cancer illness code self-reported: osteoporosis	Inverse variance weighted	2	-0.003053	0.001514	0.996952	0.996952 (0.993998, 0.999913)	-0.003053 (-0.006020, -0.000087)	0.043674
15	prot-a-549	Chordin-like protein 2	Non-cancer illness code self-reported: osteoporosis	Inverse variance weighted	2	0.002744	0.001189	1.002748	1.002748 (1.000413, 1.005088)	0.002744 (0.000413, 0.005075)	0.021037
16	prot-a-176	Ecto-ADP-ribosyltransferase 4	Non-cancer illness code self-reported: osteoporosis	Inverse variance weighted	2	0.000920	0.000413	1.000921	1.000921 (1.000111, 1.001731)	0.000920 (0.000111, 0.001730)	0.025897
17	prot-a-988	Endothelial cell-selective adhesion molecule	Non-cancer illness code self-reported: osteoporosis	Inverse variance weighted	3	-0.002909	0.001112	0.997095	0.997095 (0.994925, 0.999270)	-0.002909 (-0.005088, -0.000731)	0.008860
18	prot-a-988	Endothelial cell-selective adhesion molecule	Non-cancer illness code self-reported: osteoporosis	MR Egger	3	-0.003854	0.003707	0.996154	0.996154 (0.988942, 1.003418)	-0.003854 (-0.011120, 0.003412)	0.487652
19	prot-a-988	Endothelial cell-selective adhesion molecule	Non-cancer illness code self-reported: osteoporosis	Simple mode	3	-0.003852	0.001799	0.996155	0.996155 (0.992649, 0.999673)	-0.003852 (-0.007378, -0.000327)	0.165534
20	prot-a-988	Endothelial cell-selective adhesion molecule	Non-cancer illness code self-reported: osteoporosis	Weighted median	3	-0.003532	0.001432	0.996475	0.996475 (0.993682, 0.999275)	-0.003532 (-0.006338, -0.000725)	0.013642
21	prot-a-988	Endothelial cell-selective adhesion molecule	Non-cancer illness code self-reported: osteoporosis	Weighted mode	3	-0.003797	0.001731	0.996211	0.996211 (0.992837, 0.999596)	-0.003797 (-0.007189, -0.000404)	0.159529
22	prot-a-2892	Estrogen sulfotransferase	Non-cancer illness code self-reported: osteoporosis	Inverse variance weighted	3	0.001458	0.000663	1.001459	1.001459 (1.000158, 1.002761)	0.001458 (0.000158, 0.002757)	0.027895
23	prot-a-2892	Estrogen sulfotransferase	Non-cancer illness code self-reported: osteoporosis	MR Egger	3	0.000905	0.001603	1.000905	1.000905 (0.997765, 1.004055)	0.000905 (-0.002237, 0.004047)	0.672858
24	prot-a-2892	Estrogen sulfotransferase	Non-cancer illness code self-reported: osteoporosis	Simple mode	3	0.001370	0.000853	1.001371	1.001371 (0.999698, 1.003046)	0.001370 (-0.000302, 0.003042)	0.249431
25	prot-a-2892	Estrogen sulfotransferase	Non-cancer illness code self-reported: osteoporosis	Weighted median	3	0.001388	0.000695	1.001389	1.001389 (1.000025, 1.002755)	0.001388 (0.000025, 0.002751)	0.045883
26	prot-a-2892	Estrogen sulfotransferase	Non-cancer illness code self-reported: osteoporosis	Weighted mode	3	0.001376	0.000838	1.001377	1.001377 (0.999734, 1.003023)	0.001376 (-0.000266, 0.003019)	0.242149
27	prot-a-1276	Glutamate receptor ionotropic, delta-2	Non-cancer illness code self-reported: osteoporosis	Inverse variance weighted	2	-0.002142	0.001007	0.997860	0.997860 (0.995892, 0.999832)	-0.002142 (-0.004116, -0.000168)	0.033418
28	prot-a-914	Histone-lysine N-methyltransferase EHMT2	Non-cancer illness code self-reported: osteoporosis	Inverse variance weighted	2	0.002469	0.001253	1.002472	1.002472 (1.000013, 1.004938)	0.002469 (0.000013, 0.004926)	0.048818
29	prot-a-1458	Immunoglobulin lambda-like polypeptide 1	Non-cancer illness code self-reported: osteoporosis	Inverse variance weighted	7	0.001378	0.000675	1.001379	1.001379 (1.000056, 1.002704)	0.001378 (0.000056, 0.002700)	0.041051
30	prot-a-1458	Immunoglobulin lambda-like polypeptide 1	Non-cancer illness code self-reported: osteoporosis	MR Egger	7	-0.000118	0.001262	0.999882	0.999882 (0.997412, 1.002358)	-0.000118 (-0.002591, 0.002355)	0.929271
31	prot-a-1458	Immunoglobulin lambda-like polypeptide 1	Non-cancer illness code self-reported: osteoporosis	Simple mode	7	0.002790	0.001392	1.002794	1.002794 (1.000063, 1.005533)	0.002790 (0.000063, 0.005518)	0.091753
32	prot-a-1458	Immunoglobulin lambda-like polypeptide 1	Non-cancer illness code self-reported: osteoporosis	Weighted median	7	0.001710	0.000889	1.001711	1.001711 (0.999967, 1.003459)	0.001710 (-0.000033, 0.003453)	0.054507
33	prot-a-1458	Immunoglobulin lambda-like polypeptide 1	Non-cancer illness code self-reported: osteoporosis	Weighted mode	7	0.002348	0.001251	1.002350	1.002350 (0.999895, 1.004812)	0.002348 (-0.000105, 0.004800)	0.109780
34	prot-a-1487	Interleukin-17 receptor B	Non-cancer illness code self-reported: osteoporosis	Inverse variance weighted	2	-0.001730	0.000675	0.998272	0.998272 (0.996953, 0.999593)	-0.001730 (-0.003052, -0.000408)	0.010341
35	prot-a-1673	Killer cell lectin-like receptor subfamily F member 1	Non-cancer illness code self-reported: osteoporosis	Inverse variance weighted	2	-0.003690	0.001878	0.996317	0.996317 (0.992657, 0.999990)	-0.003690 (-0.007370, -0.000010)	0.049385
36	prot-a-1765	Lactoperoxidase	Non-cancer illness code self-reported: osteoporosis	Inverse variance weighted	2	-0.003343	0.001045	0.996662	0.996662 (0.994624, 0.998705)	-0.003343 (-0.005391, -0.001296)	0.001373
37	prot-a-2395	Myeloblastin	Non-cancer illness code self-reported: osteoporosis	Inverse variance weighted	3	0.001119	0.000570	1.001119	1.001119 (1.000001, 1.002239)	0.001119 (0.000001, 0.002236)	0.049800
38	prot-a-2395	Myeloblastin	Non-cancer illness code self-reported: osteoporosis	MR Egger	3	0.001368	0.001215	1.001369	1.001369 (0.998987, 1.003757)	0.001368 (-0.001014, 0.003750)	0.462331
39	prot-a-2395	Myeloblastin	Non-cancer illness code self-reported: osteoporosis	Simple mode	3	0.000772	0.000880	1.000772	1.000772 (0.999048, 1.002500)	0.000772 (-0.000953, 0.002497)	0.472867
40	prot-a-2395	Myeloblastin	Non-cancer illness code self-reported: osteoporosis	Weighted median	3	0.001154	0.000577	1.001155	1.001155 (1.000024, 1.002287)	0.001154 (0.000024, 0.002285)	0.045396
41	prot-a-2395	Myeloblastin	Non-cancer illness code self-reported: osteoporosis	Weighted mode	3	0.001218	0.000590	1.001219	1.001219 (1.000063, 1.002376)	0.001218 (0.000063, 0.002373)	0.174788
42	prot-a-1671	NKG2-E type II integral membrane protein	Non-cancer illness code self-reported: osteoporosis	Inverse variance weighted	2	0.001516	0.000728	1.001517	1.001517 (1.000089, 1.002946)	0.001516 (0.000089, 0.002942)	0.037297
43	prot-a-2008	Neural cell adhesion molecule 2	Non-cancer illness code self-reported: osteoporosis	Inverse variance weighted	2	-0.002503	0.001149	0.997501	0.997501 (0.995257, 0.999749)	-0.002503 (-0.004754, -0.000251)	0.029393
44	prot-a-2229	Platelet-derived growth factor receptor alpha	Non-cancer illness code self-reported: osteoporosis	Inverse variance weighted	2	0.001238	0.000555	1.001239	1.001239 (1.000151, 1.002328)	0.001238 (0.000151, 0.002325)	0.025632
45	prot-a-202	Potassium-transporting ATPase subunit beta	Non-cancer illness code self-reported: osteoporosis	Inverse variance weighted	2	0.002790	0.001286	1.002794	1.002794 (1.000270, 1.005324)	0.002790 (0.000270, 0.005310)	0.029982
46	prot-a-2274	Serine/threonine-protein kinase pim-1	Non-cancer illness code self-reported: osteoporosis	Inverse variance weighted	2	0.003772	0.000930	1.003780	1.003780 (1.001952, 1.005610)	0.003772 (0.001950, 0.005595)	0.000050
47	prot-a-3123	Thioredoxin domain-containing protein 12	Non-cancer illness code self-reported: osteoporosis	Inverse variance weighted	6	-0.000739	0.000346	0.999262	0.999262 (0.998585, 0.999939)	-0.000739 (-0.001416, -0.000061)	0.032734
48	prot-a-3123	Thioredoxin domain-containing protein 12	Non-cancer illness code self-reported: osteoporosis	MR Egger	6	-0.001195	0.000976	0.998805	0.998805 (0.996898, 1.000717)	-0.001195 (-0.003107, 0.000717)	0.287689
49	prot-a-3123	Thioredoxin domain-containing protein 12	Non-cancer illness code self-reported: osteoporosis	Simple mode	6	-0.000313	0.000631	0.999687	0.999687 (0.998451, 1.000925)	-0.000313 (-0.001550, 0.000924)	0.641231
50	prot-a-3123	Thioredoxin domain-containing protein 12	Non-cancer illness code self-reported: osteoporosis	Weighted median	6	-0.000716	0.000410	0.999284	0.999284 (0.998482, 1.000087)	-0.000716 (-0.001520, 0.000087)	0.080424
51	prot-a-3123	Thioredoxin domain-containing protein 12	Non-cancer illness code self-reported: osteoporosis	Weighted mode	6	-0.000760	0.000434	0.999241	0.999241 (0.998391, 1.000091)	-0.000760 (-0.001611, 0.000091)	0.140562
52	prot-a-2938	Transcobalamin-1	Non-cancer illness code self-reported: osteoporosis	Inverse variance weighted	2	0.001949	0.000841	1.001951	1.001951 (1.000300, 1.003604)	0.001949 (0.000300, 0.003598)	0.020516
53	prot-a-2966	Transforming growth factor-beta-induced protein ig-h3	Non-cancer illness code self-reported: osteoporosis	Inverse variance weighted	2	0.001291	0.000646	1.001292	1.001292 (1.000025, 1.002561)	0.001291 (0.000025, 0.002558)	0.045704
54	prot-a-3262	Zinc finger protein 175	Non-cancer illness code self-reported: osteoporosis	Inverse variance weighted	2	0.002626	0.000904	1.002630	1.002630 (1.000855, 1.004407)	0.002626 (0.000855, 0.004398)	0.003660
