# Supplementary material for: Causal inference study of plasma proteins and blood metabolites mediating the effect of obesity-related indicators on osteoporosis
Source: Front Endocrinol (Lausanne). 2025 Feb 18;16:1435295. doi: 10.3389/fendo.2025.1435295 (PMC11876022; doi:10.3389/fendo.2025.1435295)
Supplement: Supplementary file 2 [file DataSheet2.zip › Supplementary Tables/Table S15 the Leave-one-out test of obesity-related measures.csv]

	exposure	outcome	id.exposure	id.outcome	samplesize	SNP	b	se	p
1	Body mass index || id:ebi-a-GCST006368	Non-cancer illness code self-reported: osteoporosis	ebi-a-GCST006368	ukb-a-87	337159	rs10063334	-0.005719746	0.00142472	5.95E-05
2	Body mass index || id:ebi-a-GCST006368	Non-cancer illness code self-reported: osteoporosis	ebi-a-GCST006368	ukb-a-87	337159	rs10132280	-0.005664412	0.001422774	6.86E-05
3	Body mass index || id:ebi-a-GCST006368	Non-cancer illness code self-reported: osteoporosis	ebi-a-GCST006368	ukb-a-87	337159	rs10182181	-0.005939894	0.001426973	3.15E-05
4	Body mass index || id:ebi-a-GCST006368	Non-cancer illness code self-reported: osteoporosis	ebi-a-GCST006368	ukb-a-87	337159	rs10192119	-0.005773151	0.001420718	4.83E-05
5	Body mass index || id:ebi-a-GCST006368	Non-cancer illness code self-reported: osteoporosis	ebi-a-GCST006368	ukb-a-87	337159	rs10460960	-0.005580793	0.001409018	7.47E-05
6	Body mass index || id:ebi-a-GCST006368	Non-cancer illness code self-reported: osteoporosis	ebi-a-GCST006368	ukb-a-87	337159	rs10499694	-0.005855327	0.001412429	3.39E-05
7	Body mass index || id:ebi-a-GCST006368	Non-cancer illness code self-reported: osteoporosis	ebi-a-GCST006368	ukb-a-87	337159	rs10733682	-0.005830349	0.001420743	4.07E-05
8	Body mass index || id:ebi-a-GCST006368	Non-cancer illness code self-reported: osteoporosis	ebi-a-GCST006368	ukb-a-87	337159	rs10742752	-0.005862151	0.001412644	3.33E-05
9	Body mass index || id:ebi-a-GCST006368	Non-cancer illness code self-reported: osteoporosis	ebi-a-GCST006368	ukb-a-87	337159	rs1074657	-0.005733023	0.001422758	5.59E-05
10	Body mass index || id:ebi-a-GCST006368	Non-cancer illness code self-reported: osteoporosis	ebi-a-GCST006368	ukb-a-87	337159	rs10840100	-0.005643523	0.001418704	6.95E-05
11	Body mass index || id:ebi-a-GCST006368	Non-cancer illness code self-reported: osteoporosis	ebi-a-GCST006368	ukb-a-87	337159	rs10866869	-0.005829064	0.001419062	4.00E-05
12	Body mass index || id:ebi-a-GCST006368	Non-cancer illness code self-reported: osteoporosis	ebi-a-GCST006368	ukb-a-87	337159	rs10909880	-0.005715034	0.001421992	5.84E-05
13	Body mass index || id:ebi-a-GCST006368	Non-cancer illness code self-reported: osteoporosis	ebi-a-GCST006368	ukb-a-87	337159	rs10920678	-0.005928663	0.001404762	2.44E-05
14	Body mass index || id:ebi-a-GCST006368	Non-cancer illness code self-reported: osteoporosis	ebi-a-GCST006368	ukb-a-87	337159	rs10929925	-0.005653429	0.001416966	6.61E-05
15	Body mass index || id:ebi-a-GCST006368	Non-cancer illness code self-reported: osteoporosis	ebi-a-GCST006368	ukb-a-87	337159	rs10938397	-0.005579161	0.001434691	0.00010076
16	Body mass index || id:ebi-a-GCST006368	Non-cancer illness code self-reported: osteoporosis	ebi-a-GCST006368	ukb-a-87	337159	rs10968576	-0.005623725	0.001423831	7.82E-05
17	Body mass index || id:ebi-a-GCST006368	Non-cancer illness code self-reported: osteoporosis	ebi-a-GCST006368	ukb-a-87	337159	rs11057405	-0.00570467	0.001423226	6.12E-05
18	Body mass index || id:ebi-a-GCST006368	Non-cancer illness code self-reported: osteoporosis	ebi-a-GCST006368	ukb-a-87	337159	rs1106908	-0.005810417	0.001421431	4.36E-05
19	Body mass index || id:ebi-a-GCST006368	Non-cancer illness code self-reported: osteoporosis	ebi-a-GCST006368	ukb-a-87	337159	rs11081818	-0.005683564	0.001421373	6.37E-05
20	Body mass index || id:ebi-a-GCST006368	Non-cancer illness code self-reported: osteoporosis	ebi-a-GCST006368	ukb-a-87	337159	rs11165643	-0.0059236	0.001410064	2.66E-05
21	Body mass index || id:ebi-a-GCST006368	Non-cancer illness code self-reported: osteoporosis	ebi-a-GCST006368	ukb-a-87	337159	rs11170468	-0.005671841	0.001419202	6.43E-05
22	Body mass index || id:ebi-a-GCST006368	Non-cancer illness code self-reported: osteoporosis	ebi-a-GCST006368	ukb-a-87	337159	rs11611246	-0.005683341	0.00142262	6.47E-05
23	Body mass index || id:ebi-a-GCST006368	Non-cancer illness code self-reported: osteoporosis	ebi-a-GCST006368	ukb-a-87	337159	rs11655589	-0.005742906	0.001421911	5.37E-05
24	Body mass index || id:ebi-a-GCST006368	Non-cancer illness code self-reported: osteoporosis	ebi-a-GCST006368	ukb-a-87	337159	rs11709077	-0.005918206	0.001405333	2.54E-05
25	Body mass index || id:ebi-a-GCST006368	Non-cancer illness code self-reported: osteoporosis	ebi-a-GCST006368	ukb-a-87	337159	rs11727676	-0.005756222	0.001423039	5.23E-05
26	Body mass index || id:ebi-a-GCST006368	Non-cancer illness code self-reported: osteoporosis	ebi-a-GCST006368	ukb-a-87	337159	rs118067556	-0.00576043	0.001421855	5.09E-05
27	Body mass index || id:ebi-a-GCST006368	Non-cancer illness code self-reported: osteoporosis	ebi-a-GCST006368	ukb-a-87	337159	rs11851122	-0.005735569	0.001423186	5.58E-05
28	Body mass index || id:ebi-a-GCST006368	Non-cancer illness code self-reported: osteoporosis	ebi-a-GCST006368	ukb-a-87	337159	rs12220375	-0.00560478	0.001415851	7.54E-05
29	Body mass index || id:ebi-a-GCST006368	Non-cancer illness code self-reported: osteoporosis	ebi-a-GCST006368	ukb-a-87	337159	rs12286929	-0.005844542	0.001421471	3.93E-05
30	Body mass index || id:ebi-a-GCST006368	Non-cancer illness code self-reported: osteoporosis	ebi-a-GCST006368	ukb-a-87	337159	rs12352785	-0.005671391	0.00142087	6.57E-05
31	Body mass index || id:ebi-a-GCST006368	Non-cancer illness code self-reported: osteoporosis	ebi-a-GCST006368	ukb-a-87	337159	rs12429545	-0.005675367	0.001424432	6.77E-05
32	Body mass index || id:ebi-a-GCST006368	Non-cancer illness code self-reported: osteoporosis	ebi-a-GCST006368	ukb-a-87	337159	rs12887636	-0.005767726	0.001422383	5.01E-05
33	Body mass index || id:ebi-a-GCST006368	Non-cancer illness code self-reported: osteoporosis	ebi-a-GCST006368	ukb-a-87	337159	rs12939549	-0.005600376	0.001413961	7.47E-05
34	Body mass index || id:ebi-a-GCST006368	Non-cancer illness code self-reported: osteoporosis	ebi-a-GCST006368	ukb-a-87	337159	rs13021737	-0.005346593	0.001434721	0.000194102
35	Body mass index || id:ebi-a-GCST006368	Non-cancer illness code self-reported: osteoporosis	ebi-a-GCST006368	ukb-a-87	337159	rs13107325	-0.005986854	0.001417286	2.40E-05
36	Body mass index || id:ebi-a-GCST006368	Non-cancer illness code self-reported: osteoporosis	ebi-a-GCST006368	ukb-a-87	337159	rs13191362	-0.005779875	0.001422206	4.82E-05
37	Body mass index || id:ebi-a-GCST006368	Non-cancer illness code self-reported: osteoporosis	ebi-a-GCST006368	ukb-a-87	337159	rs1396141	-0.005657998	0.001419509	6.72E-05
38	Body mass index || id:ebi-a-GCST006368	Non-cancer illness code self-reported: osteoporosis	ebi-a-GCST006368	ukb-a-87	337159	rs1436351	-0.005654725	0.001417376	6.62E-05
39	Body mass index || id:ebi-a-GCST006368	Non-cancer illness code self-reported: osteoporosis	ebi-a-GCST006368	ukb-a-87	337159	rs1441264	-0.005627155	0.001418084	7.24E-05
40	Body mass index || id:ebi-a-GCST006368	Non-cancer illness code self-reported: osteoporosis	ebi-a-GCST006368	ukb-a-87	337159	rs144839874	-0.005861321	0.001418418	3.59E-05
41	Body mass index || id:ebi-a-GCST006368	Non-cancer illness code self-reported: osteoporosis	ebi-a-GCST006368	ukb-a-87	337159	rs1561277	-0.00570785	0.001421291	5.92E-05
42	Body mass index || id:ebi-a-GCST006368	Non-cancer illness code self-reported: osteoporosis	ebi-a-GCST006368	ukb-a-87	337159	rs1561589	-0.00577333	0.001422195	4.92E-05
43	Body mass index || id:ebi-a-GCST006368	Non-cancer illness code self-reported: osteoporosis	ebi-a-GCST006368	ukb-a-87	337159	rs17024393	-0.005693117	0.001422179	6.25E-05
44	Body mass index || id:ebi-a-GCST006368	Non-cancer illness code self-reported: osteoporosis	ebi-a-GCST006368	ukb-a-87	337159	rs17066856	-0.005738207	0.001424919	5.65E-05
45	Body mass index || id:ebi-a-GCST006368	Non-cancer illness code self-reported: osteoporosis	ebi-a-GCST006368	ukb-a-87	337159	rs17203016	-0.005822012	0.001418938	4.08E-05
46	Body mass index || id:ebi-a-GCST006368	Non-cancer illness code self-reported: osteoporosis	ebi-a-GCST006368	ukb-a-87	337159	rs17405819	-0.005694003	0.001425603	6.49E-05
47	Body mass index || id:ebi-a-GCST006368	Non-cancer illness code self-reported: osteoporosis	ebi-a-GCST006368	ukb-a-87	337159	rs17630235	-0.005707775	0.001422076	5.98E-05
48	Body mass index || id:ebi-a-GCST006368	Non-cancer illness code self-reported: osteoporosis	ebi-a-GCST006368	ukb-a-87	337159	rs17759796	-0.005642827	0.001415977	6.74E-05
49	Body mass index || id:ebi-a-GCST006368	Non-cancer illness code self-reported: osteoporosis	ebi-a-GCST006368	ukb-a-87	337159	rs1819844	-0.005637791	0.001415097	6.78E-05
50	Body mass index || id:ebi-a-GCST006368	Non-cancer illness code self-reported: osteoporosis	ebi-a-GCST006368	ukb-a-87	337159	rs188275	-0.005704725	0.001421782	6.01E-05
51	Body mass index || id:ebi-a-GCST006368	Non-cancer illness code self-reported: osteoporosis	ebi-a-GCST006368	ukb-a-87	337159	rs1928295	-0.005561108	0.001406447	7.69E-05
52	Body mass index || id:ebi-a-GCST006368	Non-cancer illness code self-reported: osteoporosis	ebi-a-GCST006368	ukb-a-87	337159	rs197374	-0.005722299	0.001422552	5.76E-05
53	Body mass index || id:ebi-a-GCST006368	Non-cancer illness code self-reported: osteoporosis	ebi-a-GCST006368	ukb-a-87	337159	rs2033529	-0.005632362	0.001417508	7.08E-05
54	Body mass index || id:ebi-a-GCST006368	Non-cancer illness code self-reported: osteoporosis	ebi-a-GCST006368	ukb-a-87	337159	rs2062332	-0.005565986	0.001403359	7.30E-05
55	Body mass index || id:ebi-a-GCST006368	Non-cancer illness code self-reported: osteoporosis	ebi-a-GCST006368	ukb-a-87	337159	rs2112347	-0.005527221	0.001419354	9.85E-05
56	Body mass index || id:ebi-a-GCST006368	Non-cancer illness code self-reported: osteoporosis	ebi-a-GCST006368	ukb-a-87	337159	rs2145272	-0.00579768	0.001421523	4.53E-05
57	Body mass index || id:ebi-a-GCST006368	Non-cancer illness code self-reported: osteoporosis	ebi-a-GCST006368	ukb-a-87	337159	rs215607	-0.005770514	0.001424227	5.09E-05
58	Body mass index || id:ebi-a-GCST006368	Non-cancer illness code self-reported: osteoporosis	ebi-a-GCST006368	ukb-a-87	337159	rs2196618	-0.005711669	0.001422557	5.94E-05
59	Body mass index || id:ebi-a-GCST006368	Non-cancer illness code self-reported: osteoporosis	ebi-a-GCST006368	ukb-a-87	337159	rs2216931	-0.005799024	0.001423027	4.60E-05
60	Body mass index || id:ebi-a-GCST006368	Non-cancer illness code self-reported: osteoporosis	ebi-a-GCST006368	ukb-a-87	337159	rs2270204	-0.005726814	0.00142227	5.66E-05
61	Body mass index || id:ebi-a-GCST006368	Non-cancer illness code self-reported: osteoporosis	ebi-a-GCST006368	ukb-a-87	337159	rs2287019	-0.006013752	0.001409684	1.99E-05
62	Body mass index || id:ebi-a-GCST006368	Non-cancer illness code self-reported: osteoporosis	ebi-a-GCST006368	ukb-a-87	337159	rs2365389	-0.005835235	0.001421366	4.04E-05
63	Body mass index || id:ebi-a-GCST006368	Non-cancer illness code self-reported: osteoporosis	ebi-a-GCST006368	ukb-a-87	337159	rs2372716	-0.005679955	0.001419477	6.30E-05
64	Body mass index || id:ebi-a-GCST006368	Non-cancer illness code self-reported: osteoporosis	ebi-a-GCST006368	ukb-a-87	337159	rs2481665	-0.005483292	0.001396691	8.64E-05
65	Body mass index || id:ebi-a-GCST006368	Non-cancer illness code self-reported: osteoporosis	ebi-a-GCST006368	ukb-a-87	337159	rs2528531	-0.005808759	0.001420625	4.33E-05
66	Body mass index || id:ebi-a-GCST006368	Non-cancer illness code self-reported: osteoporosis	ebi-a-GCST006368	ukb-a-87	337159	rs2759315	-0.005672806	0.001422131	6.64E-05
67	Body mass index || id:ebi-a-GCST006368	Non-cancer illness code self-reported: osteoporosis	ebi-a-GCST006368	ukb-a-87	337159	rs2820311	-0.005739641	0.001428948	5.90E-05
68	Body mass index || id:ebi-a-GCST006368	Non-cancer illness code self-reported: osteoporosis	ebi-a-GCST006368	ukb-a-87	337159	rs2836754	-0.005847447	0.001416856	3.67E-05
69	Body mass index || id:ebi-a-GCST006368	Non-cancer illness code self-reported: osteoporosis	ebi-a-GCST006368	ukb-a-87	337159	rs2862996	-0.005855112	0.001416385	3.57E-05
70	Body mass index || id:ebi-a-GCST006368	Non-cancer illness code self-reported: osteoporosis	ebi-a-GCST006368	ukb-a-87	337159	rs2890652	-0.005759054	0.00142348	5.22E-05
71	Body mass index || id:ebi-a-GCST006368	Non-cancer illness code self-reported: osteoporosis	ebi-a-GCST006368	ukb-a-87	337159	rs29941	-0.005745692	0.001422362	5.36E-05
72	Body mass index || id:ebi-a-GCST006368	Non-cancer illness code self-reported: osteoporosis	ebi-a-GCST006368	ukb-a-87	337159	rs3026101	-0.005482208	0.001396241	8.62E-05
73	Body mass index || id:ebi-a-GCST006368	Non-cancer illness code self-reported: osteoporosis	ebi-a-GCST006368	ukb-a-87	337159	rs3101336	-0.006212921	0.00140197	9.36E-06
74	Body mass index || id:ebi-a-GCST006368	Non-cancer illness code self-reported: osteoporosis	ebi-a-GCST006368	ukb-a-87	337159	rs3127553	-0.005696133	0.001424421	6.36E-05
75	Body mass index || id:ebi-a-GCST006368	Non-cancer illness code self-reported: osteoporosis	ebi-a-GCST006368	ukb-a-87	337159	rs34811474	-0.00573234	0.00142327	5.64E-05
76	Body mass index || id:ebi-a-GCST006368	Non-cancer illness code self-reported: osteoporosis	ebi-a-GCST006368	ukb-a-87	337159	rs34976806	-0.005851551	0.001417066	3.64E-05
77	Body mass index || id:ebi-a-GCST006368	Non-cancer illness code self-reported: osteoporosis	ebi-a-GCST006368	ukb-a-87	337159	rs3764400	-0.005904877	0.001412359	2.90E-05
78	Body mass index || id:ebi-a-GCST006368	Non-cancer illness code self-reported: osteoporosis	ebi-a-GCST006368	ukb-a-87	337159	rs3817334	-0.005657086	0.001424638	7.16E-05
79	Body mass index || id:ebi-a-GCST006368	Non-cancer illness code self-reported: osteoporosis	ebi-a-GCST006368	ukb-a-87	337159	rs4130548	-0.005809074	0.001424183	4.53E-05
80	Body mass index || id:ebi-a-GCST006368	Non-cancer illness code self-reported: osteoporosis	ebi-a-GCST006368	ukb-a-87	337159	rs4671328	-0.005738131	0.001427086	5.80E-05
81	Body mass index || id:ebi-a-GCST006368	Non-cancer illness code self-reported: osteoporosis	ebi-a-GCST006368	ukb-a-87	337159	rs4715213	-0.005727685	0.001431548	6.31E-05
82	Body mass index || id:ebi-a-GCST006368	Non-cancer illness code self-reported: osteoporosis	ebi-a-GCST006368	ukb-a-87	337159	rs4740619	-0.005835378	0.001417693	3.85E-05
83	Body mass index || id:ebi-a-GCST006368	Non-cancer illness code self-reported: osteoporosis	ebi-a-GCST006368	ukb-a-87	337159	rs4757142	-0.005772609	0.001423607	5.02E-05
84	Body mass index || id:ebi-a-GCST006368	Non-cancer illness code self-reported: osteoporosis	ebi-a-GCST006368	ukb-a-87	337159	rs4788099	-0.005518712	0.001422126	0.000104196
85	Body mass index || id:ebi-a-GCST006368	Non-cancer illness code self-reported: osteoporosis	ebi-a-GCST006368	ukb-a-87	337159	rs4820408	-0.005831624	0.001418257	3.93E-05
86	Body mass index || id:ebi-a-GCST006368	Non-cancer illness code self-reported: osteoporosis	ebi-a-GCST006368	ukb-a-87	337159	rs4833079	-0.005848055	0.001416709	3.66E-05
87	Body mass index || id:ebi-a-GCST006368	Non-cancer illness code self-reported: osteoporosis	ebi-a-GCST006368	ukb-a-87	337159	rs487152	-0.005611029	0.001416452	7.45E-05
88	Body mass index || id:ebi-a-GCST006368	Non-cancer illness code self-reported: osteoporosis	ebi-a-GCST006368	ukb-a-87	337159	rs492400	-0.005881469	0.001407355	2.93E-05
89	Body mass index || id:ebi-a-GCST006368	Non-cancer illness code self-reported: osteoporosis	ebi-a-GCST006368	ukb-a-87	337159	rs4926726	-0.005663174	0.001419713	6.64E-05
90	Body mass index || id:ebi-a-GCST006368	Non-cancer illness code self-reported: osteoporosis	ebi-a-GCST006368	ukb-a-87	337159	rs4986044	-0.005786124	0.001420977	4.66E-05
91	Body mass index || id:ebi-a-GCST006368	Non-cancer illness code self-reported: osteoporosis	ebi-a-GCST006368	ukb-a-87	337159	rs543874	-0.005794897	0.001439979	5.71E-05
92	Body mass index || id:ebi-a-GCST006368	Non-cancer illness code self-reported: osteoporosis	ebi-a-GCST006368	ukb-a-87	337159	rs592483	-0.005743638	0.001422743	5.41E-05
93	Body mass index || id:ebi-a-GCST006368	Non-cancer illness code self-reported: osteoporosis	ebi-a-GCST006368	ukb-a-87	337159	rs6091540	-0.005591267	0.00141854	8.10E-05
94	Body mass index || id:ebi-a-GCST006368	Non-cancer illness code self-reported: osteoporosis	ebi-a-GCST006368	ukb-a-87	337159	rs6142096	-0.00574188	0.001422798	5.45E-05
95	Body mass index || id:ebi-a-GCST006368	Non-cancer illness code self-reported: osteoporosis	ebi-a-GCST006368	ukb-a-87	337159	rs6265	-0.006149237	0.00141256	1.34E-05
96	Body mass index || id:ebi-a-GCST006368	Non-cancer illness code self-reported: osteoporosis	ebi-a-GCST006368	ukb-a-87	337159	rs6477694	-0.005679239	0.001420539	6.39E-05
97	Body mass index || id:ebi-a-GCST006368	Non-cancer illness code self-reported: osteoporosis	ebi-a-GCST006368	ukb-a-87	337159	rs6545714	-0.005633789	0.0014186	7.15E-05
98	Body mass index || id:ebi-a-GCST006368	Non-cancer illness code self-reported: osteoporosis	ebi-a-GCST006368	ukb-a-87	337159	rs6567160	-0.005747026	0.001446211	7.07E-05
99	Body mass index || id:ebi-a-GCST006368	Non-cancer illness code self-reported: osteoporosis	ebi-a-GCST006368	ukb-a-87	337159	rs6569648	-0.005623251	0.001412843	6.89E-05
100	Body mass index || id:ebi-a-GCST006368	Non-cancer illness code self-reported: osteoporosis	ebi-a-GCST006368	ukb-a-87	337159	rs6676190	-0.005718366	0.001421655	5.76E-05
101	Body mass index || id:ebi-a-GCST006368	Non-cancer illness code self-reported: osteoporosis	ebi-a-GCST006368	ukb-a-87	337159	rs6713510	-0.00581383	0.001419447	4.21E-05
102	Body mass index || id:ebi-a-GCST006368	Non-cancer illness code self-reported: osteoporosis	ebi-a-GCST006368	ukb-a-87	337159	rs6804842	-0.0057858	0.001422303	4.74E-05
103	Body mass index || id:ebi-a-GCST006368	Non-cancer illness code self-reported: osteoporosis	ebi-a-GCST006368	ukb-a-87	337159	rs6864049	-0.005598299	0.001407901	7.00E-05
104	Body mass index || id:ebi-a-GCST006368	Non-cancer illness code self-reported: osteoporosis	ebi-a-GCST006368	ukb-a-87	337159	rs6870983	-0.005618741	0.001415738	7.22E-05
105	Body mass index || id:ebi-a-GCST006368	Non-cancer illness code self-reported: osteoporosis	ebi-a-GCST006368	ukb-a-87	337159	rs687339	-0.005810845	0.001418413	4.19E-05
106	Body mass index || id:ebi-a-GCST006368	Non-cancer illness code self-reported: osteoporosis	ebi-a-GCST006368	ukb-a-87	337159	rs7138803	-0.005332514	0.001396798	0.000134718
107	Body mass index || id:ebi-a-GCST006368	Non-cancer illness code self-reported: osteoporosis	ebi-a-GCST006368	ukb-a-87	337159	rs7143963	-0.005645496	0.001417887	6.84E-05
108	Body mass index || id:ebi-a-GCST006368	Non-cancer illness code self-reported: osteoporosis	ebi-a-GCST006368	ukb-a-87	337159	rs7144011	-0.005588439	0.001421719	8.47E-05
109	Body mass index || id:ebi-a-GCST006368	Non-cancer illness code self-reported: osteoporosis	ebi-a-GCST006368	ukb-a-87	337159	rs7161194	-0.005489557	0.001392863	8.11E-05
110	Body mass index || id:ebi-a-GCST006368	Non-cancer illness code self-reported: osteoporosis	ebi-a-GCST006368	ukb-a-87	337159	rs7193901	-0.005793239	0.001420196	4.52E-05
111	Body mass index || id:ebi-a-GCST006368	Non-cancer illness code self-reported: osteoporosis	ebi-a-GCST006368	ukb-a-87	337159	rs7239883	-0.005783793	0.001421309	4.71E-05
112	Body mass index || id:ebi-a-GCST006368	Non-cancer illness code self-reported: osteoporosis	ebi-a-GCST006368	ukb-a-87	337159	rs749671	-0.005913787	0.001409801	2.73E-05
113	Body mass index || id:ebi-a-GCST006368	Non-cancer illness code self-reported: osteoporosis	ebi-a-GCST006368	ukb-a-87	337159	rs756717	-0.005748448	0.001422074	5.29E-05
114	Body mass index || id:ebi-a-GCST006368	Non-cancer illness code self-reported: osteoporosis	ebi-a-GCST006368	ukb-a-87	337159	rs7580766	-0.005781678	0.001421482	4.75E-05
115	Body mass index || id:ebi-a-GCST006368	Non-cancer illness code self-reported: osteoporosis	ebi-a-GCST006368	ukb-a-87	337159	rs758747	-0.005790026	0.001421481	4.64E-05
116	Body mass index || id:ebi-a-GCST006368	Non-cancer illness code self-reported: osteoporosis	ebi-a-GCST006368	ukb-a-87	337159	rs7599312	-0.005835147	0.00142058	4.00E-05
117	Body mass index || id:ebi-a-GCST006368	Non-cancer illness code self-reported: osteoporosis	ebi-a-GCST006368	ukb-a-87	337159	rs7613875	-0.005751811	0.001424332	5.39E-05
118	Body mass index || id:ebi-a-GCST006368	Non-cancer illness code self-reported: osteoporosis	ebi-a-GCST006368	ukb-a-87	337159	rs7629375	-0.005644832	0.00142221	7.22E-05
119	Body mass index || id:ebi-a-GCST006368	Non-cancer illness code self-reported: osteoporosis	ebi-a-GCST006368	ukb-a-87	337159	rs7647305	-0.005963166	0.001423129	2.79E-05
120	Body mass index || id:ebi-a-GCST006368	Non-cancer illness code self-reported: osteoporosis	ebi-a-GCST006368	ukb-a-87	337159	rs77165542	-0.005791281	0.001425393	4.85E-05
121	Body mass index || id:ebi-a-GCST006368	Non-cancer illness code self-reported: osteoporosis	ebi-a-GCST006368	ukb-a-87	337159	rs7730898	-0.005902323	0.001405241	2.67E-05
122	Body mass index || id:ebi-a-GCST006368	Non-cancer illness code self-reported: osteoporosis	ebi-a-GCST006368	ukb-a-87	337159	rs775709	-0.005884675	0.001414519	3.18E-05
123	Body mass index || id:ebi-a-GCST006368	Non-cancer illness code self-reported: osteoporosis	ebi-a-GCST006368	ukb-a-87	337159	rs7899106	-0.005737854	0.001423242	5.54E-05
124	Body mass index || id:ebi-a-GCST006368	Non-cancer illness code self-reported: osteoporosis	ebi-a-GCST006368	ukb-a-87	337159	rs7903146	-0.005894382	0.001415574	3.13E-05
125	Body mass index || id:ebi-a-GCST006368	Non-cancer illness code self-reported: osteoporosis	ebi-a-GCST006368	ukb-a-87	337159	rs80255756	-0.005812596	0.001421956	4.36E-05
126	Body mass index || id:ebi-a-GCST006368	Non-cancer illness code self-reported: osteoporosis	ebi-a-GCST006368	ukb-a-87	337159	rs8036171	-0.005623759	0.001414292	7.00E-05
127	Body mass index || id:ebi-a-GCST006368	Non-cancer illness code self-reported: osteoporosis	ebi-a-GCST006368	ukb-a-87	337159	rs879620	-0.005571145	0.001420354	8.77E-05
128	Body mass index || id:ebi-a-GCST006368	Non-cancer illness code self-reported: osteoporosis	ebi-a-GCST006368	ukb-a-87	337159	rs889398	-0.005790915	0.001421348	4.62E-05
129	Body mass index || id:ebi-a-GCST006368	Non-cancer illness code self-reported: osteoporosis	ebi-a-GCST006368	ukb-a-87	337159	rs891389	-0.00570623	0.001424232	6.16E-05
130	Body mass index || id:ebi-a-GCST006368	Non-cancer illness code self-reported: osteoporosis	ebi-a-GCST006368	ukb-a-87	337159	rs901630	-0.005707092	0.001421211	5.93E-05
131	Body mass index || id:ebi-a-GCST006368	Non-cancer illness code self-reported: osteoporosis	ebi-a-GCST006368	ukb-a-87	337159	rs935166	-0.005856437	0.001417031	3.58E-05
132	Body mass index || id:ebi-a-GCST006368	Non-cancer illness code self-reported: osteoporosis	ebi-a-GCST006368	ukb-a-87	337159	rs9400239	-0.005710067	0.001423601	6.05E-05
133	Body mass index || id:ebi-a-GCST006368	Non-cancer illness code self-reported: osteoporosis	ebi-a-GCST006368	ukb-a-87	337159	rs9462027	-0.005764687	0.001423307	5.12E-05
134	Body mass index || id:ebi-a-GCST006368	Non-cancer illness code self-reported: osteoporosis	ebi-a-GCST006368	ukb-a-87	337159	rs946711	-0.005853106	0.001417267	3.63E-05
135	Body mass index || id:ebi-a-GCST006368	Non-cancer illness code self-reported: osteoporosis	ebi-a-GCST006368	ukb-a-87	337159	rs947612	-0.005607857	0.001413543	7.27E-05
136	Body mass index || id:ebi-a-GCST006368	Non-cancer illness code self-reported: osteoporosis	ebi-a-GCST006368	ukb-a-87	337159	rs9512699	-0.005760833	0.001424199	5.23E-05
137	Body mass index || id:ebi-a-GCST006368	Non-cancer illness code self-reported: osteoporosis	ebi-a-GCST006368	ukb-a-87	337159	rs9513140	-0.00581125	0.001422114	4.38E-05
138	Body mass index || id:ebi-a-GCST006368	Non-cancer illness code self-reported: osteoporosis	ebi-a-GCST006368	ukb-a-87	337159	rs9527895	-0.005758594	0.001423497	5.22E-05
139	Body mass index || id:ebi-a-GCST006368	Non-cancer illness code self-reported: osteoporosis	ebi-a-GCST006368	ukb-a-87	337159	rs9563576	-0.005753294	0.001422889	5.27E-05
140	Body mass index || id:ebi-a-GCST006368	Non-cancer illness code self-reported: osteoporosis	ebi-a-GCST006368	ukb-a-87	337159	rs972540	-0.005773058	0.00142219	4.92E-05
141	Body mass index || id:ebi-a-GCST006368	Non-cancer illness code self-reported: osteoporosis	ebi-a-GCST006368	ukb-a-87	337159	rs9856151	-0.005668135	0.001419219	6.50E-05
142	Body mass index || id:ebi-a-GCST006368	Non-cancer illness code self-reported: osteoporosis	ebi-a-GCST006368	ukb-a-87	337159	All	-0.005738945	0.001414266	4.95E-05
143	Waist circumference || id:ieu-a-103	Non-cancer illness code self-reported: osteoporosis	ieu-a-103	ukb-a-87	337159	All	-0.009410281	0.00364326	0.009796561
144	Waist circumference || id:ieu-a-105	Non-cancer illness code self-reported: osteoporosis	ieu-a-105	ukb-a-87	337159	rs12214804	-0.014058678	0.008501803	0.098206527
145	Waist circumference || id:ieu-a-105	Non-cancer illness code self-reported: osteoporosis	ieu-a-105	ukb-a-87	337159	rs2585058	-0.016850329	0.005928336	0.004478415
146	Waist circumference || id:ieu-a-105	Non-cancer illness code self-reported: osteoporosis	ieu-a-105	ukb-a-87	337159	rs6717858	-0.0100041	0.007960391	0.208849697
147	Waist circumference || id:ieu-a-105	Non-cancer illness code self-reported: osteoporosis	ieu-a-105	ukb-a-87	337159	rs6905288	-0.00761621	0.00617371	0.217332617
148	Waist circumference || id:ieu-a-105	Non-cancer illness code self-reported: osteoporosis	ieu-a-105	ukb-a-87	337159	All	-0.012114621	0.006180299	0.049972441
149	Waist-to-hip ratio || id:ieu-a-109	Non-cancer illness code self-reported: osteoporosis	ieu-a-109	ukb-a-87	337159	rs10195252	-0.018729827	0.003375272	2.87E-08
150	Waist-to-hip ratio || id:ieu-a-109	Non-cancer illness code self-reported: osteoporosis	ieu-a-109	ukb-a-87	337159	rs11048470	-0.016602352	0.003283555	4.28E-07
151	Waist-to-hip ratio || id:ieu-a-109	Non-cancer illness code self-reported: osteoporosis	ieu-a-109	ukb-a-87	337159	rs1936805	-0.016489247	0.003498158	2.43E-06
152	Waist-to-hip ratio || id:ieu-a-109	Non-cancer illness code self-reported: osteoporosis	ieu-a-109	ukb-a-87	337159	rs6905288	-0.018095092	0.003443176	1.48E-07
153	Waist-to-hip ratio || id:ieu-a-109	Non-cancer illness code self-reported: osteoporosis	ieu-a-109	ukb-a-87	337159	rs9837325	-0.017750965	0.003322513	9.16E-08
154	Waist-to-hip ratio || id:ieu-a-109	Non-cancer illness code self-reported: osteoporosis	ieu-a-109	ukb-a-87	337159	All	-0.017534373	0.003024815	6.76E-09
155	Waist-to-hip ratio || id:ieu-a-111	Non-cancer illness code self-reported: osteoporosis	ieu-a-111	ukb-a-87	337159	rs1294421	-0.011889325	0.003430125	0.00052797
156	Waist-to-hip ratio || id:ieu-a-111	Non-cancer illness code self-reported: osteoporosis	ieu-a-111	ukb-a-87	337159	rs1358980	-0.011825752	0.003739812	0.001566224
157	Waist-to-hip ratio || id:ieu-a-111	Non-cancer illness code self-reported: osteoporosis	ieu-a-111	ukb-a-87	337159	rs1443512	-0.013178487	0.00261598	4.71E-07
158	Waist-to-hip ratio || id:ieu-a-111	Non-cancer illness code self-reported: osteoporosis	ieu-a-111	ukb-a-87	337159	rs1936805	-0.009446557	0.00305451	0.001983717
159	Waist-to-hip ratio || id:ieu-a-111	Non-cancer illness code self-reported: osteoporosis	ieu-a-111	ukb-a-87	337159	rs2301573	-0.011293811	0.003589345	0.001652473
160	Waist-to-hip ratio || id:ieu-a-111	Non-cancer illness code self-reported: osteoporosis	ieu-a-111	ukb-a-87	337159	rs6717858	-0.011608339	0.003716254	0.001786128
161	Waist-to-hip ratio || id:ieu-a-111	Non-cancer illness code self-reported: osteoporosis	ieu-a-111	ukb-a-87	337159	rs718314	-0.010029454	0.003088325	0.001164079
162	Waist-to-hip ratio || id:ieu-a-111	Non-cancer illness code self-reported: osteoporosis	ieu-a-111	ukb-a-87	337159	All	-0.011333779	0.003063917	0.000216353
163	Waist circumference || id:ieu-a-61	Non-cancer illness code self-reported: osteoporosis	ieu-a-61	ukb-a-87	337159	rs10132280	-0.010435674	0.002457584	2.17E-05
164	Waist circumference || id:ieu-a-61	Non-cancer illness code self-reported: osteoporosis	ieu-a-61	ukb-a-87	337159	rs10840100	-0.010356938	0.002447853	2.33E-05
165	Waist circumference || id:ieu-a-61	Non-cancer illness code self-reported: osteoporosis	ieu-a-61	ukb-a-87	337159	rs10938397	-0.010374624	0.002491472	3.13E-05
166	Waist circumference || id:ieu-a-61	Non-cancer illness code self-reported: osteoporosis	ieu-a-61	ukb-a-87	337159	rs10968576	-0.0103725	0.002462983	2.54E-05
167	Waist circumference || id:ieu-a-61	Non-cancer illness code self-reported: osteoporosis	ieu-a-61	ukb-a-87	337159	rs11165623	-0.010919803	0.00241196	5.97E-06
168	Waist circumference || id:ieu-a-61	Non-cancer illness code self-reported: osteoporosis	ieu-a-61	ukb-a-87	337159	rs12429545	-0.010469271	0.002460451	2.09E-05
169	Waist circumference || id:ieu-a-61	Non-cancer illness code self-reported: osteoporosis	ieu-a-61	ukb-a-87	337159	rs1516725	-0.011135004	0.002359725	2.37E-06
170	Waist circumference || id:ieu-a-61	Non-cancer illness code self-reported: osteoporosis	ieu-a-61	ukb-a-87	337159	rs16894959	-0.010790404	0.002429652	8.95E-06
171	Waist circumference || id:ieu-a-61	Non-cancer illness code self-reported: osteoporosis	ieu-a-61	ukb-a-87	337159	rs16996700	-0.010398521	0.002456923	2.31E-05
172	Waist circumference || id:ieu-a-61	Non-cancer illness code self-reported: osteoporosis	ieu-a-61	ukb-a-87	337159	rs17066856	-0.010629434	0.002460136	1.56E-05
173	Waist circumference || id:ieu-a-61	Non-cancer illness code self-reported: osteoporosis	ieu-a-61	ukb-a-87	337159	rs17381664	-0.010379522	0.002458085	2.41E-05
174	Waist circumference || id:ieu-a-61	Non-cancer illness code self-reported: osteoporosis	ieu-a-61	ukb-a-87	337159	rs2033529	-0.010325352	0.002443714	2.39E-05
175	Waist circumference || id:ieu-a-61	Non-cancer illness code self-reported: osteoporosis	ieu-a-61	ukb-a-87	337159	rs2112347	-0.010169857	0.002442221	3.12E-05
176	Waist circumference || id:ieu-a-61	Non-cancer illness code self-reported: osteoporosis	ieu-a-61	ukb-a-87	337159	rs2287019	-0.011448872	0.002330207	8.96E-07
177	Waist circumference || id:ieu-a-61	Non-cancer illness code self-reported: osteoporosis	ieu-a-61	ukb-a-87	337159	rs2293576	-0.010708247	0.002452202	1.26E-05
178	Waist circumference || id:ieu-a-61	Non-cancer illness code self-reported: osteoporosis	ieu-a-61	ukb-a-87	337159	rs2325036	-0.010091554	0.002417824	3.00E-05
179	Waist circumference || id:ieu-a-61	Non-cancer illness code self-reported: osteoporosis	ieu-a-61	ukb-a-87	337159	rs2489623	-0.009952993	0.002341802	2.14E-05
180	Waist circumference || id:ieu-a-61	Non-cancer illness code self-reported: osteoporosis	ieu-a-61	ukb-a-87	337159	rs2531992	-0.010402961	0.002455759	2.27E-05
181	Waist circumference || id:ieu-a-61	Non-cancer illness code self-reported: osteoporosis	ieu-a-61	ukb-a-87	337159	rs2820292	-0.010157161	0.002409317	2.49E-05
182	Waist circumference || id:ieu-a-61	Non-cancer illness code self-reported: osteoporosis	ieu-a-61	ukb-a-87	337159	rs3127553	-0.010532942	0.002465089	1.93E-05
183	Waist circumference || id:ieu-a-61	Non-cancer illness code self-reported: osteoporosis	ieu-a-61	ukb-a-87	337159	rs3849570	-0.010258174	0.002437691	2.57E-05
184	Waist circumference || id:ieu-a-61	Non-cancer illness code self-reported: osteoporosis	ieu-a-61	ukb-a-87	337159	rs6163	-0.010652635	0.002450795	1.38E-05
185	Waist circumference || id:ieu-a-61	Non-cancer illness code self-reported: osteoporosis	ieu-a-61	ukb-a-87	337159	rs633715	-0.010887831	0.002495846	1.29E-05
186	Waist circumference || id:ieu-a-61	Non-cancer illness code self-reported: osteoporosis	ieu-a-61	ukb-a-87	337159	rs6440003	-0.010125857	0.002416239	2.78E-05
187	Waist circumference || id:ieu-a-61	Non-cancer illness code self-reported: osteoporosis	ieu-a-61	ukb-a-87	337159	rs6545714	-0.010339726	0.002454141	2.52E-05
188	Waist circumference || id:ieu-a-61	Non-cancer illness code self-reported: osteoporosis	ieu-a-61	ukb-a-87	337159	rs6567160	-0.010887218	0.002523834	1.61E-05
189	Waist circumference || id:ieu-a-61	Non-cancer illness code self-reported: osteoporosis	ieu-a-61	ukb-a-87	337159	rs6755502	-0.009968905	0.002497341	6.56E-05
190	Waist circumference || id:ieu-a-61	Non-cancer illness code self-reported: osteoporosis	ieu-a-61	ukb-a-87	337159	rs7138803	-0.009688046	0.002357786	3.97E-05
191	Waist circumference || id:ieu-a-61	Non-cancer illness code self-reported: osteoporosis	ieu-a-61	ukb-a-87	337159	rs7144011	-0.010299927	0.002471365	3.08E-05
192	Waist circumference || id:ieu-a-61	Non-cancer illness code self-reported: osteoporosis	ieu-a-61	ukb-a-87	337159	rs7239883	-0.010786935	0.002440425	9.87E-06
193	Waist circumference || id:ieu-a-61	Non-cancer illness code self-reported: osteoporosis	ieu-a-61	ukb-a-87	337159	rs749671	-0.01104696	0.002355869	2.74E-06
194	Waist circumference || id:ieu-a-61	Non-cancer illness code self-reported: osteoporosis	ieu-a-61	ukb-a-87	337159	rs7498665	-0.010137124	0.002483991	4.48E-05
195	Waist circumference || id:ieu-a-61	Non-cancer illness code self-reported: osteoporosis	ieu-a-61	ukb-a-87	337159	rs7531118	-0.011539093	0.0022966	5.05E-07
196	Waist circumference || id:ieu-a-61	Non-cancer illness code self-reported: osteoporosis	ieu-a-61	ukb-a-87	337159	rs7550711	-0.010452094	0.002454429	2.06E-05
197	Waist circumference || id:ieu-a-61	Non-cancer illness code self-reported: osteoporosis	ieu-a-61	ukb-a-87	337159	rs7903146	-0.011004812	0.002388767	4.09E-06
198	Waist circumference || id:ieu-a-61	Non-cancer illness code self-reported: osteoporosis	ieu-a-61	ukb-a-87	337159	rs806794	-0.010687573	0.002450564	1.29E-05
199	Waist circumference || id:ieu-a-61	Non-cancer illness code self-reported: osteoporosis	ieu-a-61	ukb-a-87	337159	rs929641	-0.010508348	0.002461467	1.96E-05
200	Waist circumference || id:ieu-a-61	Non-cancer illness code self-reported: osteoporosis	ieu-a-61	ukb-a-87	337159	rs9400239	-0.010568621	0.002463883	1.79E-05
201	Waist circumference || id:ieu-a-61	Non-cancer illness code self-reported: osteoporosis	ieu-a-61	ukb-a-87	337159	rs943005	-0.010672107	0.002482538	1.72E-05
202	Waist circumference || id:ieu-a-61	Non-cancer illness code self-reported: osteoporosis	ieu-a-61	ukb-a-87	337159	All	-0.010527292	0.002405634	1.21E-05
203	Waist circumference || id:ieu-a-63	Non-cancer illness code self-reported: osteoporosis	ieu-a-63	ukb-a-87	337159	rs10938397	-0.010562827	0.00326907	0.001232968
204	Waist circumference || id:ieu-a-63	Non-cancer illness code self-reported: osteoporosis	ieu-a-63	ukb-a-87	337159	rs11030107	-0.009678253	0.003004978	0.001278601
205	Waist circumference || id:ieu-a-63	Non-cancer illness code self-reported: osteoporosis	ieu-a-63	ukb-a-87	337159	rs12529728	-0.011035029	0.003274811	0.000752585
206	Waist circumference || id:ieu-a-63	Non-cancer illness code self-reported: osteoporosis	ieu-a-63	ukb-a-87	337159	rs16996700	-0.010685537	0.003264051	0.001061478
207	Waist circumference || id:ieu-a-63	Non-cancer illness code self-reported: osteoporosis	ieu-a-63	ukb-a-87	337159	rs2112347	-0.010296029	0.003264951	0.00161324
208	Waist circumference || id:ieu-a-63	Non-cancer illness code self-reported: osteoporosis	ieu-a-63	ukb-a-87	337159	rs2303108	-0.010748403	0.003267433	0.001003457
209	Waist circumference || id:ieu-a-63	Non-cancer illness code self-reported: osteoporosis	ieu-a-63	ukb-a-87	337159	rs543874	-0.011707303	0.003316054	0.000414788
210	Waist circumference || id:ieu-a-63	Non-cancer illness code self-reported: osteoporosis	ieu-a-63	ukb-a-87	337159	rs571312	-0.011601236	0.003392975	0.000628071
211	Waist circumference || id:ieu-a-63	Non-cancer illness code self-reported: osteoporosis	ieu-a-63	ukb-a-87	337159	rs6725549	-0.010011765	0.003327896	0.002625951
212	Waist circumference || id:ieu-a-63	Non-cancer illness code self-reported: osteoporosis	ieu-a-63	ukb-a-87	337159	rs7138803	-0.009483486	0.002952569	0.001318402
213	Waist circumference || id:ieu-a-63	Non-cancer illness code self-reported: osteoporosis	ieu-a-63	ukb-a-87	337159	rs7141420	-0.01165082	0.003102362	0.000173018
214	Waist circumference || id:ieu-a-63	Non-cancer illness code self-reported: osteoporosis	ieu-a-63	ukb-a-87	337159	rs7239883	-0.011381103	0.003176302	0.000339501
215	Waist circumference || id:ieu-a-63	Non-cancer illness code self-reported: osteoporosis	ieu-a-63	ukb-a-87	337159	rs7498665	-0.010243047	0.003241489	0.001577788
216	Waist circumference || id:ieu-a-63	Non-cancer illness code self-reported: osteoporosis	ieu-a-63	ukb-a-87	337159	rs7531118	-0.012552991	0.002641819	2.02E-06
217	Waist circumference || id:ieu-a-63	Non-cancer illness code self-reported: osteoporosis	ieu-a-63	ukb-a-87	337159	rs7550711	-0.010800849	0.003266021	0.000942889
218	Waist circumference || id:ieu-a-63	Non-cancer illness code self-reported: osteoporosis	ieu-a-63	ukb-a-87	337159	rs929641	-0.010858428	0.003260212	0.000866621
219	Waist circumference || id:ieu-a-63	Non-cancer illness code self-reported: osteoporosis	ieu-a-63	ukb-a-87	337159	All	-0.010828694	0.003090568	0.000458691
220	Waist circumference || id:ieu-a-65	Non-cancer illness code self-reported: osteoporosis	ieu-a-65	ukb-a-87	337159	rs12361415	-0.007086766	0.002696665	0.008589503
221	Waist circumference || id:ieu-a-65	Non-cancer illness code self-reported: osteoporosis	ieu-a-65	ukb-a-87	337159	rs13130484	-0.006518312	0.002714589	0.01634073
222	Waist circumference || id:ieu-a-65	Non-cancer illness code self-reported: osteoporosis	ieu-a-65	ukb-a-87	337159	rs13415094	-0.005943098	0.002557657	0.020144289
223	Waist circumference || id:ieu-a-65	Non-cancer illness code self-reported: osteoporosis	ieu-a-65	ukb-a-87	337159	rs1421085	-0.005295651	0.003077237	0.085266975
224	Waist circumference || id:ieu-a-65	Non-cancer illness code self-reported: osteoporosis	ieu-a-65	ukb-a-87	337159	rs17109256	-0.006447135	0.002693586	0.016687859
225	Waist circumference || id:ieu-a-65	Non-cancer illness code self-reported: osteoporosis	ieu-a-65	ukb-a-87	337159	rs1993709	-0.007524302	0.002594082	0.00372491
226	Waist circumference || id:ieu-a-65	Non-cancer illness code self-reported: osteoporosis	ieu-a-65	ukb-a-87	337159	rs2176040	-0.007510027	0.002628353	0.004272436
227	Waist circumference || id:ieu-a-65	Non-cancer illness code self-reported: osteoporosis	ieu-a-65	ukb-a-87	337159	rs2206277	-0.007229609	0.002701809	0.00745422
228	Waist circumference || id:ieu-a-65	Non-cancer illness code self-reported: osteoporosis	ieu-a-65	ukb-a-87	337159	rs2287019	-0.008014956	0.002277657	0.000433262
229	Waist circumference || id:ieu-a-65	Non-cancer illness code self-reported: osteoporosis	ieu-a-65	ukb-a-87	337159	rs3888190	-0.006182572	0.002631716	0.018811007
230	Waist circumference || id:ieu-a-65	Non-cancer illness code self-reported: osteoporosis	ieu-a-65	ukb-a-87	337159	rs476828	-0.00693237	0.002757542	0.011938161
231	Waist circumference || id:ieu-a-65	Non-cancer illness code self-reported: osteoporosis	ieu-a-65	ukb-a-87	337159	rs633715	-0.006969304	0.002711358	0.010157807
232	Waist circumference || id:ieu-a-65	Non-cancer illness code self-reported: osteoporosis	ieu-a-65	ukb-a-87	337159	rs7903146	-0.007652401	0.002449597	0.00178445
233	Waist circumference || id:ieu-a-65	Non-cancer illness code self-reported: osteoporosis	ieu-a-65	ukb-a-87	337159	All	-0.00690914	0.002541626	0.00655998
234	Waist circumference || id:ieu-a-69	Non-cancer illness code self-reported: osteoporosis	ieu-a-69	ukb-a-87	337159	rs10195252	-0.005668166	0.003063163	0.064251684
235	Waist circumference || id:ieu-a-69	Non-cancer illness code self-reported: osteoporosis	ieu-a-69	ukb-a-87	337159	rs10516107	-0.006700664	0.003028101	0.026909593
236	Waist circumference || id:ieu-a-69	Non-cancer illness code self-reported: osteoporosis	ieu-a-69	ukb-a-87	337159	rs10883738	-0.005891529	0.003047298	0.053191672
237	Waist circumference || id:ieu-a-69	Non-cancer illness code self-reported: osteoporosis	ieu-a-69	ukb-a-87	337159	rs12317176	-0.005107396	0.002864842	0.074621328
238	Waist circumference || id:ieu-a-69	Non-cancer illness code self-reported: osteoporosis	ieu-a-69	ukb-a-87	337159	rs12679556	-0.006903153	0.003007482	0.02171442
239	Waist circumference || id:ieu-a-69	Non-cancer illness code self-reported: osteoporosis	ieu-a-69	ukb-a-87	337159	rs13173241	-0.005771893	0.003114122	0.063816848
240	Waist circumference || id:ieu-a-69	Non-cancer illness code self-reported: osteoporosis	ieu-a-69	ukb-a-87	337159	rs17451107	-0.006309844	0.003098929	0.041736581
241	Waist circumference || id:ieu-a-69	Non-cancer illness code self-reported: osteoporosis	ieu-a-69	ukb-a-87	337159	rs1884897	-0.00640352	0.003109043	0.03943264
242	Waist circumference || id:ieu-a-69	Non-cancer illness code self-reported: osteoporosis	ieu-a-69	ukb-a-87	337159	rs2071449	-0.008049873	0.002195389	0.000245683
243	Waist circumference || id:ieu-a-69	Non-cancer illness code self-reported: osteoporosis	ieu-a-69	ukb-a-87	337159	rs2274432	-0.005922837	0.00304659	0.051884959
244	Waist circumference || id:ieu-a-69	Non-cancer illness code self-reported: osteoporosis	ieu-a-69	ukb-a-87	337159	rs2294239	-0.006300346	0.003075705	0.040518524
245	Waist circumference || id:ieu-a-69	Non-cancer illness code self-reported: osteoporosis	ieu-a-69	ukb-a-87	337159	rs2745349	-0.005884802	0.00312054	0.059318143
246	Waist circumference || id:ieu-a-69	Non-cancer illness code self-reported: osteoporosis	ieu-a-69	ukb-a-87	337159	rs3897379	-0.006366945	0.003067885	0.03795383
247	Waist circumference || id:ieu-a-69	Non-cancer illness code self-reported: osteoporosis	ieu-a-69	ukb-a-87	337159	rs648514	-0.006197129	0.003089351	0.044860032
248	Waist circumference || id:ieu-a-69	Non-cancer illness code self-reported: osteoporosis	ieu-a-69	ukb-a-87	337159	rs7235010	-0.006078501	0.003090902	0.049231819
249	Waist circumference || id:ieu-a-69	Non-cancer illness code self-reported: osteoporosis	ieu-a-69	ukb-a-87	337159	rs757608	-0.006851242	0.002960296	0.020647026
250	Waist circumference || id:ieu-a-69	Non-cancer illness code self-reported: osteoporosis	ieu-a-69	ukb-a-87	337159	rs7830933	-0.006351206	0.00308364	0.039432413
251	Waist circumference || id:ieu-a-69	Non-cancer illness code self-reported: osteoporosis	ieu-a-69	ukb-a-87	337159	rs849140	-0.006231514	0.003101709	0.044530985
252	Waist circumference || id:ieu-a-69	Non-cancer illness code self-reported: osteoporosis	ieu-a-69	ukb-a-87	337159	rs9435732	-0.006839153	0.002955121	0.020649121
253	Waist circumference || id:ieu-a-69	Non-cancer illness code self-reported: osteoporosis	ieu-a-69	ukb-a-87	337159	rs9860730	-0.006287472	0.003125877	0.044280404
254	Waist circumference || id:ieu-a-69	Non-cancer illness code self-reported: osteoporosis	ieu-a-69	ukb-a-87	337159	rs998584	-0.00496925	0.003184265	0.118626687
255	Waist circumference || id:ieu-a-69	Non-cancer illness code self-reported: osteoporosis	ieu-a-69	ukb-a-87	337159	All	-0.006251954	0.002952242	0.034200704
256	Waist circumference || id:ieu-a-71	Non-cancer illness code self-reported: osteoporosis	ieu-a-71	ukb-a-87	337159	rs10876528	0.004199827	0.001983758	0.034250846
257	Waist circumference || id:ieu-a-71	Non-cancer illness code self-reported: osteoporosis	ieu-a-71	ukb-a-87	337159	rs10925060	0.005600283	0.002311358	0.015395448
258	Waist circumference || id:ieu-a-71	Non-cancer illness code self-reported: osteoporosis	ieu-a-71	ukb-a-87	337159	rs11205277	0.005317529	0.002314607	0.021597172
259	Waist circumference || id:ieu-a-71	Non-cancer illness code self-reported: osteoporosis	ieu-a-71	ukb-a-87	337159	rs1173770	0.005946027	0.002334706	0.010871599
260	Waist circumference || id:ieu-a-71	Non-cancer illness code self-reported: osteoporosis	ieu-a-71	ukb-a-87	337159	rs12127195	0.00557267	0.002333801	0.016949185
261	Waist circumference || id:ieu-a-71	Non-cancer illness code self-reported: osteoporosis	ieu-a-71	ukb-a-87	337159	rs12493901	0.005918701	0.002318751	0.010694094
262	Waist circumference || id:ieu-a-71	Non-cancer illness code self-reported: osteoporosis	ieu-a-71	ukb-a-87	337159	rs12991495	0.005370467	0.002327109	0.021011093
263	Waist circumference || id:ieu-a-71	Non-cancer illness code self-reported: osteoporosis	ieu-a-71	ukb-a-87	337159	rs1344674	0.006686509	0.002093014	0.001399864
264	Waist circumference || id:ieu-a-71	Non-cancer illness code self-reported: osteoporosis	ieu-a-71	ukb-a-87	337159	rs17472426	0.00534577	0.002312882	0.020816161
265	Waist circumference || id:ieu-a-71	Non-cancer illness code self-reported: osteoporosis	ieu-a-71	ukb-a-87	337159	rs1812175	0.005994349	0.002327551	0.010012735
266	Waist circumference || id:ieu-a-71	Non-cancer illness code self-reported: osteoporosis	ieu-a-71	ukb-a-87	337159	rs2160077	0.005928042	0.00230774	0.010206154
267	Waist circumference || id:ieu-a-71	Non-cancer illness code self-reported: osteoporosis	ieu-a-71	ukb-a-87	337159	rs3791679	0.005771323	0.002395973	0.016006844
268	Waist circumference || id:ieu-a-71	Non-cancer illness code self-reported: osteoporosis	ieu-a-71	ukb-a-87	337159	rs4239436	0.006481688	0.002249879	0.003965352
269	Waist circumference || id:ieu-a-71	Non-cancer illness code self-reported: osteoporosis	ieu-a-71	ukb-a-87	337159	rs6437061	0.005794962	0.002330356	0.0128924
270	Waist circumference || id:ieu-a-71	Non-cancer illness code self-reported: osteoporosis	ieu-a-71	ukb-a-87	337159	rs6556301	0.005693976	0.002361833	0.0159163
271	Waist circumference || id:ieu-a-71	Non-cancer illness code self-reported: osteoporosis	ieu-a-71	ukb-a-87	337159	rs6602986	0.005016704	0.00233964	0.03201524
272	Waist circumference || id:ieu-a-71	Non-cancer illness code self-reported: osteoporosis	ieu-a-71	ukb-a-87	337159	rs6935954	0.005802518	0.002357796	0.013855315
273	Waist circumference || id:ieu-a-71	Non-cancer illness code self-reported: osteoporosis	ieu-a-71	ukb-a-87	337159	rs7166081	0.0048884	0.002150873	0.023041144
274	Waist circumference || id:ieu-a-71	Non-cancer illness code self-reported: osteoporosis	ieu-a-71	ukb-a-87	337159	rs7759938	0.005576624	0.002358367	0.018048968
275	Waist circumference || id:ieu-a-71	Non-cancer illness code self-reported: osteoporosis	ieu-a-71	ukb-a-87	337159	rs798497	0.005953929	0.002328444	0.010556634
276	Waist circumference || id:ieu-a-71	Non-cancer illness code self-reported: osteoporosis	ieu-a-71	ukb-a-87	337159	rs882367	0.005390967	0.002316561	0.01995766
277	Waist circumference || id:ieu-a-71	Non-cancer illness code self-reported: osteoporosis	ieu-a-71	ukb-a-87	337159	rs893817	0.005671288	0.00235316	0.015949301
278	Waist circumference || id:ieu-a-71	Non-cancer illness code self-reported: osteoporosis	ieu-a-71	ukb-a-87	337159	rs9435732	0.005393586	0.002338452	0.021084011
279	Waist circumference || id:ieu-a-71	Non-cancer illness code self-reported: osteoporosis	ieu-a-71	ukb-a-87	337159	rs979012	0.005922983	0.002323036	0.010782404
280	Waist circumference || id:ieu-a-71	Non-cancer illness code self-reported: osteoporosis	ieu-a-71	ukb-a-87	337159	rs984225	0.005857111	0.002355692	0.012905528
281	Waist circumference || id:ieu-a-71	Non-cancer illness code self-reported: osteoporosis	ieu-a-71	ukb-a-87	337159	All	0.005644162	0.002256418	0.012370995
282	Waist-to-hip ratio || id:ieu-a-73	Non-cancer illness code self-reported: osteoporosis	ieu-a-73	ukb-a-87	337159	rs1011731	-0.008877446	0.002804962	0.00155132
283	Waist-to-hip ratio || id:ieu-a-73	Non-cancer illness code self-reported: osteoporosis	ieu-a-73	ukb-a-87	337159	rs10245353	-0.00867265	0.00282726	0.002158501
284	Waist-to-hip ratio || id:ieu-a-73	Non-cancer illness code self-reported: osteoporosis	ieu-a-73	ukb-a-87	337159	rs10783615	-0.008863985	0.002831021	0.001741999
285	Waist-to-hip ratio || id:ieu-a-73	Non-cancer illness code self-reported: osteoporosis	ieu-a-73	ukb-a-87	337159	rs11048470	-0.007568641	0.002578496	0.003332326
286	Waist-to-hip ratio || id:ieu-a-73	Non-cancer illness code self-reported: osteoporosis	ieu-a-73	ukb-a-87	337159	rs1121980	-0.00717708	0.002859835	0.012086352
287	Waist-to-hip ratio || id:ieu-a-73	Non-cancer illness code self-reported: osteoporosis	ieu-a-73	ukb-a-87	337159	rs1128249	-0.008131761	0.00275847	0.003199153
288	Waist-to-hip ratio || id:ieu-a-73	Non-cancer illness code self-reported: osteoporosis	ieu-a-73	ukb-a-87	337159	rs11663816	-0.008901689	0.002820074	0.001596504
289	Waist-to-hip ratio || id:ieu-a-73	Non-cancer illness code self-reported: osteoporosis	ieu-a-73	ukb-a-87	337159	rs12549058	-0.00918593	0.002739262	0.000798157
290	Waist-to-hip ratio || id:ieu-a-73	Non-cancer illness code self-reported: osteoporosis	ieu-a-73	ukb-a-87	337159	rs1294421	-0.008645528	0.002842726	0.002355737
291	Waist-to-hip ratio || id:ieu-a-73	Non-cancer illness code self-reported: osteoporosis	ieu-a-73	ukb-a-87	337159	rs1316952	-0.008712037	0.002819452	0.002001733
292	Waist-to-hip ratio || id:ieu-a-73	Non-cancer illness code self-reported: osteoporosis	ieu-a-73	ukb-a-87	337159	rs1440372	-0.009500231	0.002612296	0.000276115
293	Waist-to-hip ratio || id:ieu-a-73	Non-cancer illness code self-reported: osteoporosis	ieu-a-73	ukb-a-87	337159	rs1563355	-0.009043497	0.002852327	0.001521411
294	Waist-to-hip ratio || id:ieu-a-73	Non-cancer illness code self-reported: osteoporosis	ieu-a-73	ukb-a-87	337159	rs1569135	-0.009433215	0.002736204	0.000565685
295	Waist-to-hip ratio || id:ieu-a-73	Non-cancer illness code self-reported: osteoporosis	ieu-a-73	ukb-a-87	337159	rs16996700	-0.008404313	0.002800081	0.002686939
296	Waist-to-hip ratio || id:ieu-a-73	Non-cancer illness code self-reported: osteoporosis	ieu-a-73	ukb-a-87	337159	rs17109256	-0.008250316	0.002772935	0.002927013
297	Waist-to-hip ratio || id:ieu-a-73	Non-cancer illness code self-reported: osteoporosis	ieu-a-73	ukb-a-87	337159	rs17451107	-0.008721764	0.002831783	0.002070322
298	Waist-to-hip ratio || id:ieu-a-73	Non-cancer illness code self-reported: osteoporosis	ieu-a-73	ukb-a-87	337159	rs2179129	-0.009161766	0.002767234	0.000930289
299	Waist-to-hip ratio || id:ieu-a-73	Non-cancer illness code self-reported: osteoporosis	ieu-a-73	ukb-a-87	337159	rs2287019	-0.009565736	0.002613711	0.000252383
300	Waist-to-hip ratio || id:ieu-a-73	Non-cancer illness code self-reported: osteoporosis	ieu-a-73	ukb-a-87	337159	rs2765539	-0.009009974	0.00282068	0.001401919
301	Waist-to-hip ratio || id:ieu-a-73	Non-cancer illness code self-reported: osteoporosis	ieu-a-73	ukb-a-87	337159	rs2972164	-0.008681277	0.002818106	0.002066283
302	Waist-to-hip ratio || id:ieu-a-73	Non-cancer illness code self-reported: osteoporosis	ieu-a-73	ukb-a-87	337159	rs3786897	-0.009225975	0.002763087	0.000840777
303	Waist-to-hip ratio || id:ieu-a-73	Non-cancer illness code self-reported: osteoporosis	ieu-a-73	ukb-a-87	337159	rs459193	-0.008125322	0.002778752	0.003454647
304	Waist-to-hip ratio || id:ieu-a-73	Non-cancer illness code self-reported: osteoporosis	ieu-a-73	ukb-a-87	337159	rs4640244	-0.008774188	0.002821864	0.001874938
305	Waist-to-hip ratio || id:ieu-a-73	Non-cancer illness code self-reported: osteoporosis	ieu-a-73	ukb-a-87	337159	rs4715213	-0.008615036	0.002813954	0.00220201
306	Waist-to-hip ratio || id:ieu-a-73	Non-cancer illness code self-reported: osteoporosis	ieu-a-73	ukb-a-87	337159	rs4929927	-0.0083728	0.002795748	0.002745947
307	Waist-to-hip ratio || id:ieu-a-73	Non-cancer illness code self-reported: osteoporosis	ieu-a-73	ukb-a-87	337159	rs929641	-0.008567065	0.002819036	0.002373608
308	Waist-to-hip ratio || id:ieu-a-73	Non-cancer illness code self-reported: osteoporosis	ieu-a-73	ukb-a-87	337159	rs9860730	-0.008622523	0.002825498	0.002275623
309	Waist-to-hip ratio || id:ieu-a-73	Non-cancer illness code self-reported: osteoporosis	ieu-a-73	ukb-a-87	337159	rs998584	-0.007553568	0.002721982	0.00551974
310	Waist-to-hip ratio || id:ieu-a-73	Non-cancer illness code self-reported: osteoporosis	ieu-a-73	ukb-a-87	337159	All	-0.00866176	0.002730929	0.001515358
311	Waist-to-hip ratio || id:ieu-a-75	Non-cancer illness code self-reported: osteoporosis	ieu-a-75	ukb-a-87	337159	rs10195252	-0.007348914	0.002532735	0.003712942
312	Waist-to-hip ratio || id:ieu-a-75	Non-cancer illness code self-reported: osteoporosis	ieu-a-75	ukb-a-87	337159	rs1045241	-0.00806587	0.002451856	0.001002943
313	Waist-to-hip ratio || id:ieu-a-75	Non-cancer illness code self-reported: osteoporosis	ieu-a-75	ukb-a-87	337159	rs10804591	-0.007350156	0.002442234	0.002615887
314	Waist-to-hip ratio || id:ieu-a-75	Non-cancer illness code self-reported: osteoporosis	ieu-a-75	ukb-a-87	337159	rs11048470	-0.006958532	0.0022973	0.002453612
315	Waist-to-hip ratio || id:ieu-a-75	Non-cancer illness code self-reported: osteoporosis	ieu-a-75	ukb-a-87	337159	rs11075985	-0.00694221	0.002419304	0.004111127
316	Waist-to-hip ratio || id:ieu-a-75	Non-cancer illness code self-reported: osteoporosis	ieu-a-75	ukb-a-87	337159	rs11989744	-0.007986857	0.002491627	0.00134838
317	Waist-to-hip ratio || id:ieu-a-75	Non-cancer illness code self-reported: osteoporosis	ieu-a-75	ukb-a-87	337159	rs12679556	-0.008296681	0.002393833	0.000528545
318	Waist-to-hip ratio || id:ieu-a-75	Non-cancer illness code self-reported: osteoporosis	ieu-a-75	ukb-a-87	337159	rs1294421	-0.007830533	0.002509894	0.001809336
319	Waist-to-hip ratio || id:ieu-a-75	Non-cancer illness code self-reported: osteoporosis	ieu-a-75	ukb-a-87	337159	rs1358980	-0.007455368	0.002575192	0.003790711
320	Waist-to-hip ratio || id:ieu-a-75	Non-cancer illness code self-reported: osteoporosis	ieu-a-75	ukb-a-87	337159	rs1443512	-0.008328844	0.002428272	0.0006037
321	Waist-to-hip ratio || id:ieu-a-75	Non-cancer illness code self-reported: osteoporosis	ieu-a-75	ukb-a-87	337159	rs17819328	-0.008361834	0.002427549	0.000571993
322	Waist-to-hip ratio || id:ieu-a-75	Non-cancer illness code self-reported: osteoporosis	ieu-a-75	ukb-a-87	337159	rs1936805	-0.006401452	0.002318978	0.005771957
323	Waist-to-hip ratio || id:ieu-a-75	Non-cancer illness code self-reported: osteoporosis	ieu-a-75	ukb-a-87	337159	rs2179129	-0.00818303	0.002431228	0.000763219
324	Waist-to-hip ratio || id:ieu-a-75	Non-cancer illness code self-reported: osteoporosis	ieu-a-75	ukb-a-87	337159	rs2765539	-0.008035021	0.002476078	0.001174262
325	Waist-to-hip ratio || id:ieu-a-75	Non-cancer illness code self-reported: osteoporosis	ieu-a-75	ukb-a-87	337159	rs3902751	-0.008275468	0.002418957	0.000623708
326	Waist-to-hip ratio || id:ieu-a-75	Non-cancer illness code self-reported: osteoporosis	ieu-a-75	ukb-a-87	337159	rs4471313	-0.008342019	0.002384591	0.000468231
327	Waist-to-hip ratio || id:ieu-a-75	Non-cancer illness code self-reported: osteoporosis	ieu-a-75	ukb-a-87	337159	rs4646404	-0.007498449	0.002472525	0.00242369
328	Waist-to-hip ratio || id:ieu-a-75	Non-cancer illness code self-reported: osteoporosis	ieu-a-75	ukb-a-87	337159	rs4846565	-0.008494987	0.002513645	0.000726049
329	Waist-to-hip ratio || id:ieu-a-75	Non-cancer illness code self-reported: osteoporosis	ieu-a-75	ukb-a-87	337159	rs489693	-0.008044856	0.002472195	0.001137384
330	Waist-to-hip ratio || id:ieu-a-75	Non-cancer illness code self-reported: osteoporosis	ieu-a-75	ukb-a-87	337159	rs863750	-0.007512595	0.002465158	0.002307455
331	Waist-to-hip ratio || id:ieu-a-75	Non-cancer illness code self-reported: osteoporosis	ieu-a-75	ukb-a-87	337159	rs9687846	-0.007571678	0.002478866	0.002254417
332	Waist-to-hip ratio || id:ieu-a-75	Non-cancer illness code self-reported: osteoporosis	ieu-a-75	ukb-a-87	337159	rs9860730	-0.007939386	0.002528999	0.001693293
333	Waist-to-hip ratio || id:ieu-a-75	Non-cancer illness code self-reported: osteoporosis	ieu-a-75	ukb-a-87	337159	All	-0.007787308	0.002395498	0.001150768
334	Body mass index || id:ieu-a-785	Non-cancer illness code self-reported: osteoporosis	ieu-a-785	ukb-a-87	337159	rs10132280	-0.005326204	0.002387606	0.025696234
335	Body mass index || id:ieu-a-785	Non-cancer illness code self-reported: osteoporosis	ieu-a-785	ukb-a-87	337159	rs11209963	-0.005687224	0.002408268	0.018199132
336	Body mass index || id:ieu-a-785	Non-cancer illness code self-reported: osteoporosis	ieu-a-785	ukb-a-87	337159	rs11604680	-0.005667171	0.002381375	0.017322537
337	Body mass index || id:ieu-a-785	Non-cancer illness code self-reported: osteoporosis	ieu-a-785	ukb-a-87	337159	rs11676272	-0.005790086	0.002359678	0.014137092
338	Body mass index || id:ieu-a-785	Non-cancer illness code self-reported: osteoporosis	ieu-a-785	ukb-a-87	337159	rs1222069	-0.005650361	0.002376327	0.017417622
339	Body mass index || id:ieu-a-785	Non-cancer illness code self-reported: osteoporosis	ieu-a-785	ukb-a-87	337159	rs12286929	-0.005682802	0.002366157	0.016319049
340	Body mass index || id:ieu-a-785	Non-cancer illness code self-reported: osteoporosis	ieu-a-785	ukb-a-87	337159	rs12429545	-0.005357167	0.002382551	0.024544304
341	Body mass index || id:ieu-a-785	Non-cancer illness code self-reported: osteoporosis	ieu-a-785	ukb-a-87	337159	rs13107325	-0.005935743	0.002330679	0.010871981
342	Body mass index || id:ieu-a-785	Non-cancer illness code self-reported: osteoporosis	ieu-a-785	ukb-a-87	337159	rs13130484	-0.005174919	0.002420738	0.032537472
343	Body mass index || id:ieu-a-785	Non-cancer illness code self-reported: osteoporosis	ieu-a-785	ukb-a-87	337159	rs1421085	-0.004268334	0.002645143	0.106603425
344	Body mass index || id:ieu-a-785	Non-cancer illness code self-reported: osteoporosis	ieu-a-785	ukb-a-87	337159	rs1528435	-0.005421784	0.002385765	0.023052982
345	Body mass index || id:ieu-a-785	Non-cancer illness code self-reported: osteoporosis	ieu-a-785	ukb-a-87	337159	rs16907751	-0.00485723	0.002274602	0.032726753
346	Body mass index || id:ieu-a-785	Non-cancer illness code self-reported: osteoporosis	ieu-a-785	ukb-a-87	337159	rs17094222	-0.005750397	0.002363843	0.014988871
347	Body mass index || id:ieu-a-785	Non-cancer illness code self-reported: osteoporosis	ieu-a-785	ukb-a-87	337159	rs17109256	-0.005166889	0.002375895	0.029651672
348	Body mass index || id:ieu-a-785	Non-cancer illness code self-reported: osteoporosis	ieu-a-785	ukb-a-87	337159	rs2176040	-0.005647426	0.002374907	0.017408856
349	Body mass index || id:ieu-a-785	Non-cancer illness code self-reported: osteoporosis	ieu-a-785	ukb-a-87	337159	rs2206277	-0.005641477	0.002409599	0.01921923
350	Body mass index || id:ieu-a-785	Non-cancer illness code self-reported: osteoporosis	ieu-a-785	ukb-a-87	337159	rs2287019	-0.006111326	0.002290519	0.007628225
351	Body mass index || id:ieu-a-785	Non-cancer illness code self-reported: osteoporosis	ieu-a-785	ukb-a-87	337159	rs253414	-0.004981328	0.002299659	0.030302347
352	Body mass index || id:ieu-a-785	Non-cancer illness code self-reported: osteoporosis	ieu-a-785	ukb-a-87	337159	rs2820315	-0.005586493	0.002384611	0.019143381
353	Body mass index || id:ieu-a-785	Non-cancer illness code self-reported: osteoporosis	ieu-a-785	ukb-a-87	337159	rs3888190	-0.004996203	0.002368293	0.034890951
354	Body mass index || id:ieu-a-785	Non-cancer illness code self-reported: osteoporosis	ieu-a-785	ukb-a-87	337159	rs492400	-0.005955958	0.002287602	0.009225551
355	Body mass index || id:ieu-a-785	Non-cancer illness code self-reported: osteoporosis	ieu-a-785	ukb-a-87	337159	rs543874	-0.005477666	0.002398386	0.022377609
356	Body mass index || id:ieu-a-785	Non-cancer illness code self-reported: osteoporosis	ieu-a-785	ukb-a-87	337159	rs6265	-0.006328826	0.002289211	0.005698702
357	Body mass index || id:ieu-a-785	Non-cancer illness code self-reported: osteoporosis	ieu-a-785	ukb-a-87	337159	rs6567160	-0.005491663	0.002456821	0.025399477
358	Body mass index || id:ieu-a-785	Non-cancer illness code self-reported: osteoporosis	ieu-a-785	ukb-a-87	337159	rs6734363	-0.004792026	0.002359612	0.042269871
359	Body mass index || id:ieu-a-785	Non-cancer illness code self-reported: osteoporosis	ieu-a-785	ukb-a-87	337159	rs7138803	-0.004745172	0.002201858	0.031155867
360	Body mass index || id:ieu-a-785	Non-cancer illness code self-reported: osteoporosis	ieu-a-785	ukb-a-87	337159	rs7599312	-0.005694629	0.002365066	0.016048511
361	Body mass index || id:ieu-a-785	Non-cancer illness code self-reported: osteoporosis	ieu-a-785	ukb-a-87	337159	rs7903146	-0.005898156	0.002335696	0.011562438
362	Body mass index || id:ieu-a-785	Non-cancer illness code self-reported: osteoporosis	ieu-a-785	ukb-a-87	337159	All	-0.005476879	0.002323274	0.018403571
363	Waist-to-hip ratio || id:ieu-a-81	Non-cancer illness code self-reported: osteoporosis	ieu-a-81	ukb-a-87	337159	rs10195252	-0.003472658	0.002077453	0.094604385
364	Waist-to-hip ratio || id:ieu-a-81	Non-cancer illness code self-reported: osteoporosis	ieu-a-81	ukb-a-87	337159	rs1045241	-0.004183941	0.002048246	0.041082706
365	Waist-to-hip ratio || id:ieu-a-81	Non-cancer illness code self-reported: osteoporosis	ieu-a-81	ukb-a-87	337159	rs10804591	-0.003597891	0.002016371	0.07436848
366	Waist-to-hip ratio || id:ieu-a-81	Non-cancer illness code self-reported: osteoporosis	ieu-a-81	ukb-a-87	337159	rs10991437	-0.004196068	0.002035735	0.039283437
367	Waist-to-hip ratio || id:ieu-a-81	Non-cancer illness code self-reported: osteoporosis	ieu-a-81	ukb-a-87	337159	rs11231693	-0.004207582	0.002047479	0.039878417
368	Waist-to-hip ratio || id:ieu-a-81	Non-cancer illness code self-reported: osteoporosis	ieu-a-81	ukb-a-87	337159	rs12454712	-0.004115493	0.002062466	0.045996707
369	Waist-to-hip ratio || id:ieu-a-81	Non-cancer illness code self-reported: osteoporosis	ieu-a-81	ukb-a-87	337159	rs12489828	-0.004089036	0.002053999	0.046506339
370	Waist-to-hip ratio || id:ieu-a-81	Non-cancer illness code self-reported: osteoporosis	ieu-a-81	ukb-a-87	337159	rs12679556	-0.004305376	0.002022611	0.033285446
371	Waist-to-hip ratio || id:ieu-a-81	Non-cancer illness code self-reported: osteoporosis	ieu-a-81	ukb-a-87	337159	rs1294410	-0.004037057	0.002069031	0.05103533
372	Waist-to-hip ratio || id:ieu-a-81	Non-cancer illness code self-reported: osteoporosis	ieu-a-81	ukb-a-87	337159	rs1358980	-0.003489942	0.002117386	0.099305218
373	Waist-to-hip ratio || id:ieu-a-81	Non-cancer illness code self-reported: osteoporosis	ieu-a-81	ukb-a-87	337159	rs1443512	-0.004290752	0.002042125	0.035630369
374	Waist-to-hip ratio || id:ieu-a-81	Non-cancer illness code self-reported: osteoporosis	ieu-a-81	ukb-a-87	337159	rs1463679	-0.00315718	0.001869573	0.091273613
375	Waist-to-hip ratio || id:ieu-a-81	Non-cancer illness code self-reported: osteoporosis	ieu-a-81	ukb-a-87	337159	rs1776897	-0.003914	0.002054324	0.056747625
376	Waist-to-hip ratio || id:ieu-a-81	Non-cancer illness code self-reported: osteoporosis	ieu-a-81	ukb-a-87	337159	rs17819328	-0.004312128	0.002043801	0.034870695
377	Waist-to-hip ratio || id:ieu-a-81	Non-cancer illness code self-reported: osteoporosis	ieu-a-81	ukb-a-87	337159	rs2179129	-0.004229045	0.002038001	0.037977801
378	Waist-to-hip ratio || id:ieu-a-81	Non-cancer illness code self-reported: osteoporosis	ieu-a-81	ukb-a-87	337159	rs2213732	-0.004110313	0.002052195	0.045189535
379	Waist-to-hip ratio || id:ieu-a-81	Non-cancer illness code self-reported: osteoporosis	ieu-a-81	ukb-a-87	337159	rs2645294	-0.00400604	0.002066866	0.052596456
380	Waist-to-hip ratio || id:ieu-a-81	Non-cancer illness code self-reported: osteoporosis	ieu-a-81	ukb-a-87	337159	rs2820443	-0.004400656	0.002115682	0.037523911
381	Waist-to-hip ratio || id:ieu-a-81	Non-cancer illness code self-reported: osteoporosis	ieu-a-81	ukb-a-87	337159	rs2925979	-0.003377619	0.001915971	0.077921405
382	Waist-to-hip ratio || id:ieu-a-81	Non-cancer illness code self-reported: osteoporosis	ieu-a-81	ukb-a-87	337159	rs3805389	-0.00446175	0.001937581	0.021293336
383	Waist-to-hip ratio || id:ieu-a-81	Non-cancer illness code self-reported: osteoporosis	ieu-a-81	ukb-a-87	337159	rs3902751	-0.004322631	0.002039114	0.034018044
384	Waist-to-hip ratio || id:ieu-a-81	Non-cancer illness code self-reported: osteoporosis	ieu-a-81	ukb-a-87	337159	rs4646404	-0.003711828	0.002036736	0.068388363
385	Waist-to-hip ratio || id:ieu-a-81	Non-cancer illness code self-reported: osteoporosis	ieu-a-81	ukb-a-87	337159	rs4656767	-0.004196384	0.002040229	0.03970352
386	Waist-to-hip ratio || id:ieu-a-81	Non-cancer illness code self-reported: osteoporosis	ieu-a-81	ukb-a-87	337159	rs6090583	-0.004526183	0.001956882	0.02072502
387	Waist-to-hip ratio || id:ieu-a-81	Non-cancer illness code self-reported: osteoporosis	ieu-a-81	ukb-a-87	337159	rs7133378	-0.003179238	0.001899777	0.094232904
388	Waist-to-hip ratio || id:ieu-a-81	Non-cancer illness code self-reported: osteoporosis	ieu-a-81	ukb-a-87	337159	rs7705502	-0.004216965	0.002029015	0.037678923
389	Waist-to-hip ratio || id:ieu-a-81	Non-cancer illness code self-reported: osteoporosis	ieu-a-81	ukb-a-87	337159	rs7830933	-0.004030644	0.002060396	0.050436027
390	Waist-to-hip ratio || id:ieu-a-81	Non-cancer illness code self-reported: osteoporosis	ieu-a-81	ukb-a-87	337159	rs7917772	-0.004032624	0.002051447	0.049327878
391	Waist-to-hip ratio || id:ieu-a-81	Non-cancer illness code self-reported: osteoporosis	ieu-a-81	ukb-a-87	337159	rs8066985	-0.003983418	0.002051233	0.052141595
392	Waist-to-hip ratio || id:ieu-a-81	Non-cancer illness code self-reported: osteoporosis	ieu-a-81	ukb-a-87	337159	rs905938	-0.004115477	0.002054434	0.045153957
393	Waist-to-hip ratio || id:ieu-a-81	Non-cancer illness code self-reported: osteoporosis	ieu-a-81	ukb-a-87	337159	rs9687846	-0.003764045	0.002046854	0.06592376
394	Waist-to-hip ratio || id:ieu-a-81	Non-cancer illness code self-reported: osteoporosis	ieu-a-81	ukb-a-87	337159	rs9991328	-0.004203996	0.002040024	0.039326131
395	Waist-to-hip ratio || id:ieu-a-81	Non-cancer illness code self-reported: osteoporosis	ieu-a-81	ukb-a-87	337159	All	-0.004009328	0.001999301	0.044924086
396	Body mass index || id:ieu-a-835	Non-cancer illness code self-reported: osteoporosis	ieu-a-835	ukb-a-87	337159	rs1000940	-0.004928669	0.001788658	0.005860028
397	Body mass index || id:ieu-a-835	Non-cancer illness code self-reported: osteoporosis	ieu-a-835	ukb-a-87	337159	rs10132280	-0.005175488	0.001855544	0.005283806
398	Body mass index || id:ieu-a-835	Non-cancer illness code self-reported: osteoporosis	ieu-a-835	ukb-a-87	337159	rs1016287	-0.005222046	0.001858557	0.004958278
399	Body mass index || id:ieu-a-835	Non-cancer illness code self-reported: osteoporosis	ieu-a-835	ukb-a-87	337159	rs10182181	-0.005563164	0.001860868	0.002793864
400	Body mass index || id:ieu-a-835	Non-cancer illness code self-reported: osteoporosis	ieu-a-835	ukb-a-87	337159	rs10733682	-0.005404527	0.001849605	0.00347803
401	Body mass index || id:ieu-a-835	Non-cancer illness code self-reported: osteoporosis	ieu-a-835	ukb-a-87	337159	rs10938397	-0.005036754	0.001883709	0.007498599
402	Body mass index || id:ieu-a-835	Non-cancer illness code self-reported: osteoporosis	ieu-a-835	ukb-a-87	337159	rs10968576	-0.005119346	0.001854446	0.005769893
403	Body mass index || id:ieu-a-835	Non-cancer illness code self-reported: osteoporosis	ieu-a-835	ukb-a-87	337159	rs11030104	-0.005814117	0.001838816	0.001567539
404	Body mass index || id:ieu-a-835	Non-cancer illness code self-reported: osteoporosis	ieu-a-835	ukb-a-87	337159	rs11057405	-0.005237228	0.001856928	0.004796793
405	Body mass index || id:ieu-a-835	Non-cancer illness code self-reported: osteoporosis	ieu-a-835	ukb-a-87	337159	rs11165643	-0.005609015	0.001825713	0.002124639
406	Body mass index || id:ieu-a-835	Non-cancer illness code self-reported: osteoporosis	ieu-a-835	ukb-a-87	337159	rs1167827	-0.005564976	0.001829455	0.002351083
407	Body mass index || id:ieu-a-835	Non-cancer illness code self-reported: osteoporosis	ieu-a-835	ukb-a-87	337159	rs11727676	-0.005330493	0.001859874	0.004156272
408	Body mass index || id:ieu-a-835	Non-cancer illness code self-reported: osteoporosis	ieu-a-835	ukb-a-87	337159	rs12286929	-0.005449597	0.001852541	0.00326428
409	Body mass index || id:ieu-a-835	Non-cancer illness code self-reported: osteoporosis	ieu-a-835	ukb-a-87	337159	rs12429545	-0.005192438	0.001858597	0.005210228
410	Body mass index || id:ieu-a-835	Non-cancer illness code self-reported: osteoporosis	ieu-a-835	ukb-a-87	337159	rs12940622	-0.005074435	0.001834707	0.005678317
411	Body mass index || id:ieu-a-835	Non-cancer illness code self-reported: osteoporosis	ieu-a-835	ukb-a-87	337159	rs12986742	-0.005411432	0.001855228	0.003535787
412	Body mass index || id:ieu-a-835	Non-cancer illness code self-reported: osteoporosis	ieu-a-835	ukb-a-87	337159	rs13021737	-0.004678369	0.001874611	0.012572731
413	Body mass index || id:ieu-a-835	Non-cancer illness code self-reported: osteoporosis	ieu-a-835	ukb-a-87	337159	rs13078960	-0.004999983	0.001839804	0.006574319
414	Body mass index || id:ieu-a-835	Non-cancer illness code self-reported: osteoporosis	ieu-a-835	ukb-a-87	337159	rs13107325	-0.005613557	0.001838869	0.002267752
415	Body mass index || id:ieu-a-835	Non-cancer illness code self-reported: osteoporosis	ieu-a-835	ukb-a-87	337159	rs13191362	-0.005356921	0.001855559	0.003889868
416	Body mass index || id:ieu-a-835	Non-cancer illness code self-reported: osteoporosis	ieu-a-835	ukb-a-87	337159	rs1516725	-0.005778752	0.001833973	0.001627422
417	Body mass index || id:ieu-a-835	Non-cancer illness code self-reported: osteoporosis	ieu-a-835	ukb-a-87	337159	rs1528435	-0.005242148	0.001855438	0.004723806
418	Body mass index || id:ieu-a-835	Non-cancer illness code self-reported: osteoporosis	ieu-a-835	ukb-a-87	337159	rs16851483	-0.005417872	0.001859292	0.003568941
419	Body mass index || id:ieu-a-835	Non-cancer illness code self-reported: osteoporosis	ieu-a-835	ukb-a-87	337159	rs16951275	-0.005358763	0.001865364	0.004068897
420	Body mass index || id:ieu-a-835	Non-cancer illness code self-reported: osteoporosis	ieu-a-835	ukb-a-87	337159	rs17024393	-0.005216659	0.001858118	0.004992828
421	Body mass index || id:ieu-a-835	Non-cancer illness code self-reported: osteoporosis	ieu-a-835	ukb-a-87	337159	rs17066856	-0.005291782	0.001862259	0.004488879
422	Body mass index || id:ieu-a-835	Non-cancer illness code self-reported: osteoporosis	ieu-a-835	ukb-a-87	337159	rs17094222	-0.005452591	0.00184961	0.003198709
423	Body mass index || id:ieu-a-835	Non-cancer illness code self-reported: osteoporosis	ieu-a-835	ukb-a-87	337159	rs17405819	-0.005220319	0.001857889	0.004957032
424	Body mass index || id:ieu-a-835	Non-cancer illness code self-reported: osteoporosis	ieu-a-835	ukb-a-87	337159	rs17724992	-0.005394247	0.001850821	0.003562399
425	Body mass index || id:ieu-a-835	Non-cancer illness code self-reported: osteoporosis	ieu-a-835	ukb-a-87	337159	rs1808579	-0.005224546	0.001853698	0.00482569
426	Body mass index || id:ieu-a-835	Non-cancer illness code self-reported: osteoporosis	ieu-a-835	ukb-a-87	337159	rs1928295	-0.004997557	0.001818353	0.005988737
427	Body mass index || id:ieu-a-835	Non-cancer illness code self-reported: osteoporosis	ieu-a-835	ukb-a-87	337159	rs2033529	-0.005130018	0.001842668	0.005369022
428	Body mass index || id:ieu-a-835	Non-cancer illness code self-reported: osteoporosis	ieu-a-835	ukb-a-87	337159	rs2033732	-0.005304252	0.001856153	0.004267784
429	Body mass index || id:ieu-a-835	Non-cancer illness code self-reported: osteoporosis	ieu-a-835	ukb-a-87	337159	rs205262	-0.005244375	0.001857982	0.004763311
430	Body mass index || id:ieu-a-835	Non-cancer illness code self-reported: osteoporosis	ieu-a-835	ukb-a-87	337159	rs2112347	-0.004984144	0.001841187	0.006788866
431	Body mass index || id:ieu-a-835	Non-cancer illness code self-reported: osteoporosis	ieu-a-835	ukb-a-87	337159	rs2121279	-0.005402963	0.001848287	0.003464239
432	Body mass index || id:ieu-a-835	Non-cancer illness code self-reported: osteoporosis	ieu-a-835	ukb-a-87	337159	rs2176598	-0.005400843	0.001849898	0.003505524
433	Body mass index || id:ieu-a-835	Non-cancer illness code self-reported: osteoporosis	ieu-a-835	ukb-a-87	337159	rs2207139	-0.00527385	0.001877736	0.004975418
434	Body mass index || id:ieu-a-835	Non-cancer illness code self-reported: osteoporosis	ieu-a-835	ukb-a-87	337159	rs2245368	-0.005129837	0.00185616	0.005715301
435	Body mass index || id:ieu-a-835	Non-cancer illness code self-reported: osteoporosis	ieu-a-835	ukb-a-87	337159	rs2287019	-0.005754516	0.001823979	0.001605396
436	Body mass index || id:ieu-a-835	Non-cancer illness code self-reported: osteoporosis	ieu-a-835	ukb-a-87	337159	rs2365389	-0.005424077	0.001851624	0.003396591
437	Body mass index || id:ieu-a-835	Non-cancer illness code self-reported: osteoporosis	ieu-a-835	ukb-a-87	337159	rs2820292	-0.005011142	0.001825224	0.006041974
438	Body mass index || id:ieu-a-835	Non-cancer illness code self-reported: osteoporosis	ieu-a-835	ukb-a-87	337159	rs29941	-0.005303584	0.001856416	0.004278086
439	Body mass index || id:ieu-a-835	Non-cancer illness code self-reported: osteoporosis	ieu-a-835	ukb-a-87	337159	rs3101336	-0.006003822	0.001801211	0.000858487
440	Body mass index || id:ieu-a-835	Non-cancer illness code self-reported: osteoporosis	ieu-a-835	ukb-a-87	337159	rs3736485	-0.005211297	0.001853603	0.004931996
441	Body mass index || id:ieu-a-835	Non-cancer illness code self-reported: osteoporosis	ieu-a-835	ukb-a-87	337159	rs3817334	-0.005160659	0.001862054	0.005580084
442	Body mass index || id:ieu-a-835	Non-cancer illness code self-reported: osteoporosis	ieu-a-835	ukb-a-87	337159	rs3849570	-0.005089376	0.001837225	0.005603153
443	Body mass index || id:ieu-a-835	Non-cancer illness code self-reported: osteoporosis	ieu-a-835	ukb-a-87	337159	rs3888190	-0.004928336	0.00185011	0.00772619
444	Body mass index || id:ieu-a-835	Non-cancer illness code self-reported: osteoporosis	ieu-a-835	ukb-a-87	337159	rs4740619	-0.005449286	0.001844637	0.003135577
445	Body mass index || id:ieu-a-835	Non-cancer illness code self-reported: osteoporosis	ieu-a-835	ukb-a-87	337159	rs4889606	-0.005487531	0.00183742	0.002821531
446	Body mass index || id:ieu-a-835	Non-cancer illness code self-reported: osteoporosis	ieu-a-835	ukb-a-87	337159	rs543874	-0.00535303	0.001888357	0.004586079
447	Body mass index || id:ieu-a-835	Non-cancer illness code self-reported: osteoporosis	ieu-a-835	ukb-a-87	337159	rs6477694	-0.005197988	0.001851175	0.004985955
448	Body mass index || id:ieu-a-835	Non-cancer illness code self-reported: osteoporosis	ieu-a-835	ukb-a-87	337159	rs6567160	-0.005297357	0.001907362	0.005480902
449	Body mass index || id:ieu-a-835	Non-cancer illness code self-reported: osteoporosis	ieu-a-835	ukb-a-87	337159	rs657452	-0.005124266	0.001852504	0.005672611
450	Body mass index || id:ieu-a-835	Non-cancer illness code self-reported: osteoporosis	ieu-a-835	ukb-a-87	337159	rs6656785	-0.004957966	0.00182127	0.006483742
451	Body mass index || id:ieu-a-835	Non-cancer illness code self-reported: osteoporosis	ieu-a-835	ukb-a-87	337159	rs6804842	-0.0053618	0.001855217	0.003850939
452	Body mass index || id:ieu-a-835	Non-cancer illness code self-reported: osteoporosis	ieu-a-835	ukb-a-87	337159	rs7138803	-0.004618425	0.001794467	0.010061659
453	Body mass index || id:ieu-a-835	Non-cancer illness code self-reported: osteoporosis	ieu-a-835	ukb-a-87	337159	rs7141420	-0.005483175	0.001852257	0.003073731
454	Body mass index || id:ieu-a-835	Non-cancer illness code self-reported: osteoporosis	ieu-a-835	ukb-a-87	337159	rs758747	-0.005389288	0.001855372	0.003676129
455	Body mass index || id:ieu-a-835	Non-cancer illness code self-reported: osteoporosis	ieu-a-835	ukb-a-87	337159	rs7599312	-0.005430624	0.001850367	0.003336662
456	Body mass index || id:ieu-a-835	Non-cancer illness code self-reported: osteoporosis	ieu-a-835	ukb-a-87	337159	rs7899106	-0.005286232	0.001856689	0.004411567
457	Body mass index || id:ieu-a-835	Non-cancer illness code self-reported: osteoporosis	ieu-a-835	ukb-a-87	337159	rs7903146	-0.00554006	0.001838867	0.002588865
458	Body mass index || id:ieu-a-835	Non-cancer illness code self-reported: osteoporosis	ieu-a-835	ukb-a-87	337159	rs879620	-0.005042835	0.001845967	0.006298707
459	Body mass index || id:ieu-a-835	Non-cancer illness code self-reported: osteoporosis	ieu-a-835	ukb-a-87	337159	rs9400239	-0.005245119	0.00185544	0.004700287
460	Body mass index || id:ieu-a-835	Non-cancer illness code self-reported: osteoporosis	ieu-a-835	ukb-a-87	337159	rs9926784	-0.005496512	0.001843858	0.002873239
461	Body mass index || id:ieu-a-835	Non-cancer illness code self-reported: osteoporosis	ieu-a-835	ukb-a-87	337159	All	-0.005290879	0.001834689	0.003929065
462	Body mass index || id:ieu-a-94	Non-cancer illness code self-reported: osteoporosis	ieu-a-94	ukb-a-87	337159	rs11639988	-0.008023681	0.002494448	0.001297122
463	Body mass index || id:ieu-a-94	Non-cancer illness code self-reported: osteoporosis	ieu-a-94	ukb-a-87	337159	rs13130484	-0.006222754	0.002557221	0.01495759
464	Body mass index || id:ieu-a-94	Non-cancer illness code self-reported: osteoporosis	ieu-a-94	ukb-a-87	337159	rs2241423	-0.007284421	0.00248813	0.00341513
465	Body mass index || id:ieu-a-94	Non-cancer illness code self-reported: osteoporosis	ieu-a-94	ukb-a-87	337159	rs571312	-0.006853986	0.002718101	0.011681976
466	Body mass index || id:ieu-a-94	Non-cancer illness code self-reported: osteoporosis	ieu-a-94	ukb-a-87	337159	rs6485795	-0.006595058	0.002641215	0.012525647
467	Body mass index || id:ieu-a-94	Non-cancer illness code self-reported: osteoporosis	ieu-a-94	ukb-a-87	337159	rs7193144	-0.00350018	0.003155852	0.26738365
468	Body mass index || id:ieu-a-94	Non-cancer illness code self-reported: osteoporosis	ieu-a-94	ukb-a-87	337159	rs987237	-0.007166577	0.002553286	0.005003551
469	Body mass index || id:ieu-a-94	Non-cancer illness code self-reported: osteoporosis	ieu-a-94	ukb-a-87	337159	All	-0.006691178	0.00238052	0.00494177
470	Body mass index || id:ieu-a-95	Non-cancer illness code self-reported: osteoporosis	ieu-a-95	ukb-a-87	337159	rs10938397	-0.008169567	0.002478176	0.000978612
471	Body mass index || id:ieu-a-95	Non-cancer illness code self-reported: osteoporosis	ieu-a-95	ukb-a-87	337159	rs1421085	-0.007224019	0.002835445	0.010841847
472	Body mass index || id:ieu-a-95	Non-cancer illness code self-reported: osteoporosis	ieu-a-95	ukb-a-87	337159	rs2206277	-0.009080288	0.002437815	0.000195498
473	Body mass index || id:ieu-a-95	Non-cancer illness code self-reported: osteoporosis	ieu-a-95	ukb-a-87	337159	rs2860323	-0.007669431	0.002550536	0.002638504
474	Body mass index || id:ieu-a-95	Non-cancer illness code self-reported: osteoporosis	ieu-a-95	ukb-a-87	337159	rs6091540	-0.007909287	0.002424165	0.001103623
475	Body mass index || id:ieu-a-95	Non-cancer illness code self-reported: osteoporosis	ieu-a-95	ukb-a-87	337159	rs6567160	-0.008803699	0.002486809	0.000399886
476	Body mass index || id:ieu-a-95	Non-cancer illness code self-reported: osteoporosis	ieu-a-95	ukb-a-87	337159	rs713586	-0.009199388	0.002405083	0.000130784
477	Body mass index || id:ieu-a-95	Non-cancer illness code self-reported: osteoporosis	ieu-a-95	ukb-a-87	337159	All	-0.008344652	0.002320828	0.000323708
478	Body mass index || id:ieu-a-974	Non-cancer illness code self-reported: osteoporosis	ieu-a-974	ukb-a-87	337159	rs1016287	-0.006349	0.001883172	0.000747767
479	Body mass index || id:ieu-a-974	Non-cancer illness code self-reported: osteoporosis	ieu-a-974	ukb-a-87	337159	rs10182181	-0.006806742	0.001869821	0.000272302
480	Body mass index || id:ieu-a-974	Non-cancer illness code self-reported: osteoporosis	ieu-a-974	ukb-a-87	337159	rs10733682	-0.006586708	0.001863899	0.00040958
481	Body mass index || id:ieu-a-974	Non-cancer illness code self-reported: osteoporosis	ieu-a-974	ukb-a-87	337159	rs10938397	-0.006196113	0.001905149	0.001144754
482	Body mass index || id:ieu-a-974	Non-cancer illness code self-reported: osteoporosis	ieu-a-974	ukb-a-87	337159	rs10968576	-0.006237809	0.001878966	0.000900791
483	Body mass index || id:ieu-a-974	Non-cancer illness code self-reported: osteoporosis	ieu-a-974	ukb-a-87	337159	rs11165643	-0.006759849	0.001808389	0.000185453
484	Body mass index || id:ieu-a-974	Non-cancer illness code self-reported: osteoporosis	ieu-a-974	ukb-a-87	337159	rs1121980	-0.005612525	0.002011122	0.005258713
485	Body mass index || id:ieu-a-974	Non-cancer illness code self-reported: osteoporosis	ieu-a-974	ukb-a-87	337159	rs11663558	-0.006374272	0.00188923	0.000740829
486	Body mass index || id:ieu-a-974	Non-cancer illness code self-reported: osteoporosis	ieu-a-974	ukb-a-87	337159	rs12446632	-0.006735195	0.00185826	0.000289562
487	Body mass index || id:ieu-a-974	Non-cancer illness code self-reported: osteoporosis	ieu-a-974	ukb-a-87	337159	rs12529728	-0.006428747	0.001901772	0.000723809
488	Body mass index || id:ieu-a-974	Non-cancer illness code self-reported: osteoporosis	ieu-a-974	ukb-a-87	337159	rs13098327	-0.006102068	0.00185155	0.000981928
489	Body mass index || id:ieu-a-974	Non-cancer illness code self-reported: osteoporosis	ieu-a-974	ukb-a-87	337159	rs1516725	-0.006946905	0.001809618	0.000123597
490	Body mass index || id:ieu-a-974	Non-cancer illness code self-reported: osteoporosis	ieu-a-974	ukb-a-87	337159	rs16851483	-0.006569491	0.001875944	0.000461841
491	Body mass index || id:ieu-a-974	Non-cancer illness code self-reported: osteoporosis	ieu-a-974	ukb-a-87	337159	rs17024393	-0.006341945	0.001881813	0.000751342
492	Body mass index || id:ieu-a-974	Non-cancer illness code self-reported: osteoporosis	ieu-a-974	ukb-a-87	337159	rs17381664	-0.006253987	0.001873368	0.000842729
493	Body mass index || id:ieu-a-974	Non-cancer illness code self-reported: osteoporosis	ieu-a-974	ukb-a-87	337159	rs1928295	-0.006039093	0.001827395	0.000950595
494	Body mass index || id:ieu-a-974	Non-cancer illness code self-reported: osteoporosis	ieu-a-974	ukb-a-87	337159	rs2060604	-0.006685863	0.001837902	0.000275011
495	Body mass index || id:ieu-a-974	Non-cancer illness code self-reported: osteoporosis	ieu-a-974	ukb-a-87	337159	rs2112347	-0.006087315	0.001855876	0.001037987
496	Body mass index || id:ieu-a-974	Non-cancer illness code self-reported: osteoporosis	ieu-a-974	ukb-a-87	337159	rs2303108	-0.006291775	0.001881276	0.000824553
497	Body mass index || id:ieu-a-974	Non-cancer illness code self-reported: osteoporosis	ieu-a-974	ukb-a-87	337159	rs3127553	-0.006354734	0.001885834	0.000752444
498	Body mass index || id:ieu-a-974	Non-cancer illness code self-reported: osteoporosis	ieu-a-974	ukb-a-87	337159	rs3817334	-0.006291181	0.001883087	0.000835111
499	Body mass index || id:ieu-a-974	Non-cancer illness code self-reported: osteoporosis	ieu-a-974	ukb-a-87	337159	rs4929923	-0.00618558	0.001856352	0.000861881
500	Body mass index || id:ieu-a-974	Non-cancer illness code self-reported: osteoporosis	ieu-a-974	ukb-a-87	337159	rs4981693	-0.00660852	0.001875339	0.000425234
501	Body mass index || id:ieu-a-974	Non-cancer illness code self-reported: osteoporosis	ieu-a-974	ukb-a-87	337159	rs543874	-0.006633888	0.001928591	0.000582234
502	Body mass index || id:ieu-a-974	Non-cancer illness code self-reported: osteoporosis	ieu-a-974	ukb-a-87	337159	rs6091540	-0.006161565	0.001866694	0.000964132
503	Body mass index || id:ieu-a-974	Non-cancer illness code self-reported: osteoporosis	ieu-a-974	ukb-a-87	337159	rs6465468	-0.006683564	0.001837469	0.000275431
504	Body mass index || id:ieu-a-974	Non-cancer illness code self-reported: osteoporosis	ieu-a-974	ukb-a-87	337159	rs6548237	-0.005858703	0.00191245	0.002187973
505	Body mass index || id:ieu-a-974	Non-cancer illness code self-reported: osteoporosis	ieu-a-974	ukb-a-87	337159	rs663129	-0.006448964	0.001932422	0.000846135
506	Body mass index || id:ieu-a-974	Non-cancer illness code self-reported: osteoporosis	ieu-a-974	ukb-a-87	337159	rs7138803	-0.005700387	0.00176796	0.001262927
507	Body mass index || id:ieu-a-974	Non-cancer illness code self-reported: osteoporosis	ieu-a-974	ukb-a-87	337159	rs7141420	-0.006649591	0.001861392	0.000353759
508	Body mass index || id:ieu-a-974	Non-cancer illness code self-reported: osteoporosis	ieu-a-974	ukb-a-87	337159	rs7239883	-0.006531704	0.001873607	0.000489998
509	Body mass index || id:ieu-a-974	Non-cancer illness code self-reported: osteoporosis	ieu-a-974	ukb-a-87	337159	rs745213	-0.006522426	0.001883332	0.000533717
510	Body mass index || id:ieu-a-974	Non-cancer illness code self-reported: osteoporosis	ieu-a-974	ukb-a-87	337159	rs7531118	-0.007119351	0.001763905	5.43E-05
511	Body mass index || id:ieu-a-974	Non-cancer illness code self-reported: osteoporosis	ieu-a-974	ukb-a-87	337159	rs8097783	-0.006292867	0.001884091	0.000837779
512	Body mass index || id:ieu-a-974	Non-cancer illness code self-reported: osteoporosis	ieu-a-974	ukb-a-87	337159	rs9462027	-0.006488083	0.001882085	0.000566252
513	Body mass index || id:ieu-a-974	Non-cancer illness code self-reported: osteoporosis	ieu-a-974	ukb-a-87	337159	All	-0.006401762	0.001843077	0.00051389
514	body mass index || id:ieu-b-40	Non-cancer illness code self-reported: osteoporosis	ieu-b-40	ukb-a-87	337159	rs10009336	-0.006249976	0.001109757	1.78E-08
515	body mass index || id:ieu-b-40	Non-cancer illness code self-reported: osteoporosis	ieu-b-40	ukb-a-87	337159	rs1006896	-0.006313927	0.00111286	1.40E-08
516	body mass index || id:ieu-b-40	Non-cancer illness code self-reported: osteoporosis	ieu-b-40	ukb-a-87	337159	rs10132280	-0.006262289	0.001113691	1.88E-08
517	body mass index || id:ieu-b-40	Non-cancer illness code self-reported: osteoporosis	ieu-b-40	ukb-a-87	337159	rs10169594	-0.006289599	0.001112283	1.56E-08
518	body mass index || id:ieu-b-40	Non-cancer illness code self-reported: osteoporosis	ieu-b-40	ukb-a-87	337159	rs10182181	-0.006428962	0.001116464	8.50E-09
519	body mass index || id:ieu-b-40	Non-cancer illness code self-reported: osteoporosis	ieu-b-40	ukb-a-87	337159	rs10192119	-0.006320217	0.00111225	1.33E-08
520	body mass index || id:ieu-b-40	Non-cancer illness code self-reported: osteoporosis	ieu-b-40	ukb-a-87	337159	rs10197031	-0.006253633	0.00111193	1.86E-08
521	body mass index || id:ieu-b-40	Non-cancer illness code self-reported: osteoporosis	ieu-b-40	ukb-a-87	337159	rs10243319	-0.006296833	0.001112217	1.50E-08
522	body mass index || id:ieu-b-40	Non-cancer illness code self-reported: osteoporosis	ieu-b-40	ukb-a-87	337159	rs10247983	-0.006342352	0.001110888	1.13E-08
523	body mass index || id:ieu-b-40	Non-cancer illness code self-reported: osteoporosis	ieu-b-40	ukb-a-87	337159	rs10248136	-0.006273896	0.001111335	1.65E-08
524	body mass index || id:ieu-b-40	Non-cancer illness code self-reported: osteoporosis	ieu-b-40	ukb-a-87	337159	rs10269783	-0.006270776	0.001112029	1.71E-08
525	body mass index || id:ieu-b-40	Non-cancer illness code self-reported: osteoporosis	ieu-b-40	ukb-a-87	337159	rs10408324	-0.006293491	0.001112288	1.53E-08
526	body mass index || id:ieu-b-40	Non-cancer illness code self-reported: osteoporosis	ieu-b-40	ukb-a-87	337159	rs10478110	-0.006211069	0.001104048	1.85E-08
527	body mass index || id:ieu-b-40	Non-cancer illness code self-reported: osteoporosis	ieu-b-40	ukb-a-87	337159	rs1048932	-0.006365606	0.001111531	1.02E-08
528	body mass index || id:ieu-b-40	Non-cancer illness code self-reported: osteoporosis	ieu-b-40	ukb-a-87	337159	rs10492229	-0.006274132	0.001111949	1.68E-08
529	body mass index || id:ieu-b-40	Non-cancer illness code self-reported: osteoporosis	ieu-b-40	ukb-a-87	337159	rs10510419	-0.006341498	0.001111607	1.16E-08
530	body mass index || id:ieu-b-40	Non-cancer illness code self-reported: osteoporosis	ieu-b-40	ukb-a-87	337159	rs10518694	-0.006341294	0.001110847	1.14E-08
531	body mass index || id:ieu-b-40	Non-cancer illness code self-reported: osteoporosis	ieu-b-40	ukb-a-87	337159	rs1064213	-0.006234902	0.001109443	1.91E-08
532	body mass index || id:ieu-b-40	Non-cancer illness code self-reported: osteoporosis	ieu-b-40	ukb-a-87	337159	rs10733051	-0.006257573	0.001110126	1.73E-08
533	body mass index || id:ieu-b-40	Non-cancer illness code self-reported: osteoporosis	ieu-b-40	ukb-a-87	337159	rs10742752	-0.006358791	0.001110385	1.02E-08
534	body mass index || id:ieu-b-40	Non-cancer illness code self-reported: osteoporosis	ieu-b-40	ukb-a-87	337159	rs10747488	-0.006313448	0.001112119	1.37E-08
535	body mass index || id:ieu-b-40	Non-cancer illness code self-reported: osteoporosis	ieu-b-40	ukb-a-87	337159	rs10750215	-0.00628468	0.001111981	1.59E-08
536	body mass index || id:ieu-b-40	Non-cancer illness code self-reported: osteoporosis	ieu-b-40	ukb-a-87	337159	rs1075901	-0.006318501	0.001112279	1.34E-08
537	body mass index || id:ieu-b-40	Non-cancer illness code self-reported: osteoporosis	ieu-b-40	ukb-a-87	337159	rs10768994	-0.006338727	0.001111353	1.17E-08
538	body mass index || id:ieu-b-40	Non-cancer illness code self-reported: osteoporosis	ieu-b-40	ukb-a-87	337159	rs10795422	-0.006352174	0.001111154	1.09E-08
539	body mass index || id:ieu-b-40	Non-cancer illness code self-reported: osteoporosis	ieu-b-40	ukb-a-87	337159	rs10811871	-0.006330181	0.001111576	1.24E-08
540	body mass index || id:ieu-b-40	Non-cancer illness code self-reported: osteoporosis	ieu-b-40	ukb-a-87	337159	rs10867256	-0.006339952	0.001111425	1.17E-08
541	body mass index || id:ieu-b-40	Non-cancer illness code self-reported: osteoporosis	ieu-b-40	ukb-a-87	337159	rs10878946	-0.00628151	0.001112276	1.63E-08
542	body mass index || id:ieu-b-40	Non-cancer illness code self-reported: osteoporosis	ieu-b-40	ukb-a-87	337159	rs10914462	-0.006308581	0.001112291	1.41E-08
543	body mass index || id:ieu-b-40	Non-cancer illness code self-reported: osteoporosis	ieu-b-40	ukb-a-87	337159	rs10915840	-0.006314102	0.001112121	1.37E-08
544	body mass index || id:ieu-b-40	Non-cancer illness code self-reported: osteoporosis	ieu-b-40	ukb-a-87	337159	rs10920678	-0.006403407	0.00110888	7.71E-09
545	body mass index || id:ieu-b-40	Non-cancer illness code self-reported: osteoporosis	ieu-b-40	ukb-a-87	337159	rs10938397	-0.006221311	0.001117124	2.56E-08
546	body mass index || id:ieu-b-40	Non-cancer illness code self-reported: osteoporosis	ieu-b-40	ukb-a-87	337159	rs10942267	-0.006401874	0.001108374	7.65E-09
547	body mass index || id:ieu-b-40	Non-cancer illness code self-reported: osteoporosis	ieu-b-40	ukb-a-87	337159	rs10953740	-0.006312829	0.001112923	1.41E-08
548	body mass index || id:ieu-b-40	Non-cancer illness code self-reported: osteoporosis	ieu-b-40	ukb-a-87	337159	rs10968114	-0.006305243	0.001112338	1.44E-08
549	body mass index || id:ieu-b-40	Non-cancer illness code self-reported: osteoporosis	ieu-b-40	ukb-a-87	337159	rs10971709	-0.006274815	0.001111653	1.66E-08
550	body mass index || id:ieu-b-40	Non-cancer illness code self-reported: osteoporosis	ieu-b-40	ukb-a-87	337159	rs11030618	-0.006263509	0.001111096	1.73E-08
551	body mass index || id:ieu-b-40	Non-cancer illness code self-reported: osteoporosis	ieu-b-40	ukb-a-87	337159	rs11066188	-0.006289855	0.001112312	1.56E-08
552	body mass index || id:ieu-b-40	Non-cancer illness code self-reported: osteoporosis	ieu-b-40	ukb-a-87	337159	rs11084553	-0.006360752	0.001111586	1.05E-08
553	body mass index || id:ieu-b-40	Non-cancer illness code self-reported: osteoporosis	ieu-b-40	ukb-a-87	337159	rs11115176	-0.006285419	0.001111969	1.58E-08
554	body mass index || id:ieu-b-40	Non-cancer illness code self-reported: osteoporosis	ieu-b-40	ukb-a-87	337159	rs11118308	-0.006308739	0.001112155	1.41E-08
555	body mass index || id:ieu-b-40	Non-cancer illness code self-reported: osteoporosis	ieu-b-40	ukb-a-87	337159	rs1112613	-0.006285938	0.001111982	1.58E-08
556	body mass index || id:ieu-b-40	Non-cancer illness code self-reported: osteoporosis	ieu-b-40	ukb-a-87	337159	rs11150911	-0.006291941	0.001112356	1.55E-08
557	body mass index || id:ieu-b-40	Non-cancer illness code self-reported: osteoporosis	ieu-b-40	ukb-a-87	337159	rs11165643	-0.006422754	0.001110667	7.35E-09
558	body mass index || id:ieu-b-40	Non-cancer illness code self-reported: osteoporosis	ieu-b-40	ukb-a-87	337159	rs11170468	-0.006272957	0.001111488	1.66E-08
559	body mass index || id:ieu-b-40	Non-cancer illness code self-reported: osteoporosis	ieu-b-40	ukb-a-87	337159	rs11173522	-0.006309505	0.001112205	1.40E-08
560	body mass index || id:ieu-b-40	Non-cancer illness code self-reported: osteoporosis	ieu-b-40	ukb-a-87	337159	rs11185111	-0.006405464	0.001104954	6.75E-09
561	body mass index || id:ieu-b-40	Non-cancer illness code self-reported: osteoporosis	ieu-b-40	ukb-a-87	337159	rs11251352	-0.006369654	0.001108461	9.12E-09
562	body mass index || id:ieu-b-40	Non-cancer illness code self-reported: osteoporosis	ieu-b-40	ukb-a-87	337159	rs11496125	-0.006332397	0.001112927	1.27E-08
563	body mass index || id:ieu-b-40	Non-cancer illness code self-reported: osteoporosis	ieu-b-40	ukb-a-87	337159	rs11538	-0.006263798	0.001110862	1.71E-08
564	body mass index || id:ieu-b-40	Non-cancer illness code self-reported: osteoporosis	ieu-b-40	ukb-a-87	337159	rs1158805	-0.006361967	0.001110707	1.02E-08
565	body mass index || id:ieu-b-40	Non-cancer illness code self-reported: osteoporosis	ieu-b-40	ukb-a-87	337159	rs11609659	-0.006335362	0.001112027	1.22E-08
566	body mass index || id:ieu-b-40	Non-cancer illness code self-reported: osteoporosis	ieu-b-40	ukb-a-87	337159	rs11611246	-0.006272508	0.001113671	1.78E-08
567	body mass index || id:ieu-b-40	Non-cancer illness code self-reported: osteoporosis	ieu-b-40	ukb-a-87	337159	rs11615578	-0.006266437	0.0011114	1.72E-08
568	body mass index || id:ieu-b-40	Non-cancer illness code self-reported: osteoporosis	ieu-b-40	ukb-a-87	337159	rs11656076	-0.006319877	0.001112217	1.33E-08
569	body mass index || id:ieu-b-40	Non-cancer illness code self-reported: osteoporosis	ieu-b-40	ukb-a-87	337159	rs11672660	-0.006512053	0.001110158	4.47E-09
570	body mass index || id:ieu-b-40	Non-cancer illness code self-reported: osteoporosis	ieu-b-40	ukb-a-87	337159	rs11713193	-0.006335351	0.001114816	1.32E-08
571	body mass index || id:ieu-b-40	Non-cancer illness code self-reported: osteoporosis	ieu-b-40	ukb-a-87	337159	rs11738695	-0.006288374	0.001111935	1.56E-08
572	body mass index || id:ieu-b-40	Non-cancer illness code self-reported: osteoporosis	ieu-b-40	ukb-a-87	337159	rs11739877	-0.006274671	0.001111798	1.66E-08
573	body mass index || id:ieu-b-40	Non-cancer illness code self-reported: osteoporosis	ieu-b-40	ukb-a-87	337159	rs11781699	-0.006305155	0.001112207	1.44E-08
574	body mass index || id:ieu-b-40	Non-cancer illness code self-reported: osteoporosis	ieu-b-40	ukb-a-87	337159	rs11855853	-0.0062998	0.00111257	1.49E-08
575	body mass index || id:ieu-b-40	Non-cancer illness code self-reported: osteoporosis	ieu-b-40	ukb-a-87	337159	rs1187352	-0.006300496	0.001112355	1.48E-08
576	body mass index || id:ieu-b-40	Non-cancer illness code self-reported: osteoporosis	ieu-b-40	ukb-a-87	337159	rs11880870	-0.006363375	0.001112734	1.07E-08
577	body mass index || id:ieu-b-40	Non-cancer illness code self-reported: osteoporosis	ieu-b-40	ukb-a-87	337159	rs11889536	-0.00625131	0.001111324	1.85E-08
578	body mass index || id:ieu-b-40	Non-cancer illness code self-reported: osteoporosis	ieu-b-40	ukb-a-87	337159	rs11908637	-0.006344208	0.001110614	1.11E-08
579	body mass index || id:ieu-b-40	Non-cancer illness code self-reported: osteoporosis	ieu-b-40	ukb-a-87	337159	rs11945861	-0.006346568	0.001111338	1.12E-08
580	body mass index || id:ieu-b-40	Non-cancer illness code self-reported: osteoporosis	ieu-b-40	ukb-a-87	337159	rs11951673	-0.006333302	0.001111824	1.22E-08
581	body mass index || id:ieu-b-40	Non-cancer illness code self-reported: osteoporosis	ieu-b-40	ukb-a-87	337159	rs12033257	-0.006371128	0.0011105	9.63E-09
582	body mass index || id:ieu-b-40	Non-cancer illness code self-reported: osteoporosis	ieu-b-40	ukb-a-87	337159	rs12041258	-0.006242295	0.001110208	1.88E-08
583	body mass index || id:ieu-b-40	Non-cancer illness code self-reported: osteoporosis	ieu-b-40	ukb-a-87	337159	rs12044597	-0.006249396	0.001111501	1.88E-08
584	body mass index || id:ieu-b-40	Non-cancer illness code self-reported: osteoporosis	ieu-b-40	ukb-a-87	337159	rs12049202	-0.006345644	0.001113293	1.20E-08
585	body mass index || id:ieu-b-40	Non-cancer illness code self-reported: osteoporosis	ieu-b-40	ukb-a-87	337159	rs12098284	-0.006236581	0.001109424	1.89E-08
586	body mass index || id:ieu-b-40	Non-cancer illness code self-reported: osteoporosis	ieu-b-40	ukb-a-87	337159	rs12150665	-0.006358863	0.001111906	1.07E-08
587	body mass index || id:ieu-b-40	Non-cancer illness code self-reported: osteoporosis	ieu-b-40	ukb-a-87	337159	rs1218822	-0.006313438	0.001113047	1.41E-08
588	body mass index || id:ieu-b-40	Non-cancer illness code self-reported: osteoporosis	ieu-b-40	ukb-a-87	337159	rs12299814	-0.006323119	0.001112449	1.32E-08
589	body mass index || id:ieu-b-40	Non-cancer illness code self-reported: osteoporosis	ieu-b-40	ukb-a-87	337159	rs12328930	-0.006345411	0.001110253	1.10E-08
590	body mass index || id:ieu-b-40	Non-cancer illness code self-reported: osteoporosis	ieu-b-40	ukb-a-87	337159	rs12334877	-0.006291433	0.001112272	1.55E-08
591	body mass index || id:ieu-b-40	Non-cancer illness code self-reported: osteoporosis	ieu-b-40	ukb-a-87	337159	rs12364470	-0.006272217	0.001112149	1.70E-08
592	body mass index || id:ieu-b-40	Non-cancer illness code self-reported: osteoporosis	ieu-b-40	ukb-a-87	337159	rs12369179	-0.006320037	0.001114063	1.40E-08
593	body mass index || id:ieu-b-40	Non-cancer illness code self-reported: osteoporosis	ieu-b-40	ukb-a-87	337159	rs12416812	-0.006260632	0.001110993	1.75E-08
594	body mass index || id:ieu-b-40	Non-cancer illness code self-reported: osteoporosis	ieu-b-40	ukb-a-87	337159	rs1241986	-0.006258485	0.001110295	1.73E-08
595	body mass index || id:ieu-b-40	Non-cancer illness code self-reported: osteoporosis	ieu-b-40	ukb-a-87	337159	rs12429545	-0.006269273	0.001113993	1.83E-08
596	body mass index || id:ieu-b-40	Non-cancer illness code self-reported: osteoporosis	ieu-b-40	ukb-a-87	337159	rs12448257	-0.006308422	0.001112922	1.44E-08
597	body mass index || id:ieu-b-40	Non-cancer illness code self-reported: osteoporosis	ieu-b-40	ukb-a-87	337159	rs12564992	-0.006275925	0.001112045	1.67E-08
598	body mass index || id:ieu-b-40	Non-cancer illness code self-reported: osteoporosis	ieu-b-40	ukb-a-87	337159	rs12593036	-0.006350197	0.00111169	1.12E-08
599	body mass index || id:ieu-b-40	Non-cancer illness code self-reported: osteoporosis	ieu-b-40	ukb-a-87	337159	rs12602912	-0.006375333	0.001110143	9.31E-09
600	body mass index || id:ieu-b-40	Non-cancer illness code self-reported: osteoporosis	ieu-b-40	ukb-a-87	337159	rs1260326	-0.006191043	0.001101017	1.88E-08
601	body mass index || id:ieu-b-40	Non-cancer illness code self-reported: osteoporosis	ieu-b-40	ukb-a-87	337159	rs12629015	-0.006282897	0.001111855	1.60E-08
602	body mass index || id:ieu-b-40	Non-cancer illness code self-reported: osteoporosis	ieu-b-40	ukb-a-87	337159	rs1266874	-0.006349355	0.001111473	1.11E-08
603	body mass index || id:ieu-b-40	Non-cancer illness code self-reported: osteoporosis	ieu-b-40	ukb-a-87	337159	rs1268065	-0.006262162	0.001110712	1.72E-08
604	body mass index || id:ieu-b-40	Non-cancer illness code self-reported: osteoporosis	ieu-b-40	ukb-a-87	337159	rs12680842	-0.006344735	0.001111383	1.14E-08
605	body mass index || id:ieu-b-40	Non-cancer illness code self-reported: osteoporosis	ieu-b-40	ukb-a-87	337159	rs12718572	-0.006335139	0.001111588	1.20E-08
606	body mass index || id:ieu-b-40	Non-cancer illness code self-reported: osteoporosis	ieu-b-40	ukb-a-87	337159	rs12762034	-0.00632621	0.001112237	1.29E-08
607	body mass index || id:ieu-b-40	Non-cancer illness code self-reported: osteoporosis	ieu-b-40	ukb-a-87	337159	rs12779328	-0.006315714	0.001111933	1.35E-08
608	body mass index || id:ieu-b-40	Non-cancer illness code self-reported: osteoporosis	ieu-b-40	ukb-a-87	337159	rs12888545	-0.006312944	0.001112347	1.38E-08
609	body mass index || id:ieu-b-40	Non-cancer illness code self-reported: osteoporosis	ieu-b-40	ukb-a-87	337159	rs12888955	-0.006236357	0.001111858	2.04E-08
610	body mass index || id:ieu-b-40	Non-cancer illness code self-reported: osteoporosis	ieu-b-40	ukb-a-87	337159	rs12914489	-0.006281071	0.001111816	1.61E-08
611	body mass index || id:ieu-b-40	Non-cancer illness code self-reported: osteoporosis	ieu-b-40	ukb-a-87	337159	rs12933482	-0.006338443	0.001111425	1.18E-08
612	body mass index || id:ieu-b-40	Non-cancer illness code self-reported: osteoporosis	ieu-b-40	ukb-a-87	337159	rs12936083	-0.006283356	0.001112383	1.62E-08
613	body mass index || id:ieu-b-40	Non-cancer illness code self-reported: osteoporosis	ieu-b-40	ukb-a-87	337159	rs12939549	-0.00622198	0.001111585	2.18E-08
614	body mass index || id:ieu-b-40	Non-cancer illness code self-reported: osteoporosis	ieu-b-40	ukb-a-87	337159	rs1296328	-0.006253481	0.001112733	1.91E-08
615	body mass index || id:ieu-b-40	Non-cancer illness code self-reported: osteoporosis	ieu-b-40	ukb-a-87	337159	rs12981256	-0.006275818	0.001112443	1.69E-08
616	body mass index || id:ieu-b-40	Non-cancer illness code self-reported: osteoporosis	ieu-b-40	ukb-a-87	337159	rs13021737	-0.006095874	0.001120741	5.35E-08
617	body mass index || id:ieu-b-40	Non-cancer illness code self-reported: osteoporosis	ieu-b-40	ukb-a-87	337159	rs13069244	-0.006277138	0.001111533	1.63E-08
618	body mass index || id:ieu-b-40	Non-cancer illness code self-reported: osteoporosis	ieu-b-40	ukb-a-87	337159	rs13107325	-0.006432223	0.001112598	7.41E-09
619	body mass index || id:ieu-b-40	Non-cancer illness code self-reported: osteoporosis	ieu-b-40	ukb-a-87	337159	rs13110266	-0.006275977	0.001111888	1.66E-08
620	body mass index || id:ieu-b-40	Non-cancer illness code self-reported: osteoporosis	ieu-b-40	ukb-a-87	337159	rs13132853	-0.006303645	0.001112689	1.47E-08
621	body mass index || id:ieu-b-40	Non-cancer illness code self-reported: osteoporosis	ieu-b-40	ukb-a-87	337159	rs13147390	-0.006325442	0.001111656	1.27E-08
622	body mass index || id:ieu-b-40	Non-cancer illness code self-reported: osteoporosis	ieu-b-40	ukb-a-87	337159	rs13174863	-0.006366128	0.001110579	9.91E-09
623	body mass index || id:ieu-b-40	Non-cancer illness code self-reported: osteoporosis	ieu-b-40	ukb-a-87	337159	rs13184896	-0.006355299	0.00111109	1.07E-08
624	body mass index || id:ieu-b-40	Non-cancer illness code self-reported: osteoporosis	ieu-b-40	ukb-a-87	337159	rs13191362	-0.006324511	0.001112843	1.32E-08
625	body mass index || id:ieu-b-40	Non-cancer illness code self-reported: osteoporosis	ieu-b-40	ukb-a-87	337159	rs1320903	-0.006214648	0.001112195	2.30E-08
626	body mass index || id:ieu-b-40	Non-cancer illness code self-reported: osteoporosis	ieu-b-40	ukb-a-87	337159	rs1321432	-0.006358535	0.001113023	1.11E-08
627	body mass index || id:ieu-b-40	Non-cancer illness code self-reported: osteoporosis	ieu-b-40	ukb-a-87	337159	rs13240600	-0.006274378	0.001112549	1.70E-08
628	body mass index || id:ieu-b-40	Non-cancer illness code self-reported: osteoporosis	ieu-b-40	ukb-a-87	337159	rs13250058	-0.006285803	0.001111993	1.58E-08
629	body mass index || id:ieu-b-40	Non-cancer illness code self-reported: osteoporosis	ieu-b-40	ukb-a-87	337159	rs13263601	-0.006289329	0.001112803	1.59E-08
630	body mass index || id:ieu-b-40	Non-cancer illness code self-reported: osteoporosis	ieu-b-40	ukb-a-87	337159	rs1327259	-0.006337251	0.001112426	1.22E-08
631	body mass index || id:ieu-b-40	Non-cancer illness code self-reported: osteoporosis	ieu-b-40	ukb-a-87	337159	rs13287131	-0.006386395	0.001106445	7.83E-09
632	body mass index || id:ieu-b-40	Non-cancer illness code self-reported: osteoporosis	ieu-b-40	ukb-a-87	337159	rs13329567	-0.006340382	0.001114911	1.29E-08
633	body mass index || id:ieu-b-40	Non-cancer illness code self-reported: osteoporosis	ieu-b-40	ukb-a-87	337159	rs1365466	-0.006323142	0.001112152	1.30E-08
634	body mass index || id:ieu-b-40	Non-cancer illness code self-reported: osteoporosis	ieu-b-40	ukb-a-87	337159	rs1371108	-0.006347162	0.00111076	1.10E-08
635	body mass index || id:ieu-b-40	Non-cancer illness code self-reported: osteoporosis	ieu-b-40	ukb-a-87	337159	rs1409818	-0.006280392	0.001112154	1.63E-08
636	body mass index || id:ieu-b-40	Non-cancer illness code self-reported: osteoporosis	ieu-b-40	ukb-a-87	337159	rs1421334	-0.006316946	0.001112371	1.36E-08
637	body mass index || id:ieu-b-40	Non-cancer illness code self-reported: osteoporosis	ieu-b-40	ukb-a-87	337159	rs1430387	-0.006350666	0.001110574	1.08E-08
638	body mass index || id:ieu-b-40	Non-cancer illness code self-reported: osteoporosis	ieu-b-40	ukb-a-87	337159	rs1431659	-0.006191612	0.001109492	2.40E-08
639	body mass index || id:ieu-b-40	Non-cancer illness code self-reported: osteoporosis	ieu-b-40	ukb-a-87	337159	rs1445652	-0.006290832	0.001111991	1.54E-08
640	body mass index || id:ieu-b-40	Non-cancer illness code self-reported: osteoporosis	ieu-b-40	ukb-a-87	337159	rs1452075	-0.006303477	0.001112512	1.46E-08
641	body mass index || id:ieu-b-40	Non-cancer illness code self-reported: osteoporosis	ieu-b-40	ukb-a-87	337159	rs1465900	-0.006336454	0.001111116	1.18E-08
642	body mass index || id:ieu-b-40	Non-cancer illness code self-reported: osteoporosis	ieu-b-40	ukb-a-87	337159	rs1472169	-0.006186215	0.001105736	2.21E-08
643	body mass index || id:ieu-b-40	Non-cancer illness code self-reported: osteoporosis	ieu-b-40	ukb-a-87	337159	rs1476322	-0.006303395	0.001112195	1.45E-08
644	body mass index || id:ieu-b-40	Non-cancer illness code self-reported: osteoporosis	ieu-b-40	ukb-a-87	337159	rs1477199	-0.006264163	0.00111248	1.79E-08
645	body mass index || id:ieu-b-40	Non-cancer illness code self-reported: osteoporosis	ieu-b-40	ukb-a-87	337159	rs1492767	-0.006295543	0.001112074	1.50E-08
646	body mass index || id:ieu-b-40	Non-cancer illness code self-reported: osteoporosis	ieu-b-40	ukb-a-87	337159	rs1503526	-0.006273642	0.00111236	1.70E-08
647	body mass index || id:ieu-b-40	Non-cancer illness code self-reported: osteoporosis	ieu-b-40	ukb-a-87	337159	rs1522569	-0.006331717	0.001112033	1.24E-08
648	body mass index || id:ieu-b-40	Non-cancer illness code self-reported: osteoporosis	ieu-b-40	ukb-a-87	337159	rs1528435	-0.006286192	0.001113001	1.62E-08
649	body mass index || id:ieu-b-40	Non-cancer illness code self-reported: osteoporosis	ieu-b-40	ukb-a-87	337159	rs1535660	-0.006332766	0.001111329	1.21E-08
650	body mass index || id:ieu-b-40	Non-cancer illness code self-reported: osteoporosis	ieu-b-40	ukb-a-87	337159	rs1538247	-0.006249554	0.001109496	1.77E-08
651	body mass index || id:ieu-b-40	Non-cancer illness code self-reported: osteoporosis	ieu-b-40	ukb-a-87	337159	rs1552893	-0.006244843	0.001109844	1.84E-08
652	body mass index || id:ieu-b-40	Non-cancer illness code self-reported: osteoporosis	ieu-b-40	ukb-a-87	337159	rs1656377	-0.006258934	0.00111028	1.73E-08
653	body mass index || id:ieu-b-40	Non-cancer illness code self-reported: osteoporosis	ieu-b-40	ukb-a-87	337159	rs1681740	-0.006257204	0.001110793	1.77E-08
654	body mass index || id:ieu-b-40	Non-cancer illness code self-reported: osteoporosis	ieu-b-40	ukb-a-87	337159	rs16849710	-0.006288513	0.001112249	1.57E-08
655	body mass index || id:ieu-b-40	Non-cancer illness code self-reported: osteoporosis	ieu-b-40	ukb-a-87	337159	rs16851483	-0.006337771	0.001113227	1.25E-08
656	body mass index || id:ieu-b-40	Non-cancer illness code self-reported: osteoporosis	ieu-b-40	ukb-a-87	337159	rs16871902	-0.006269985	0.001111888	1.71E-08
657	body mass index || id:ieu-b-40	Non-cancer illness code self-reported: osteoporosis	ieu-b-40	ukb-a-87	337159	rs16903285	-0.006310483	0.001114502	1.49E-08
658	body mass index || id:ieu-b-40	Non-cancer illness code self-reported: osteoporosis	ieu-b-40	ukb-a-87	337159	rs16953563	-0.006343851	0.001111169	1.14E-08
659	body mass index || id:ieu-b-40	Non-cancer illness code self-reported: osteoporosis	ieu-b-40	ukb-a-87	337159	rs17001561	-0.006322531	0.001111946	1.30E-08
660	body mass index || id:ieu-b-40	Non-cancer illness code self-reported: osteoporosis	ieu-b-40	ukb-a-87	337159	rs17014375	-0.006302295	0.001112402	1.47E-08
661	body mass index || id:ieu-b-40	Non-cancer illness code self-reported: osteoporosis	ieu-b-40	ukb-a-87	337159	rs17033117	-0.006306751	0.001112227	1.42E-08
662	body mass index || id:ieu-b-40	Non-cancer illness code self-reported: osteoporosis	ieu-b-40	ukb-a-87	337159	rs17056301	-0.006318025	0.001111993	1.33E-08
663	body mass index || id:ieu-b-40	Non-cancer illness code self-reported: osteoporosis	ieu-b-40	ukb-a-87	337159	rs17113297	-0.006330374	0.001112307	1.26E-08
664	body mass index || id:ieu-b-40	Non-cancer illness code self-reported: osteoporosis	ieu-b-40	ukb-a-87	337159	rs17119937	-0.006299659	0.001112238	1.48E-08
665	body mass index || id:ieu-b-40	Non-cancer illness code self-reported: osteoporosis	ieu-b-40	ukb-a-87	337159	rs17203016	-0.006336064	0.001111697	1.20E-08
666	body mass index || id:ieu-b-40	Non-cancer illness code self-reported: osteoporosis	ieu-b-40	ukb-a-87	337159	rs17207196	-0.006369927	0.001113513	1.06E-08
667	body mass index || id:ieu-b-40	Non-cancer illness code self-reported: osteoporosis	ieu-b-40	ukb-a-87	337159	rs17238110	-0.006335578	0.001111243	1.19E-08
668	body mass index || id:ieu-b-40	Non-cancer illness code self-reported: osteoporosis	ieu-b-40	ukb-a-87	337159	rs17311369	-0.006249797	0.001109331	1.76E-08
669	body mass index || id:ieu-b-40	Non-cancer illness code self-reported: osteoporosis	ieu-b-40	ukb-a-87	337159	rs17399237	-0.006305563	0.00111256	1.45E-08
670	body mass index || id:ieu-b-40	Non-cancer illness code self-reported: osteoporosis	ieu-b-40	ukb-a-87	337159	rs17405819	-0.00627905	0.001113756	1.72E-08
671	body mass index || id:ieu-b-40	Non-cancer illness code self-reported: osteoporosis	ieu-b-40	ukb-a-87	337159	rs17424296	-0.006350936	0.001110156	1.06E-08
672	body mass index || id:ieu-b-40	Non-cancer illness code self-reported: osteoporosis	ieu-b-40	ukb-a-87	337159	rs17425707	-0.006259081	0.001110505	1.74E-08
673	body mass index || id:ieu-b-40	Non-cancer illness code self-reported: osteoporosis	ieu-b-40	ukb-a-87	337159	rs17446257	-0.006285867	0.001111971	1.58E-08
674	body mass index || id:ieu-b-40	Non-cancer illness code self-reported: osteoporosis	ieu-b-40	ukb-a-87	337159	rs17513613	-0.006416261	0.00110933	7.30E-09
675	body mass index || id:ieu-b-40	Non-cancer illness code self-reported: osteoporosis	ieu-b-40	ukb-a-87	337159	rs175165	-0.006316127	0.001112014	1.35E-08
676	body mass index || id:ieu-b-40	Non-cancer illness code self-reported: osteoporosis	ieu-b-40	ukb-a-87	337159	rs17535749	-0.006298021	0.001112092	1.49E-08
677	body mass index || id:ieu-b-40	Non-cancer illness code self-reported: osteoporosis	ieu-b-40	ukb-a-87	337159	rs17551974	-0.006365034	0.001109194	9.56E-09
678	body mass index || id:ieu-b-40	Non-cancer illness code self-reported: osteoporosis	ieu-b-40	ukb-a-87	337159	rs17636031	-0.006335517	0.001112338	1.23E-08
679	body mass index || id:ieu-b-40	Non-cancer illness code self-reported: osteoporosis	ieu-b-40	ukb-a-87	337159	rs17663412	-0.006288578	0.001112021	1.56E-08
680	body mass index || id:ieu-b-40	Non-cancer illness code self-reported: osteoporosis	ieu-b-40	ukb-a-87	337159	rs17710386	-0.00628022	0.001112064	1.63E-08
681	body mass index || id:ieu-b-40	Non-cancer illness code self-reported: osteoporosis	ieu-b-40	ukb-a-87	337159	rs17724992	-0.006342389	0.00111256	1.19E-08
682	body mass index || id:ieu-b-40	Non-cancer illness code self-reported: osteoporosis	ieu-b-40	ukb-a-87	337159	rs17789218	-0.006329174	0.001111785	1.25E-08
683	body mass index || id:ieu-b-40	Non-cancer illness code self-reported: osteoporosis	ieu-b-40	ukb-a-87	337159	rs17806379	-0.006192469	0.00111106	2.50E-08
684	body mass index || id:ieu-b-40	Non-cancer illness code self-reported: osteoporosis	ieu-b-40	ukb-a-87	337159	rs1804528	-0.006256081	0.001110392	1.76E-08
685	body mass index || id:ieu-b-40	Non-cancer illness code self-reported: osteoporosis	ieu-b-40	ukb-a-87	337159	rs1830074	-0.006289377	0.001112105	1.56E-08
686	body mass index || id:ieu-b-40	Non-cancer illness code self-reported: osteoporosis	ieu-b-40	ukb-a-87	337159	rs1836303	-0.006282403	0.001112065	1.61E-08
687	body mass index || id:ieu-b-40	Non-cancer illness code self-reported: osteoporosis	ieu-b-40	ukb-a-87	337159	rs1843328	-0.006308658	0.001112133	1.41E-08
688	body mass index || id:ieu-b-40	Non-cancer illness code self-reported: osteoporosis	ieu-b-40	ukb-a-87	337159	rs1863652	-0.00633038	0.001111683	1.24E-08
689	body mass index || id:ieu-b-40	Non-cancer illness code self-reported: osteoporosis	ieu-b-40	ukb-a-87	337159	rs1884389	-0.006332987	0.001111347	1.21E-08
690	body mass index || id:ieu-b-40	Non-cancer illness code self-reported: osteoporosis	ieu-b-40	ukb-a-87	337159	rs1885728	-0.006313328	0.001112071	1.37E-08
691	body mass index || id:ieu-b-40	Non-cancer illness code self-reported: osteoporosis	ieu-b-40	ukb-a-87	337159	rs1891216	-0.006371163	0.001107994	8.91E-09
692	body mass index || id:ieu-b-40	Non-cancer illness code self-reported: osteoporosis	ieu-b-40	ukb-a-87	337159	rs1896767	-0.006322237	0.001111974	1.30E-08
693	body mass index || id:ieu-b-40	Non-cancer illness code self-reported: osteoporosis	ieu-b-40	ukb-a-87	337159	rs1927790	-0.00635047	0.001111813	1.12E-08
694	body mass index || id:ieu-b-40	Non-cancer illness code self-reported: osteoporosis	ieu-b-40	ukb-a-87	337159	rs1928295	-0.00621471	0.001109015	2.10E-08
695	body mass index || id:ieu-b-40	Non-cancer illness code self-reported: osteoporosis	ieu-b-40	ukb-a-87	337159	rs1937683	-0.006275235	0.001111561	1.65E-08
696	body mass index || id:ieu-b-40	Non-cancer illness code self-reported: osteoporosis	ieu-b-40	ukb-a-87	337159	rs1948080	-0.006302521	0.001112645	1.47E-08
697	body mass index || id:ieu-b-40	Non-cancer illness code self-reported: osteoporosis	ieu-b-40	ukb-a-87	337159	rs1982441	-0.006299949	0.001112419	1.48E-08
698	body mass index || id:ieu-b-40	Non-cancer illness code self-reported: osteoporosis	ieu-b-40	ukb-a-87	337159	rs1982725	-0.006298567	0.001112132	1.48E-08
699	body mass index || id:ieu-b-40	Non-cancer illness code self-reported: osteoporosis	ieu-b-40	ukb-a-87	337159	rs1993709	-0.006390266	0.001114678	9.88E-09
700	body mass index || id:ieu-b-40	Non-cancer illness code self-reported: osteoporosis	ieu-b-40	ukb-a-87	337159	rs2007231	-0.006276587	0.001111555	1.64E-08
701	body mass index || id:ieu-b-40	Non-cancer illness code self-reported: osteoporosis	ieu-b-40	ukb-a-87	337159	rs200810	-0.006256983	0.001111495	1.81E-08
702	body mass index || id:ieu-b-40	Non-cancer illness code self-reported: osteoporosis	ieu-b-40	ukb-a-87	337159	rs2009416	-0.006266996	0.00111152	1.72E-08
703	body mass index || id:ieu-b-40	Non-cancer illness code self-reported: osteoporosis	ieu-b-40	ukb-a-87	337159	rs2033529	-0.006239346	0.001112535	2.04E-08
704	body mass index || id:ieu-b-40	Non-cancer illness code self-reported: osteoporosis	ieu-b-40	ukb-a-87	337159	rs2051559	-0.00630864	0.001112412	1.42E-08
705	body mass index || id:ieu-b-40	Non-cancer illness code self-reported: osteoporosis	ieu-b-40	ukb-a-87	337159	rs2065418	-0.006255947	0.001112308	1.86E-08
706	body mass index || id:ieu-b-40	Non-cancer illness code self-reported: osteoporosis	ieu-b-40	ukb-a-87	337159	rs208015	-0.006384912	0.001111462	9.21E-09
707	body mass index || id:ieu-b-40	Non-cancer illness code self-reported: osteoporosis	ieu-b-40	ukb-a-87	337159	rs2143253	-0.006268767	0.001111808	1.72E-08
708	body mass index || id:ieu-b-40	Non-cancer illness code self-reported: osteoporosis	ieu-b-40	ukb-a-87	337159	rs215634	-0.006309233	0.001112866	1.43E-08
709	body mass index || id:ieu-b-40	Non-cancer illness code self-reported: osteoporosis	ieu-b-40	ukb-a-87	337159	rs2162524	-0.006339884	0.001112186	1.20E-08
710	body mass index || id:ieu-b-40	Non-cancer illness code self-reported: osteoporosis	ieu-b-40	ukb-a-87	337159	rs217671	-0.006307183	0.001112556	1.44E-08
711	body mass index || id:ieu-b-40	Non-cancer illness code self-reported: osteoporosis	ieu-b-40	ukb-a-87	337159	rs2228213	-0.006259571	0.001111651	1.79E-08
712	body mass index || id:ieu-b-40	Non-cancer illness code self-reported: osteoporosis	ieu-b-40	ukb-a-87	337159	rs2235564	-0.006332995	0.001111924	1.23E-08
713	body mass index || id:ieu-b-40	Non-cancer illness code self-reported: osteoporosis	ieu-b-40	ukb-a-87	337159	rs2246012	-0.006403997	0.001105375	6.89E-09
714	body mass index || id:ieu-b-40	Non-cancer illness code self-reported: osteoporosis	ieu-b-40	ukb-a-87	337159	rs226000	-0.006300839	0.001112067	1.46E-08
715	body mass index || id:ieu-b-40	Non-cancer illness code self-reported: osteoporosis	ieu-b-40	ukb-a-87	337159	rs2283093	-0.006285192	0.001111955	1.58E-08
716	body mass index || id:ieu-b-40	Non-cancer illness code self-reported: osteoporosis	ieu-b-40	ukb-a-87	337159	rs2285178	-0.006266561	0.00111107	1.70E-08
717	body mass index || id:ieu-b-40	Non-cancer illness code self-reported: osteoporosis	ieu-b-40	ukb-a-87	337159	rs2306537	-0.00619735	0.001105568	2.08E-08
718	body mass index || id:ieu-b-40	Non-cancer illness code self-reported: osteoporosis	ieu-b-40	ukb-a-87	337159	rs2307111	-0.006160537	0.001112729	3.09E-08
719	body mass index || id:ieu-b-40	Non-cancer illness code self-reported: osteoporosis	ieu-b-40	ukb-a-87	337159	rs2317299	-0.006291684	0.001112152	1.54E-08
720	body mass index || id:ieu-b-40	Non-cancer illness code self-reported: osteoporosis	ieu-b-40	ukb-a-87	337159	rs2325036	-0.006198709	0.001110098	2.35E-08
721	body mass index || id:ieu-b-40	Non-cancer illness code self-reported: osteoporosis	ieu-b-40	ukb-a-87	337159	rs2357760	-0.006281271	0.001112449	1.64E-08
722	body mass index || id:ieu-b-40	Non-cancer illness code self-reported: osteoporosis	ieu-b-40	ukb-a-87	337159	rs2361988	-0.006289564	0.0011126	1.58E-08
723	body mass index || id:ieu-b-40	Non-cancer illness code self-reported: osteoporosis	ieu-b-40	ukb-a-87	337159	rs2365389	-0.006348241	0.001112638	1.16E-08
724	body mass index || id:ieu-b-40	Non-cancer illness code self-reported: osteoporosis	ieu-b-40	ukb-a-87	337159	rs2367112	-0.006283618	0.001112202	1.61E-08
725	body mass index || id:ieu-b-40	Non-cancer illness code self-reported: osteoporosis	ieu-b-40	ukb-a-87	337159	rs2411182	-0.006341557	0.001111184	1.15E-08
726	body mass index || id:ieu-b-40	Non-cancer illness code self-reported: osteoporosis	ieu-b-40	ukb-a-87	337159	rs2423668	-0.00625906	0.00111062	1.74E-08
727	body mass index || id:ieu-b-40	Non-cancer illness code self-reported: osteoporosis	ieu-b-40	ukb-a-87	337159	rs2425840	-0.006267787	0.00111158	1.71E-08
728	body mass index || id:ieu-b-40	Non-cancer illness code self-reported: osteoporosis	ieu-b-40	ukb-a-87	337159	rs2429150	-0.006314293	0.001112179	1.37E-08
729	body mass index || id:ieu-b-40	Non-cancer illness code self-reported: osteoporosis	ieu-b-40	ukb-a-87	337159	rs2479958	-0.006336263	0.0011125	1.23E-08
730	body mass index || id:ieu-b-40	Non-cancer illness code self-reported: osteoporosis	ieu-b-40	ukb-a-87	337159	rs2481665	-0.006174138	0.00110702	2.44E-08
731	body mass index || id:ieu-b-40	Non-cancer illness code self-reported: osteoporosis	ieu-b-40	ukb-a-87	337159	rs2600226	-0.006378253	0.001107562	8.47E-09
732	body mass index || id:ieu-b-40	Non-cancer illness code self-reported: osteoporosis	ieu-b-40	ukb-a-87	337159	rs2605603	-0.006267464	0.001111133	1.69E-08
733	body mass index || id:ieu-b-40	Non-cancer illness code self-reported: osteoporosis	ieu-b-40	ukb-a-87	337159	rs2608703	-0.006393534	0.001108827	8.12E-09
734	body mass index || id:ieu-b-40	Non-cancer illness code self-reported: osteoporosis	ieu-b-40	ukb-a-87	337159	rs262130	-0.006311344	0.001112098	1.39E-08
735	body mass index || id:ieu-b-40	Non-cancer illness code self-reported: osteoporosis	ieu-b-40	ukb-a-87	337159	rs2693826	-0.0062472	0.001111123	1.88E-08
736	body mass index || id:ieu-b-40	Non-cancer illness code self-reported: osteoporosis	ieu-b-40	ukb-a-87	337159	rs2694047	-0.006395398	0.001110048	8.34E-09
737	body mass index || id:ieu-b-40	Non-cancer illness code self-reported: osteoporosis	ieu-b-40	ukb-a-87	337159	rs273504	-0.006369893	0.001111044	9.85E-09
738	body mass index || id:ieu-b-40	Non-cancer illness code self-reported: osteoporosis	ieu-b-40	ukb-a-87	337159	rs2744974	-0.006311634	0.001114828	1.50E-08
739	body mass index || id:ieu-b-40	Non-cancer illness code self-reported: osteoporosis	ieu-b-40	ukb-a-87	337159	rs2791653	-0.006410613	0.001104598	6.49E-09
740	body mass index || id:ieu-b-40	Non-cancer illness code self-reported: osteoporosis	ieu-b-40	ukb-a-87	337159	rs2820311	-0.006299492	0.001114534	1.58E-08
741	body mass index || id:ieu-b-40	Non-cancer illness code self-reported: osteoporosis	ieu-b-40	ukb-a-87	337159	rs2832283	-0.00622401	0.00110554	1.80E-08
742	body mass index || id:ieu-b-40	Non-cancer illness code self-reported: osteoporosis	ieu-b-40	ukb-a-87	337159	rs2836964	-0.006231957	0.001108093	1.87E-08
743	body mass index || id:ieu-b-40	Non-cancer illness code self-reported: osteoporosis	ieu-b-40	ukb-a-87	337159	rs2861683	-0.006299239	0.001112788	1.51E-08
744	body mass index || id:ieu-b-40	Non-cancer illness code self-reported: osteoporosis	ieu-b-40	ukb-a-87	337159	rs2868975	-0.006279095	0.001111874	1.63E-08
745	body mass index || id:ieu-b-40	Non-cancer illness code self-reported: osteoporosis	ieu-b-40	ukb-a-87	337159	rs287104	-0.006341354	0.001111093	1.15E-08
746	body mass index || id:ieu-b-40	Non-cancer illness code self-reported: osteoporosis	ieu-b-40	ukb-a-87	337159	rs2907948	-0.006358392	0.001110459	1.03E-08
747	body mass index || id:ieu-b-40	Non-cancer illness code self-reported: osteoporosis	ieu-b-40	ukb-a-87	337159	rs2931434	-0.006292584	0.001112075	1.53E-08
748	body mass index || id:ieu-b-40	Non-cancer illness code self-reported: osteoporosis	ieu-b-40	ukb-a-87	337159	rs2943465	-0.006316626	0.001112103	1.35E-08
749	body mass index || id:ieu-b-40	Non-cancer illness code self-reported: osteoporosis	ieu-b-40	ukb-a-87	337159	rs294704	-0.006377974	0.001106885	8.31E-09
750	body mass index || id:ieu-b-40	Non-cancer illness code self-reported: osteoporosis	ieu-b-40	ukb-a-87	337159	rs3007105	-0.006343904	0.001111918	1.16E-08
751	body mass index || id:ieu-b-40	Non-cancer illness code self-reported: osteoporosis	ieu-b-40	ukb-a-87	337159	rs326896	-0.006372779	0.001109508	9.26E-09
752	body mass index || id:ieu-b-40	Non-cancer illness code self-reported: osteoporosis	ieu-b-40	ukb-a-87	337159	rs331966	-0.006286357	0.001112084	1.58E-08
753	body mass index || id:ieu-b-40	Non-cancer illness code self-reported: osteoporosis	ieu-b-40	ukb-a-87	337159	rs33500	-0.006212859	0.001108013	2.06E-08
754	body mass index || id:ieu-b-40	Non-cancer illness code self-reported: osteoporosis	ieu-b-40	ukb-a-87	337159	rs339991	-0.00625674	0.001111176	1.79E-08
755	body mass index || id:ieu-b-40	Non-cancer illness code self-reported: osteoporosis	ieu-b-40	ukb-a-87	337159	rs349088	-0.006308449	0.001112539	1.43E-08
756	body mass index || id:ieu-b-40	Non-cancer illness code self-reported: osteoporosis	ieu-b-40	ukb-a-87	337159	rs3731695	-0.006436253	0.00109953	4.81E-09
757	body mass index || id:ieu-b-40	Non-cancer illness code self-reported: osteoporosis	ieu-b-40	ukb-a-87	337159	rs3732084	-0.006321986	0.001111891	1.30E-08
758	body mass index || id:ieu-b-40	Non-cancer illness code self-reported: osteoporosis	ieu-b-40	ukb-a-87	337159	rs3736485	-0.006277334	0.001112312	1.67E-08
759	body mass index || id:ieu-b-40	Non-cancer illness code self-reported: osteoporosis	ieu-b-40	ukb-a-87	337159	rs3749897	-0.006255295	0.001111003	1.80E-08
760	body mass index || id:ieu-b-40	Non-cancer illness code self-reported: osteoporosis	ieu-b-40	ukb-a-87	337159	rs3764835	-0.006286592	0.001111978	1.57E-08
761	body mass index || id:ieu-b-40	Non-cancer illness code self-reported: osteoporosis	ieu-b-40	ukb-a-87	337159	rs3772882	-0.006252391	0.001110931	1.82E-08
762	body mass index || id:ieu-b-40	Non-cancer illness code self-reported: osteoporosis	ieu-b-40	ukb-a-87	337159	rs3800229	-0.00627545	0.001112792	1.71E-08
763	body mass index || id:ieu-b-40	Non-cancer illness code self-reported: osteoporosis	ieu-b-40	ukb-a-87	337159	rs3800637	-0.006329628	0.001111675	1.24E-08
764	body mass index || id:ieu-b-40	Non-cancer illness code self-reported: osteoporosis	ieu-b-40	ukb-a-87	337159	rs3806114	-0.006314912	0.001112115	1.36E-08
765	body mass index || id:ieu-b-40	Non-cancer illness code self-reported: osteoporosis	ieu-b-40	ukb-a-87	337159	rs3806572	-0.006270892	0.001112085	1.71E-08
766	body mass index || id:ieu-b-40	Non-cancer illness code self-reported: osteoporosis	ieu-b-40	ukb-a-87	337159	rs3807645	-0.006295327	0.001112696	1.53E-08
767	body mass index || id:ieu-b-40	Non-cancer illness code self-reported: osteoporosis	ieu-b-40	ukb-a-87	337159	rs380857	-0.006275865	0.001111424	1.64E-08
768	body mass index || id:ieu-b-40	Non-cancer illness code self-reported: osteoporosis	ieu-b-40	ukb-a-87	337159	rs3814883	-0.006378425	0.001113744	1.02E-08
769	body mass index || id:ieu-b-40	Non-cancer illness code self-reported: osteoporosis	ieu-b-40	ukb-a-87	337159	rs3828783	-0.006286015	0.001112405	1.60E-08
770	body mass index || id:ieu-b-40	Non-cancer illness code self-reported: osteoporosis	ieu-b-40	ukb-a-87	337159	rs3829849	-0.006355603	0.001109099	1.00E-08
771	body mass index || id:ieu-b-40	Non-cancer illness code self-reported: osteoporosis	ieu-b-40	ukb-a-87	337159	rs38314	-0.006366288	0.001109738	9.65E-09
772	body mass index || id:ieu-b-40	Non-cancer illness code self-reported: osteoporosis	ieu-b-40	ukb-a-87	337159	rs3844598	-0.006372138	0.001106944	8.59E-09
773	body mass index || id:ieu-b-40	Non-cancer illness code self-reported: osteoporosis	ieu-b-40	ukb-a-87	337159	rs3902951	-0.006234789	0.001108957	1.89E-08
774	body mass index || id:ieu-b-40	Non-cancer illness code self-reported: osteoporosis	ieu-b-40	ukb-a-87	337159	rs391300	-0.006283202	0.001112101	1.61E-08
775	body mass index || id:ieu-b-40	Non-cancer illness code self-reported: osteoporosis	ieu-b-40	ukb-a-87	337159	rs3977755	-0.006325294	0.001112138	1.29E-08
776	body mass index || id:ieu-b-40	Non-cancer illness code self-reported: osteoporosis	ieu-b-40	ukb-a-87	337159	rs40067	-0.006230285	0.001112722	2.15E-08
777	body mass index || id:ieu-b-40	Non-cancer illness code self-reported: osteoporosis	ieu-b-40	ukb-a-87	337159	rs4012234	-0.006284197	0.001112576	1.62E-08
778	body mass index || id:ieu-b-40	Non-cancer illness code self-reported: osteoporosis	ieu-b-40	ukb-a-87	337159	rs4072917	-0.006363412	0.001109654	9.77E-09
779	body mass index || id:ieu-b-40	Non-cancer illness code self-reported: osteoporosis	ieu-b-40	ukb-a-87	337159	rs4148155	-0.006291253	0.001112362	1.55E-08
780	body mass index || id:ieu-b-40	Non-cancer illness code self-reported: osteoporosis	ieu-b-40	ukb-a-87	337159	rs4148866	-0.006323393	0.001111692	1.28E-08
781	body mass index || id:ieu-b-40	Non-cancer illness code self-reported: osteoporosis	ieu-b-40	ukb-a-87	337159	rs4237643	-0.006391771	0.001112335	9.12E-09
782	body mass index || id:ieu-b-40	Non-cancer illness code self-reported: osteoporosis	ieu-b-40	ukb-a-87	337159	rs427943	-0.006261681	0.001112727	1.83E-08
783	body mass index || id:ieu-b-40	Non-cancer illness code self-reported: osteoporosis	ieu-b-40	ukb-a-87	337159	rs429343	-0.006347677	0.001111998	1.14E-08
784	body mass index || id:ieu-b-40	Non-cancer illness code self-reported: osteoporosis	ieu-b-40	ukb-a-87	337159	rs4307239	-0.006313954	0.001112273	1.37E-08
785	body mass index || id:ieu-b-40	Non-cancer illness code self-reported: osteoporosis	ieu-b-40	ukb-a-87	337159	rs4310573	-0.006297239	0.001112122	1.49E-08
786	body mass index || id:ieu-b-40	Non-cancer illness code self-reported: osteoporosis	ieu-b-40	ukb-a-87	337159	rs4358081	-0.00627488	0.001111396	1.64E-08
787	body mass index || id:ieu-b-40	Non-cancer illness code self-reported: osteoporosis	ieu-b-40	ukb-a-87	337159	rs4414033	-0.00630065	0.001112507	1.48E-08
788	body mass index || id:ieu-b-40	Non-cancer illness code self-reported: osteoporosis	ieu-b-40	ukb-a-87	337159	rs4430672	-0.006300113	0.001112199	1.47E-08
789	body mass index || id:ieu-b-40	Non-cancer illness code self-reported: osteoporosis	ieu-b-40	ukb-a-87	337159	rs4482463	-0.006297565	0.001113406	1.55E-08
790	body mass index || id:ieu-b-40	Non-cancer illness code self-reported: osteoporosis	ieu-b-40	ukb-a-87	337159	rs4495304	-0.006329232	0.001111313	1.23E-08
791	body mass index || id:ieu-b-40	Non-cancer illness code self-reported: osteoporosis	ieu-b-40	ukb-a-87	337159	rs4516268	-0.006232477	0.001111764	2.07E-08
792	body mass index || id:ieu-b-40	Non-cancer illness code self-reported: osteoporosis	ieu-b-40	ukb-a-87	337159	rs4518345	-0.006303403	0.001112251	1.45E-08
793	body mass index || id:ieu-b-40	Non-cancer illness code self-reported: osteoporosis	ieu-b-40	ukb-a-87	337159	rs4556997	-0.006302885	0.001112658	1.47E-08
794	body mass index || id:ieu-b-40	Non-cancer illness code self-reported: osteoporosis	ieu-b-40	ukb-a-87	337159	rs4639527	-0.006218187	0.001110437	2.15E-08
795	body mass index || id:ieu-b-40	Non-cancer illness code self-reported: osteoporosis	ieu-b-40	ukb-a-87	337159	rs4653017	-0.006287224	0.001112188	1.58E-08
796	body mass index || id:ieu-b-40	Non-cancer illness code self-reported: osteoporosis	ieu-b-40	ukb-a-87	337159	rs4660443	-0.006246234	0.001111025	1.89E-08
797	body mass index || id:ieu-b-40	Non-cancer illness code self-reported: osteoporosis	ieu-b-40	ukb-a-87	337159	rs4671328	-0.00630152	0.001114372	1.56E-08
798	body mass index || id:ieu-b-40	Non-cancer illness code self-reported: osteoporosis	ieu-b-40	ukb-a-87	337159	rs4722398	-0.006313023	0.001112201	1.38E-08
799	body mass index || id:ieu-b-40	Non-cancer illness code self-reported: osteoporosis	ieu-b-40	ukb-a-87	337159	rs4740619	-0.006371181	0.001112311	1.02E-08
800	body mass index || id:ieu-b-40	Non-cancer illness code self-reported: osteoporosis	ieu-b-40	ukb-a-87	337159	rs4757144	-0.006323204	0.001113081	1.34E-08
801	body mass index || id:ieu-b-40	Non-cancer illness code self-reported: osteoporosis	ieu-b-40	ukb-a-87	337159	rs4783830	-0.006367649	0.00110779	9.03E-09
802	body mass index || id:ieu-b-40	Non-cancer illness code self-reported: osteoporosis	ieu-b-40	ukb-a-87	337159	rs4786903	-0.00635006	0.001110529	1.08E-08
803	body mass index || id:ieu-b-40	Non-cancer illness code self-reported: osteoporosis	ieu-b-40	ukb-a-87	337159	rs4813619	-0.006304208	0.001112274	1.45E-08
804	body mass index || id:ieu-b-40	Non-cancer illness code self-reported: osteoporosis	ieu-b-40	ukb-a-87	337159	rs4818225	-0.006292725	0.001112249	1.53E-08
805	body mass index || id:ieu-b-40	Non-cancer illness code self-reported: osteoporosis	ieu-b-40	ukb-a-87	337159	rs4820408	-0.006351007	0.001111871	1.12E-08
806	body mass index || id:ieu-b-40	Non-cancer illness code self-reported: osteoporosis	ieu-b-40	ukb-a-87	337159	rs4842491	-0.006353582	0.001108882	1.01E-08
807	body mass index || id:ieu-b-40	Non-cancer illness code self-reported: osteoporosis	ieu-b-40	ukb-a-87	337159	rs4851029	-0.006341885	0.001111439	1.16E-08
808	body mass index || id:ieu-b-40	Non-cancer illness code self-reported: osteoporosis	ieu-b-40	ukb-a-87	337159	rs4858193	-0.006320381	0.001112152	1.32E-08
809	body mass index || id:ieu-b-40	Non-cancer illness code self-reported: osteoporosis	ieu-b-40	ukb-a-87	337159	rs4864201	-0.006325946	0.001112372	1.29E-08
810	body mass index || id:ieu-b-40	Non-cancer illness code self-reported: osteoporosis	ieu-b-40	ukb-a-87	337159	rs4880341	-0.006325241	0.00111203	1.29E-08
811	body mass index || id:ieu-b-40	Non-cancer illness code self-reported: osteoporosis	ieu-b-40	ukb-a-87	337159	rs4906908	-0.006323863	0.001111806	1.29E-08
812	body mass index || id:ieu-b-40	Non-cancer illness code self-reported: osteoporosis	ieu-b-40	ukb-a-87	337159	rs491711	-0.006285114	0.001112012	1.59E-08
813	body mass index || id:ieu-b-40	Non-cancer illness code self-reported: osteoporosis	ieu-b-40	ukb-a-87	337159	rs4929923	-0.006231402	0.001111788	2.08E-08
814	body mass index || id:ieu-b-40	Non-cancer illness code self-reported: osteoporosis	ieu-b-40	ukb-a-87	337159	rs4936175	-0.006239422	0.001109916	1.89E-08
815	body mass index || id:ieu-b-40	Non-cancer illness code self-reported: osteoporosis	ieu-b-40	ukb-a-87	337159	rs4937870	-0.006274177	0.001111439	1.65E-08
816	body mass index || id:ieu-b-40	Non-cancer illness code self-reported: osteoporosis	ieu-b-40	ukb-a-87	337159	rs4952843	-0.006276496	0.001112186	1.67E-08
817	body mass index || id:ieu-b-40	Non-cancer illness code self-reported: osteoporosis	ieu-b-40	ukb-a-87	337159	rs4954638	-0.006242306	0.001108766	1.80E-08
818	body mass index || id:ieu-b-40	Non-cancer illness code self-reported: osteoporosis	ieu-b-40	ukb-a-87	337159	rs4968656	-0.006295376	0.001112232	1.51E-08
819	body mass index || id:ieu-b-40	Non-cancer illness code self-reported: osteoporosis	ieu-b-40	ukb-a-87	337159	rs4981693	-0.006337754	0.001112959	1.24E-08
820	body mass index || id:ieu-b-40	Non-cancer illness code self-reported: osteoporosis	ieu-b-40	ukb-a-87	337159	rs4986044	-0.006334421	0.001112804	1.25E-08
821	body mass index || id:ieu-b-40	Non-cancer illness code self-reported: osteoporosis	ieu-b-40	ukb-a-87	337159	rs543874	-0.006340781	0.001120417	1.52E-08
822	body mass index || id:ieu-b-40	Non-cancer illness code self-reported: osteoporosis	ieu-b-40	ukb-a-87	337159	rs559231	-0.006332734	0.001112105	1.24E-08
823	body mass index || id:ieu-b-40	Non-cancer illness code self-reported: osteoporosis	ieu-b-40	ukb-a-87	337159	rs577525	-0.006321744	0.001113072	1.35E-08
824	body mass index || id:ieu-b-40	Non-cancer illness code self-reported: osteoporosis	ieu-b-40	ukb-a-87	337159	rs592483	-0.006304616	0.001112836	1.47E-08
825	body mass index || id:ieu-b-40	Non-cancer illness code self-reported: osteoporosis	ieu-b-40	ukb-a-87	337159	rs6050446	-0.006323726	0.001112183	1.30E-08
826	body mass index || id:ieu-b-40	Non-cancer illness code self-reported: osteoporosis	ieu-b-40	ukb-a-87	337159	rs6265	-0.006535989	0.001112882	4.28E-09
827	body mass index || id:ieu-b-40	Non-cancer illness code self-reported: osteoporosis	ieu-b-40	ukb-a-87	337159	rs6443750	-0.00630526	0.001112402	1.44E-08
828	body mass index || id:ieu-b-40	Non-cancer illness code self-reported: osteoporosis	ieu-b-40	ukb-a-87	337159	rs6448587	-0.006319614	0.001112348	1.34E-08
829	body mass index || id:ieu-b-40	Non-cancer illness code self-reported: osteoporosis	ieu-b-40	ukb-a-87	337159	rs645040	-0.006342878	0.001112047	1.17E-08
830	body mass index || id:ieu-b-40	Non-cancer illness code self-reported: osteoporosis	ieu-b-40	ukb-a-87	337159	rs6461115	-0.006327218	0.00111202	1.27E-08
831	body mass index || id:ieu-b-40	Non-cancer illness code self-reported: osteoporosis	ieu-b-40	ukb-a-87	337159	rs6471941	-0.006271695	0.001111748	1.69E-08
832	body mass index || id:ieu-b-40	Non-cancer illness code self-reported: osteoporosis	ieu-b-40	ukb-a-87	337159	rs6500208	-0.006331985	0.001111699	1.23E-08
833	body mass index || id:ieu-b-40	Non-cancer illness code self-reported: osteoporosis	ieu-b-40	ukb-a-87	337159	rs6545714	-0.006242305	0.00111269	2.02E-08
834	body mass index || id:ieu-b-40	Non-cancer illness code self-reported: osteoporosis	ieu-b-40	ukb-a-87	337159	rs6556301	-0.006291616	0.001112174	1.54E-08
835	body mass index || id:ieu-b-40	Non-cancer illness code self-reported: osteoporosis	ieu-b-40	ukb-a-87	337159	rs6561943	-0.006294194	0.001112182	1.52E-08
836	body mass index || id:ieu-b-40	Non-cancer illness code self-reported: osteoporosis	ieu-b-40	ukb-a-87	337159	rs657452	-0.006248147	0.001112748	1.96E-08
837	body mass index || id:ieu-b-40	Non-cancer illness code self-reported: osteoporosis	ieu-b-40	ukb-a-87	337159	rs6587552	-0.006314407	0.001112793	1.39E-08
838	body mass index || id:ieu-b-40	Non-cancer illness code self-reported: osteoporosis	ieu-b-40	ukb-a-87	337159	rs6591407	-0.00631072	0.001112012	1.39E-08
839	body mass index || id:ieu-b-40	Non-cancer illness code self-reported: osteoporosis	ieu-b-40	ukb-a-87	337159	rs6593688	-0.006309761	0.001112619	1.42E-08
840	body mass index || id:ieu-b-40	Non-cancer illness code self-reported: osteoporosis	ieu-b-40	ukb-a-87	337159	rs663129	-0.00631093	0.00112447	2.00E-08
841	body mass index || id:ieu-b-40	Non-cancer illness code self-reported: osteoporosis	ieu-b-40	ukb-a-87	337159	rs6673081	-0.006295414	0.001112128	1.51E-08
842	body mass index || id:ieu-b-40	Non-cancer illness code self-reported: osteoporosis	ieu-b-40	ukb-a-87	337159	rs6692586	-0.00637209	0.001110513	9.58E-09
843	body mass index || id:ieu-b-40	Non-cancer illness code self-reported: osteoporosis	ieu-b-40	ukb-a-87	337159	rs6764533	-0.006385759	0.001106981	7.99E-09
844	body mass index || id:ieu-b-40	Non-cancer illness code self-reported: osteoporosis	ieu-b-40	ukb-a-87	337159	rs6772756	-0.00634807	0.001110044	1.07E-08
845	body mass index || id:ieu-b-40	Non-cancer illness code self-reported: osteoporosis	ieu-b-40	ukb-a-87	337159	rs6785245	-0.00627332	0.001112118	1.69E-08
846	body mass index || id:ieu-b-40	Non-cancer illness code self-reported: osteoporosis	ieu-b-40	ukb-a-87	337159	rs6804842	-0.006325725	0.001112783	1.31E-08
847	body mass index || id:ieu-b-40	Non-cancer illness code self-reported: osteoporosis	ieu-b-40	ukb-a-87	337159	rs6841761	-0.006261087	0.001111664	1.78E-08
848	body mass index || id:ieu-b-40	Non-cancer illness code self-reported: osteoporosis	ieu-b-40	ukb-a-87	337159	rs685870	-0.006238016	0.001109022	1.86E-08
849	body mass index || id:ieu-b-40	Non-cancer illness code self-reported: osteoporosis	ieu-b-40	ukb-a-87	337159	rs6985109	-0.006118797	0.001103145	2.91E-08
850	body mass index || id:ieu-b-40	Non-cancer illness code self-reported: osteoporosis	ieu-b-40	ukb-a-87	337159	rs7024334	-0.006313919	0.001112275	1.37E-08
851	body mass index || id:ieu-b-40	Non-cancer illness code self-reported: osteoporosis	ieu-b-40	ukb-a-87	337159	rs7037266	-0.00625077	0.001110108	1.79E-08
852	body mass index || id:ieu-b-40	Non-cancer illness code self-reported: osteoporosis	ieu-b-40	ukb-a-87	337159	rs705217	-0.006293364	0.001112089	1.52E-08
853	body mass index || id:ieu-b-40	Non-cancer illness code self-reported: osteoporosis	ieu-b-40	ukb-a-87	337159	rs705704	-0.00631718	0.001112377	1.35E-08
854	body mass index || id:ieu-b-40	Non-cancer illness code self-reported: osteoporosis	ieu-b-40	ukb-a-87	337159	rs7084454	-0.006396324	0.001110934	8.53E-09
855	body mass index || id:ieu-b-40	Non-cancer illness code self-reported: osteoporosis	ieu-b-40	ukb-a-87	337159	rs709400	-0.00620022	0.001108131	2.20E-08
856	body mass index || id:ieu-b-40	Non-cancer illness code self-reported: osteoporosis	ieu-b-40	ukb-a-87	337159	rs7102454	-0.00632318	0.001112786	1.33E-08
857	body mass index || id:ieu-b-40	Non-cancer illness code self-reported: osteoporosis	ieu-b-40	ukb-a-87	337159	rs7117238	-0.006285736	0.001111854	1.57E-08
858	body mass index || id:ieu-b-40	Non-cancer illness code self-reported: osteoporosis	ieu-b-40	ukb-a-87	337159	rs7124681	-0.006245492	0.001115134	2.14E-08
859	body mass index || id:ieu-b-40	Non-cancer illness code self-reported: osteoporosis	ieu-b-40	ukb-a-87	337159	rs7138803	-0.006060919	0.001109994	4.75E-08
860	body mass index || id:ieu-b-40	Non-cancer illness code self-reported: osteoporosis	ieu-b-40	ukb-a-87	337159	rs7144011	-0.006221819	0.001113735	2.32E-08
861	body mass index || id:ieu-b-40	Non-cancer illness code self-reported: osteoporosis	ieu-b-40	ukb-a-87	337159	rs7148846	-0.006257532	0.001110134	1.73E-08
862	body mass index || id:ieu-b-40	Non-cancer illness code self-reported: osteoporosis	ieu-b-40	ukb-a-87	337159	rs7172627	-0.006316864	0.001112252	1.35E-08
863	body mass index || id:ieu-b-40	Non-cancer illness code self-reported: osteoporosis	ieu-b-40	ukb-a-87	337159	rs7181498	-0.006237892	0.001111418	1.99E-08
864	body mass index || id:ieu-b-40	Non-cancer illness code self-reported: osteoporosis	ieu-b-40	ukb-a-87	337159	rs7196720	-0.006237895	0.00111021	1.92E-08
865	body mass index || id:ieu-b-40	Non-cancer illness code self-reported: osteoporosis	ieu-b-40	ukb-a-87	337159	rs7222349	-0.006233386	0.001108489	1.87E-08
866	body mass index || id:ieu-b-40	Non-cancer illness code self-reported: osteoporosis	ieu-b-40	ukb-a-87	337159	rs7239575	-0.006266157	0.001113719	1.84E-08
867	body mass index || id:ieu-b-40	Non-cancer illness code self-reported: osteoporosis	ieu-b-40	ukb-a-87	337159	rs7318817	-0.006194781	0.001108054	2.26E-08
868	body mass index || id:ieu-b-40	Non-cancer illness code self-reported: osteoporosis	ieu-b-40	ukb-a-87	337159	rs7334078	-0.006335557	0.001111414	1.19E-08
869	body mass index || id:ieu-b-40	Non-cancer illness code self-reported: osteoporosis	ieu-b-40	ukb-a-87	337159	rs7358465	-0.006329198	0.001111387	1.23E-08
870	body mass index || id:ieu-b-40	Non-cancer illness code self-reported: osteoporosis	ieu-b-40	ukb-a-87	337159	rs7488867	-0.006235553	0.00111212	2.06E-08
871	body mass index || id:ieu-b-40	Non-cancer illness code self-reported: osteoporosis	ieu-b-40	ukb-a-87	337159	rs7498665	-0.006178853	0.00111375	2.89E-08
872	body mass index || id:ieu-b-40	Non-cancer illness code self-reported: osteoporosis	ieu-b-40	ukb-a-87	337159	rs7519259	-0.00627327	0.001111992	1.69E-08
873	body mass index || id:ieu-b-40	Non-cancer illness code self-reported: osteoporosis	ieu-b-40	ukb-a-87	337159	rs7535528	-0.006327447	0.001112583	1.29E-08
874	body mass index || id:ieu-b-40	Non-cancer illness code self-reported: osteoporosis	ieu-b-40	ukb-a-87	337159	rs7550711	-0.006268332	0.001113849	1.83E-08
875	body mass index || id:ieu-b-40	Non-cancer illness code self-reported: osteoporosis	ieu-b-40	ukb-a-87	337159	rs7551507	-0.006191078	0.001110045	2.44E-08
876	body mass index || id:ieu-b-40	Non-cancer illness code self-reported: osteoporosis	ieu-b-40	ukb-a-87	337159	rs7557796	-0.006249607	0.001111855	1.90E-08
877	body mass index || id:ieu-b-40	Non-cancer illness code self-reported: osteoporosis	ieu-b-40	ukb-a-87	337159	rs756717	-0.006308747	0.001112795	1.43E-08
878	body mass index || id:ieu-b-40	Non-cancer illness code self-reported: osteoporosis	ieu-b-40	ukb-a-87	337159	rs7599312	-0.006348567	0.001112421	1.15E-08
879	body mass index || id:ieu-b-40	Non-cancer illness code self-reported: osteoporosis	ieu-b-40	ukb-a-87	337159	rs7626079	-0.006266822	0.001111134	1.70E-08
880	body mass index || id:ieu-b-40	Non-cancer illness code self-reported: osteoporosis	ieu-b-40	ukb-a-87	337159	rs7637852	-0.006317829	0.001112412	1.35E-08
881	body mass index || id:ieu-b-40	Non-cancer illness code self-reported: osteoporosis	ieu-b-40	ukb-a-87	337159	rs7640424	-0.006383239	0.0011086	8.52E-09
882	body mass index || id:ieu-b-40	Non-cancer illness code self-reported: osteoporosis	ieu-b-40	ukb-a-87	337159	rs765875	-0.006292717	0.001112407	1.54E-08
883	body mass index || id:ieu-b-40	Non-cancer illness code self-reported: osteoporosis	ieu-b-40	ukb-a-87	337159	rs7683836	-0.006242571	0.001109697	1.85E-08
884	body mass index || id:ieu-b-40	Non-cancer illness code self-reported: osteoporosis	ieu-b-40	ukb-a-87	337159	rs7685048	-0.006389487	0.001105054	7.38E-09
885	body mass index || id:ieu-b-40	Non-cancer illness code self-reported: osteoporosis	ieu-b-40	ukb-a-87	337159	rs768840	-0.006252688	0.001110478	1.80E-08
886	body mass index || id:ieu-b-40	Non-cancer illness code self-reported: osteoporosis	ieu-b-40	ukb-a-87	337159	rs769449	-0.006371868	0.001111695	9.94E-09
887	body mass index || id:ieu-b-40	Non-cancer illness code self-reported: osteoporosis	ieu-b-40	ukb-a-87	337159	rs7694732	-0.006325242	0.001111649	1.27E-08
888	body mass index || id:ieu-b-40	Non-cancer illness code self-reported: osteoporosis	ieu-b-40	ukb-a-87	337159	rs7703576	-0.006287902	0.0011119	1.56E-08
889	body mass index || id:ieu-b-40	Non-cancer illness code self-reported: osteoporosis	ieu-b-40	ukb-a-87	337159	rs7704281	-0.006280078	0.001111842	1.62E-08
890	body mass index || id:ieu-b-40	Non-cancer illness code self-reported: osteoporosis	ieu-b-40	ukb-a-87	337159	rs7715256	-0.006388701	0.001110572	8.79E-09
891	body mass index || id:ieu-b-40	Non-cancer illness code self-reported: osteoporosis	ieu-b-40	ukb-a-87	337159	rs7724675	-0.006326668	0.001111578	1.26E-08
892	body mass index || id:ieu-b-40	Non-cancer illness code self-reported: osteoporosis	ieu-b-40	ukb-a-87	337159	rs7730004	-0.006231968	0.001110279	1.99E-08
893	body mass index || id:ieu-b-40	Non-cancer illness code self-reported: osteoporosis	ieu-b-40	ukb-a-87	337159	rs7730898	-0.006398543	0.001108974	7.94E-09
894	body mass index || id:ieu-b-40	Non-cancer illness code self-reported: osteoporosis	ieu-b-40	ukb-a-87	337159	rs774246	-0.006317639	0.001112094	1.34E-08
895	body mass index || id:ieu-b-40	Non-cancer illness code self-reported: osteoporosis	ieu-b-40	ukb-a-87	337159	rs7780752	-0.006333646	0.001112135	1.23E-08
896	body mass index || id:ieu-b-40	Non-cancer illness code self-reported: osteoporosis	ieu-b-40	ukb-a-87	337159	rs7788008	-0.006393037	0.001109804	8.39E-09
897	body mass index || id:ieu-b-40	Non-cancer illness code self-reported: osteoporosis	ieu-b-40	ukb-a-87	337159	rs7811342	-0.006339752	0.001111446	1.17E-08
898	body mass index || id:ieu-b-40	Non-cancer illness code self-reported: osteoporosis	ieu-b-40	ukb-a-87	337159	rs7819514	-0.006267044	0.001111034	1.69E-08
899	body mass index || id:ieu-b-40	Non-cancer illness code self-reported: osteoporosis	ieu-b-40	ukb-a-87	337159	rs7826312	-0.006290011	0.001112072	1.55E-08
900	body mass index || id:ieu-b-40	Non-cancer illness code self-reported: osteoporosis	ieu-b-40	ukb-a-87	337159	rs7844647	-0.006244425	0.001109579	1.83E-08
901	body mass index || id:ieu-b-40	Non-cancer illness code self-reported: osteoporosis	ieu-b-40	ukb-a-87	337159	rs7869771	-0.006320971	0.001112319	1.33E-08
902	body mass index || id:ieu-b-40	Non-cancer illness code self-reported: osteoporosis	ieu-b-40	ukb-a-87	337159	rs7899106	-0.006300711	0.001112837	1.50E-08
903	body mass index || id:ieu-b-40	Non-cancer illness code self-reported: osteoporosis	ieu-b-40	ukb-a-87	337159	rs7903146	-0.006375881	0.001111301	9.62E-09
904	body mass index || id:ieu-b-40	Non-cancer illness code self-reported: osteoporosis	ieu-b-40	ukb-a-87	337159	rs7925214	-0.006273868	0.001112494	1.71E-08
905	body mass index || id:ieu-b-40	Non-cancer illness code self-reported: osteoporosis	ieu-b-40	ukb-a-87	337159	rs7970953	-0.006326304	0.001112086	1.28E-08
906	body mass index || id:ieu-b-40	Non-cancer illness code self-reported: osteoporosis	ieu-b-40	ukb-a-87	337159	rs7983065	-0.006237866	0.001111079	1.97E-08
907	body mass index || id:ieu-b-40	Non-cancer illness code self-reported: osteoporosis	ieu-b-40	ukb-a-87	337159	rs7998796	-0.006277876	0.001111597	1.63E-08
908	body mass index || id:ieu-b-40	Non-cancer illness code self-reported: osteoporosis	ieu-b-40	ukb-a-87	337159	rs8036040	-0.006354446	0.001110111	1.04E-08
909	body mass index || id:ieu-b-40	Non-cancer illness code self-reported: osteoporosis	ieu-b-40	ukb-a-87	337159	rs8047395	-0.006184515	0.001136405	5.26E-08
910	body mass index || id:ieu-b-40	Non-cancer illness code self-reported: osteoporosis	ieu-b-40	ukb-a-87	337159	rs806600	-0.006317882	0.001111874	1.33E-08
911	body mass index || id:ieu-b-40	Non-cancer illness code self-reported: osteoporosis	ieu-b-40	ukb-a-87	337159	rs8071182	-0.006328346	0.001111534	1.25E-08
912	body mass index || id:ieu-b-40	Non-cancer illness code self-reported: osteoporosis	ieu-b-40	ukb-a-87	337159	rs8090983	-0.00629532	0.001112286	1.52E-08
913	body mass index || id:ieu-b-40	Non-cancer illness code self-reported: osteoporosis	ieu-b-40	ukb-a-87	337159	rs8097783	-0.006261138	0.001113622	1.88E-08
914	body mass index || id:ieu-b-40	Non-cancer illness code self-reported: osteoporosis	ieu-b-40	ukb-a-87	337159	rs8123881	-0.006252843	0.001111307	1.84E-08
915	body mass index || id:ieu-b-40	Non-cancer illness code self-reported: osteoporosis	ieu-b-40	ukb-a-87	337159	rs8181823	-0.006340781	0.001111088	1.15E-08
916	body mass index || id:ieu-b-40	Non-cancer illness code self-reported: osteoporosis	ieu-b-40	ukb-a-87	337159	rs818524	-0.006339519	0.001110766	1.15E-08
917	body mass index || id:ieu-b-40	Non-cancer illness code self-reported: osteoporosis	ieu-b-40	ukb-a-87	337159	rs8192675	-0.006315136	0.00111264	1.38E-08
918	body mass index || id:ieu-b-40	Non-cancer illness code self-reported: osteoporosis	ieu-b-40	ukb-a-87	337159	rs825688	-0.006302352	0.001112123	1.45E-08
919	body mass index || id:ieu-b-40	Non-cancer illness code self-reported: osteoporosis	ieu-b-40	ukb-a-87	337159	rs845084	-0.006323871	0.001112181	1.30E-08
920	body mass index || id:ieu-b-40	Non-cancer illness code self-reported: osteoporosis	ieu-b-40	ukb-a-87	337159	rs852056	-0.006255524	0.001110578	1.77E-08
921	body mass index || id:ieu-b-40	Non-cancer illness code self-reported: osteoporosis	ieu-b-40	ukb-a-87	337159	rs865809	-0.006326924	0.001111762	1.26E-08
922	body mass index || id:ieu-b-40	Non-cancer illness code self-reported: osteoporosis	ieu-b-40	ukb-a-87	337159	rs872281	-0.00626362	0.001111297	1.74E-08
923	body mass index || id:ieu-b-40	Non-cancer illness code self-reported: osteoporosis	ieu-b-40	ukb-a-87	337159	rs876605	-0.006277599	0.001111488	1.62E-08
924	body mass index || id:ieu-b-40	Non-cancer illness code self-reported: osteoporosis	ieu-b-40	ukb-a-87	337159	rs879620	-0.006214546	0.001113122	2.36E-08
925	body mass index || id:ieu-b-40	Non-cancer illness code self-reported: osteoporosis	ieu-b-40	ukb-a-87	337159	rs889398	-0.00634366	0.00111335	1.21E-08
926	body mass index || id:ieu-b-40	Non-cancer illness code self-reported: osteoporosis	ieu-b-40	ukb-a-87	337159	rs901630	-0.006285309	0.001112669	1.62E-08
927	body mass index || id:ieu-b-40	Non-cancer illness code self-reported: osteoporosis	ieu-b-40	ukb-a-87	337159	rs902695	-0.006265432	0.001110989	1.71E-08
928	body mass index || id:ieu-b-40	Non-cancer illness code self-reported: osteoporosis	ieu-b-40	ukb-a-87	337159	rs9294260	-0.006319946	0.001112722	1.35E-08
929	body mass index || id:ieu-b-40	Non-cancer illness code self-reported: osteoporosis	ieu-b-40	ukb-a-87	337159	rs9300422	-0.006250887	0.00110945	1.76E-08
930	body mass index || id:ieu-b-40	Non-cancer illness code self-reported: osteoporosis	ieu-b-40	ukb-a-87	337159	rs930295	-0.006294143	0.001113019	1.56E-08
931	body mass index || id:ieu-b-40	Non-cancer illness code self-reported: osteoporosis	ieu-b-40	ukb-a-87	337159	rs934224	-0.006244805	0.001108494	1.76E-08
932	body mass index || id:ieu-b-40	Non-cancer illness code self-reported: osteoporosis	ieu-b-40	ukb-a-87	337159	rs9362662	-0.006358778	0.001109887	1.01E-08
933	body mass index || id:ieu-b-40	Non-cancer illness code self-reported: osteoporosis	ieu-b-40	ukb-a-87	337159	rs9367368	-0.006223813	0.001107507	1.91E-08
934	body mass index || id:ieu-b-40	Non-cancer illness code self-reported: osteoporosis	ieu-b-40	ukb-a-87	337159	rs9370261	-0.00631817	0.001111857	1.33E-08
935	body mass index || id:ieu-b-40	Non-cancer illness code self-reported: osteoporosis	ieu-b-40	ukb-a-87	337159	rs9375702	-0.006283907	0.001111984	1.59E-08
936	body mass index || id:ieu-b-40	Non-cancer illness code self-reported: osteoporosis	ieu-b-40	ukb-a-87	337159	rs9379827	-0.006276653	0.001111804	1.65E-08
937	body mass index || id:ieu-b-40	Non-cancer illness code self-reported: osteoporosis	ieu-b-40	ukb-a-87	337159	rs9408882	-0.006276692	0.001111379	1.63E-08
938	body mass index || id:ieu-b-40	Non-cancer illness code self-reported: osteoporosis	ieu-b-40	ukb-a-87	337159	rs946824	-0.00633151	0.001112304	1.25E-08
939	body mass index || id:ieu-b-40	Non-cancer illness code self-reported: osteoporosis	ieu-b-40	ukb-a-87	337159	rs947612	-0.006252643	0.001109855	1.76E-08
940	body mass index || id:ieu-b-40	Non-cancer illness code self-reported: osteoporosis	ieu-b-40	ukb-a-87	337159	rs9478671	-0.006255991	0.001110012	1.74E-08
941	body mass index || id:ieu-b-40	Non-cancer illness code self-reported: osteoporosis	ieu-b-40	ukb-a-87	337159	rs9522285	-0.006319934	0.001112335	1.33E-08
942	body mass index || id:ieu-b-40	Non-cancer illness code self-reported: osteoporosis	ieu-b-40	ukb-a-87	337159	rs9538162	-0.006368659	0.001111238	9.98E-09
943	body mass index || id:ieu-b-40	Non-cancer illness code self-reported: osteoporosis	ieu-b-40	ukb-a-87	337159	rs9547153	-0.006286713	0.001111856	1.57E-08
944	body mass index || id:ieu-b-40	Non-cancer illness code self-reported: osteoporosis	ieu-b-40	ukb-a-87	337159	rs9571687	-0.006248553	0.001110593	1.84E-08
945	body mass index || id:ieu-b-40	Non-cancer illness code self-reported: osteoporosis	ieu-b-40	ukb-a-87	337159	rs9615905	-0.006301416	0.001112309	1.47E-08
946	body mass index || id:ieu-b-40	Non-cancer illness code self-reported: osteoporosis	ieu-b-40	ukb-a-87	337159	rs962273	-0.006367215	0.001109994	9.68E-09
947	body mass index || id:ieu-b-40	Non-cancer illness code self-reported: osteoporosis	ieu-b-40	ukb-a-87	337159	rs9650755	-0.00627301	0.001112237	1.70E-08
948	body mass index || id:ieu-b-40	Non-cancer illness code self-reported: osteoporosis	ieu-b-40	ukb-a-87	337159	rs9688431	-0.006324067	0.001111884	1.29E-08
949	body mass index || id:ieu-b-40	Non-cancer illness code self-reported: osteoporosis	ieu-b-40	ukb-a-87	337159	rs977747	-0.006275211	0.001112987	1.72E-08
950	body mass index || id:ieu-b-40	Non-cancer illness code self-reported: osteoporosis	ieu-b-40	ukb-a-87	337159	rs9783858	-0.006292094	0.001111962	1.53E-08
951	body mass index || id:ieu-b-40	Non-cancer illness code self-reported: osteoporosis	ieu-b-40	ukb-a-87	337159	rs9806742	-0.006289204	0.001112664	1.58E-08
952	body mass index || id:ieu-b-40	Non-cancer illness code self-reported: osteoporosis	ieu-b-40	ukb-a-87	337159	rs9845966	-0.006347676	0.00111045	1.09E-08
953	body mass index || id:ieu-b-40	Non-cancer illness code self-reported: osteoporosis	ieu-b-40	ukb-a-87	337159	rs987237	-0.006346558	0.001117247	1.34E-08
954	body mass index || id:ieu-b-40	Non-cancer illness code self-reported: osteoporosis	ieu-b-40	ukb-a-87	337159	rs9926784	-0.006384221	0.001112361	9.50E-09
955	body mass index || id:ieu-b-40	Non-cancer illness code self-reported: osteoporosis	ieu-b-40	ukb-a-87	337159	rs9927848	-0.006280461	0.001111888	1.62E-08
956	body mass index || id:ieu-b-40	Non-cancer illness code self-reported: osteoporosis	ieu-b-40	ukb-a-87	337159	rs9951619	-0.006278367	0.00111229	1.66E-08
957	body mass index || id:ieu-b-40	Non-cancer illness code self-reported: osteoporosis	ieu-b-40	ukb-a-87	337159	rs998732	-0.006370031	0.001109741	9.46E-09
958	body mass index || id:ieu-b-40	Non-cancer illness code self-reported: osteoporosis	ieu-b-40	ukb-a-87	337159	rs9989141	-0.006274219	0.001112729	1.71E-08
959	body mass index || id:ieu-b-40	Non-cancer illness code self-reported: osteoporosis	ieu-b-40	ukb-a-87	337159	rs999889	-0.006310202	0.001112093	1.39E-08
960	body mass index || id:ieu-b-40	Non-cancer illness code self-reported: osteoporosis	ieu-b-40	ukb-a-87	337159	All	-0.006302261	0.001110346	1.38E-08
961	Body mass index (BMI) || id:ukb-a-248	Non-cancer illness code self-reported: osteoporosis	ukb-a-248	ukb-a-87	337159	rs10100245	-0.005222193	0.001093486	1.79E-06
962	Body mass index (BMI) || id:ukb-a-248	Non-cancer illness code self-reported: osteoporosis	ukb-a-248	ukb-a-87	337159	rs10144067	-0.005159788	0.001092591	2.33E-06
963	Body mass index (BMI) || id:ukb-a-248	Non-cancer illness code self-reported: osteoporosis	ukb-a-248	ukb-a-87	337159	rs10185199	-0.005297153	0.001087545	1.11E-06
964	Body mass index (BMI) || id:ukb-a-248	Non-cancer illness code self-reported: osteoporosis	ukb-a-248	ukb-a-87	337159	rs10187101	-0.005231856	0.001091919	1.66E-06
965	Body mass index (BMI) || id:ukb-a-248	Non-cancer illness code self-reported: osteoporosis	ukb-a-248	ukb-a-87	337159	rs10404726	-0.005269224	0.001091728	1.39E-06
966	Body mass index (BMI) || id:ukb-a-248	Non-cancer illness code self-reported: osteoporosis	ukb-a-248	ukb-a-87	337159	rs10465231	-0.005275185	0.001090023	1.30E-06
967	Body mass index (BMI) || id:ukb-a-248	Non-cancer illness code self-reported: osteoporosis	ukb-a-248	ukb-a-87	337159	rs1064213	-0.005112472	0.001087815	2.60E-06
968	Body mass index (BMI) || id:ukb-a-248	Non-cancer illness code self-reported: osteoporosis	ukb-a-248	ukb-a-87	337159	rs10788493	-0.00518322	0.001091917	2.07E-06
969	Body mass index (BMI) || id:ukb-a-248	Non-cancer illness code self-reported: osteoporosis	ukb-a-248	ukb-a-87	337159	rs10803762	-0.00524551	0.001091009	1.52E-06
970	Body mass index (BMI) || id:ukb-a-248	Non-cancer illness code self-reported: osteoporosis	ukb-a-248	ukb-a-87	337159	rs10805383	-0.005166069	0.0010921	2.24E-06
971	Body mass index (BMI) || id:ukb-a-248	Non-cancer illness code self-reported: osteoporosis	ukb-a-248	ukb-a-87	337159	rs10865612	-0.00511527	0.001091584	2.78E-06
972	Body mass index (BMI) || id:ukb-a-248	Non-cancer illness code self-reported: osteoporosis	ukb-a-248	ukb-a-87	337159	rs10898330	-0.005192687	0.001092263	1.99E-06
973	Body mass index (BMI) || id:ukb-a-248	Non-cancer illness code self-reported: osteoporosis	ukb-a-248	ukb-a-87	337159	rs10938397	-0.005113501	0.00109449	2.98E-06
974	Body mass index (BMI) || id:ukb-a-248	Non-cancer illness code self-reported: osteoporosis	ukb-a-248	ukb-a-87	337159	rs10995427	-0.005316262	0.001084569	9.50E-07
975	Body mass index (BMI) || id:ukb-a-248	Non-cancer illness code self-reported: osteoporosis	ukb-a-248	ukb-a-87	337159	rs11012732	-0.005327023	0.00108935	1.01E-06
976	Body mass index (BMI) || id:ukb-a-248	Non-cancer illness code self-reported: osteoporosis	ukb-a-248	ukb-a-87	337159	rs11084554	-0.005261155	0.001090458	1.40E-06
977	Body mass index (BMI) || id:ukb-a-248	Non-cancer illness code self-reported: osteoporosis	ukb-a-248	ukb-a-87	337159	rs11099020	-0.005228515	0.001091945	1.68E-06
978	Body mass index (BMI) || id:ukb-a-248	Non-cancer illness code self-reported: osteoporosis	ukb-a-248	ukb-a-87	337159	rs11150745	-0.005141209	0.001091856	2.49E-06
979	Body mass index (BMI) || id:ukb-a-248	Non-cancer illness code self-reported: osteoporosis	ukb-a-248	ukb-a-87	337159	rs11223641	-0.005131707	0.001087786	2.39E-06
980	Body mass index (BMI) || id:ukb-a-248	Non-cancer illness code self-reported: osteoporosis	ukb-a-248	ukb-a-87	337159	rs112520079	-0.005210024	0.001092692	1.86E-06
981	Body mass index (BMI) || id:ukb-a-248	Non-cancer illness code self-reported: osteoporosis	ukb-a-248	ukb-a-87	337159	rs11264489	-0.005288273	0.001085981	1.12E-06
982	Body mass index (BMI) || id:ukb-a-248	Non-cancer illness code self-reported: osteoporosis	ukb-a-248	ukb-a-87	337159	rs112693590	-0.005189752	0.001092159	2.02E-06
983	Body mass index (BMI) || id:ukb-a-248	Non-cancer illness code self-reported: osteoporosis	ukb-a-248	ukb-a-87	337159	rs1127100	-0.005184056	0.001092386	2.08E-06
984	Body mass index (BMI) || id:ukb-a-248	Non-cancer illness code self-reported: osteoporosis	ukb-a-248	ukb-a-87	337159	rs113182412	-0.005197592	0.001092316	1.95E-06
985	Body mass index (BMI) || id:ukb-a-248	Non-cancer illness code self-reported: osteoporosis	ukb-a-248	ukb-a-87	337159	rs113230003	-0.005209427	0.001092881	1.87E-06
986	Body mass index (BMI) || id:ukb-a-248	Non-cancer illness code self-reported: osteoporosis	ukb-a-248	ukb-a-87	337159	rs113603865	-0.005136954	0.001090038	2.45E-06
987	Body mass index (BMI) || id:ukb-a-248	Non-cancer illness code self-reported: osteoporosis	ukb-a-248	ukb-a-87	337159	rs11515071	-0.005256023	0.00109306	1.52E-06
988	Body mass index (BMI) || id:ukb-a-248	Non-cancer illness code self-reported: osteoporosis	ukb-a-248	ukb-a-87	337159	rs11642015	-0.004857242	0.001118399	1.41E-05
989	Body mass index (BMI) || id:ukb-a-248	Non-cancer illness code self-reported: osteoporosis	ukb-a-248	ukb-a-87	337159	rs11655587	-0.005099794	0.001088541	2.80E-06
990	Body mass index (BMI) || id:ukb-a-248	Non-cancer illness code self-reported: osteoporosis	ukb-a-248	ukb-a-87	337159	rs11742930	-0.005185181	0.001092091	2.06E-06
991	Body mass index (BMI) || id:ukb-a-248	Non-cancer illness code self-reported: osteoporosis	ukb-a-248	ukb-a-87	337159	rs11757278	-0.005098566	0.001084358	2.58E-06
992	Body mass index (BMI) || id:ukb-a-248	Non-cancer illness code self-reported: osteoporosis	ukb-a-248	ukb-a-87	337159	rs11761411	-0.005171008	0.001091299	2.15E-06
993	Body mass index (BMI) || id:ukb-a-248	Non-cancer illness code self-reported: osteoporosis	ukb-a-248	ukb-a-87	337159	rs117632017	-0.005201118	0.001092235	1.92E-06
994	Body mass index (BMI) || id:ukb-a-248	Non-cancer illness code self-reported: osteoporosis	ukb-a-248	ukb-a-87	337159	rs11782074	-0.005233771	0.001091523	1.63E-06
995	Body mass index (BMI) || id:ukb-a-248	Non-cancer illness code self-reported: osteoporosis	ukb-a-248	ukb-a-87	337159	rs11856579	-0.005202328	0.001092967	1.94E-06
996	Body mass index (BMI) || id:ukb-a-248	Non-cancer illness code self-reported: osteoporosis	ukb-a-248	ukb-a-87	337159	rs12024554	-0.005183288	0.001091967	2.07E-06
997	Body mass index (BMI) || id:ukb-a-248	Non-cancer illness code self-reported: osteoporosis	ukb-a-248	ukb-a-87	337159	rs12042959	-0.005314141	0.001083075	9.27E-07
998	Body mass index (BMI) || id:ukb-a-248	Non-cancer illness code self-reported: osteoporosis	ukb-a-248	ukb-a-87	337159	rs12049202	-0.005237096	0.001092349	1.63E-06
999	Body mass index (BMI) || id:ukb-a-248	Non-cancer illness code self-reported: osteoporosis	ukb-a-248	ukb-a-87	337159	rs12140153	-0.005071431	0.001085115	2.96E-06
1000	Body mass index (BMI) || id:ukb-a-248	Non-cancer illness code self-reported: osteoporosis	ukb-a-248	ukb-a-87	337159	rs12144626	-0.00515941	0.001091814	2.30E-06
1001	Body mass index (BMI) || id:ukb-a-248	Non-cancer illness code self-reported: osteoporosis	ukb-a-248	ukb-a-87	337159	rs12477385	-0.005232302	0.00109173	1.65E-06
1002	Body mass index (BMI) || id:ukb-a-248	Non-cancer illness code self-reported: osteoporosis	ukb-a-248	ukb-a-87	337159	rs12479357	-0.005188955	0.001092792	2.05E-06
1003	Body mass index (BMI) || id:ukb-a-248	Non-cancer illness code self-reported: osteoporosis	ukb-a-248	ukb-a-87	337159	rs12614861	-0.005273016	0.001088756	1.28E-06
1004	Body mass index (BMI) || id:ukb-a-248	Non-cancer illness code self-reported: osteoporosis	ukb-a-248	ukb-a-87	337159	rs12622280	-0.00515557	0.001090354	2.26E-06
1005	Body mass index (BMI) || id:ukb-a-248	Non-cancer illness code self-reported: osteoporosis	ukb-a-248	ukb-a-87	337159	rs12679106	-0.005100726	0.001089356	2.84E-06
1006	Body mass index (BMI) || id:ukb-a-248	Non-cancer illness code self-reported: osteoporosis	ukb-a-248	ukb-a-87	337159	rs1286138	-0.005126882	0.001089693	2.54E-06
1007	Body mass index (BMI) || id:ukb-a-248	Non-cancer illness code self-reported: osteoporosis	ukb-a-248	ukb-a-87	337159	rs12877270	-0.00528241	0.001089237	1.24E-06
1008	Body mass index (BMI) || id:ukb-a-248	Non-cancer illness code self-reported: osteoporosis	ukb-a-248	ukb-a-87	337159	rs12881629	-0.005271081	0.001088008	1.27E-06
1009	Body mass index (BMI) || id:ukb-a-248	Non-cancer illness code self-reported: osteoporosis	ukb-a-248	ukb-a-87	337159	rs12885458	-0.005235789	0.001091897	1.63E-06
1010	Body mass index (BMI) || id:ukb-a-248	Non-cancer illness code self-reported: osteoporosis	ukb-a-248	ukb-a-87	337159	rs1296328	-0.005147807	0.001091886	2.42E-06
1011	Body mass index (BMI) || id:ukb-a-248	Non-cancer illness code self-reported: osteoporosis	ukb-a-248	ukb-a-87	337159	rs12977259	-0.00515616	0.001090637	2.27E-06
1012	Body mass index (BMI) || id:ukb-a-248	Non-cancer illness code self-reported: osteoporosis	ukb-a-248	ukb-a-87	337159	rs12992672	-0.004990301	0.001095119	5.19E-06
1013	Body mass index (BMI) || id:ukb-a-248	Non-cancer illness code self-reported: osteoporosis	ukb-a-248	ukb-a-87	337159	rs13062093	-0.005268782	0.001090254	1.35E-06
1014	Body mass index (BMI) || id:ukb-a-248	Non-cancer illness code self-reported: osteoporosis	ukb-a-248	ukb-a-87	337159	rs13135092	-0.005390584	0.00108836	7.31E-07
1015	Body mass index (BMI) || id:ukb-a-248	Non-cancer illness code self-reported: osteoporosis	ukb-a-248	ukb-a-87	337159	rs13174863	-0.005288181	0.001089348	1.21E-06
1016	Body mass index (BMI) || id:ukb-a-248	Non-cancer illness code self-reported: osteoporosis	ukb-a-248	ukb-a-87	337159	rs1320903	-0.005108234	0.001090302	2.80E-06
1017	Body mass index (BMI) || id:ukb-a-248	Non-cancer illness code self-reported: osteoporosis	ukb-a-248	ukb-a-87	337159	rs1327259	-0.005231295	0.001091564	1.65E-06
1018	Body mass index (BMI) || id:ukb-a-248	Non-cancer illness code self-reported: osteoporosis	ukb-a-248	ukb-a-87	337159	rs1342391	-0.005203971	0.001092459	1.90E-06
1019	Body mass index (BMI) || id:ukb-a-248	Non-cancer illness code self-reported: osteoporosis	ukb-a-248	ukb-a-87	337159	rs13427822	-0.005239717	0.001092277	1.61E-06
1020	Body mass index (BMI) || id:ukb-a-248	Non-cancer illness code self-reported: osteoporosis	ukb-a-248	ukb-a-87	337159	rs1411432	-0.005209911	0.001093326	1.89E-06
1021	Body mass index (BMI) || id:ukb-a-248	Non-cancer illness code self-reported: osteoporosis	ukb-a-248	ukb-a-87	337159	rs1441264	-0.005131381	0.001091462	2.58E-06
1022	Body mass index (BMI) || id:ukb-a-248	Non-cancer illness code self-reported: osteoporosis	ukb-a-248	ukb-a-87	337159	rs1446585	-0.005162038	0.001091084	2.23E-06
1023	Body mass index (BMI) || id:ukb-a-248	Non-cancer illness code self-reported: osteoporosis	ukb-a-248	ukb-a-87	337159	rs1458156	-0.005262033	0.001089397	1.36E-06
1024	Body mass index (BMI) || id:ukb-a-248	Non-cancer illness code self-reported: osteoporosis	ukb-a-248	ukb-a-87	337159	rs1477290	-0.005214125	0.001094181	1.89E-06
1025	Body mass index (BMI) || id:ukb-a-248	Non-cancer illness code self-reported: osteoporosis	ukb-a-248	ukb-a-87	337159	rs147730268	-0.005215451	0.001093462	1.85E-06
1026	Body mass index (BMI) || id:ukb-a-248	Non-cancer illness code self-reported: osteoporosis	ukb-a-248	ukb-a-87	337159	rs1582931	-0.005257662	0.001090276	1.42E-06
1027	Body mass index (BMI) || id:ukb-a-248	Non-cancer illness code self-reported: osteoporosis	ukb-a-248	ukb-a-87	337159	rs16846140	-0.005204415	0.001092531	1.90E-06
1028	Body mass index (BMI) || id:ukb-a-248	Non-cancer illness code self-reported: osteoporosis	ukb-a-248	ukb-a-87	337159	rs16916303	-0.00515438	0.001090128	2.26E-06
1029	Body mass index (BMI) || id:ukb-a-248	Non-cancer illness code self-reported: osteoporosis	ukb-a-248	ukb-a-87	337159	rs16932761	-0.005180771	0.001092258	2.10E-06
1030	Body mass index (BMI) || id:ukb-a-248	Non-cancer illness code self-reported: osteoporosis	ukb-a-248	ukb-a-87	337159	rs16975459	-0.005214043	0.001092515	1.82E-06
1031	Body mass index (BMI) || id:ukb-a-248	Non-cancer illness code self-reported: osteoporosis	ukb-a-248	ukb-a-87	337159	rs17014332	-0.00519465	0.001092382	1.98E-06
1032	Body mass index (BMI) || id:ukb-a-248	Non-cancer illness code self-reported: osteoporosis	ukb-a-248	ukb-a-87	337159	rs17024393	-0.005173046	0.001093539	2.24E-06
1033	Body mass index (BMI) || id:ukb-a-248	Non-cancer illness code self-reported: osteoporosis	ukb-a-248	ukb-a-87	337159	rs17058884	-0.005163866	0.001090806	2.20E-06
1034	Body mass index (BMI) || id:ukb-a-248	Non-cancer illness code self-reported: osteoporosis	ukb-a-248	ukb-a-87	337159	rs17085463	-0.005225159	0.001091849	1.70E-06
1035	Body mass index (BMI) || id:ukb-a-248	Non-cancer illness code self-reported: osteoporosis	ukb-a-248	ukb-a-87	337159	rs17149254	-0.005164542	0.001092461	2.27E-06
1036	Body mass index (BMI) || id:ukb-a-248	Non-cancer illness code self-reported: osteoporosis	ukb-a-248	ukb-a-87	337159	rs17342242	-0.005236114	0.001091301	1.60E-06
1037	Body mass index (BMI) || id:ukb-a-248	Non-cancer illness code self-reported: osteoporosis	ukb-a-248	ukb-a-87	337159	rs17399739	-0.005227078	0.001091694	1.68E-06
1038	Body mass index (BMI) || id:ukb-a-248	Non-cancer illness code self-reported: osteoporosis	ukb-a-248	ukb-a-87	337159	rs17716502	-0.005336367	0.001084409	8.61E-07
1039	Body mass index (BMI) || id:ukb-a-248	Non-cancer illness code self-reported: osteoporosis	ukb-a-248	ukb-a-87	337159	rs17731998	-0.005286564	0.001087076	1.16E-06
1040	Body mass index (BMI) || id:ukb-a-248	Non-cancer illness code self-reported: osteoporosis	ukb-a-248	ukb-a-87	337159	rs1788808	-0.005172801	0.001092706	2.20E-06
1041	Body mass index (BMI) || id:ukb-a-248	Non-cancer illness code self-reported: osteoporosis	ukb-a-248	ukb-a-87	337159	rs1805123	-0.005272319	0.001089445	1.30E-06
1042	Body mass index (BMI) || id:ukb-a-248	Non-cancer illness code self-reported: osteoporosis	ukb-a-248	ukb-a-87	337159	rs1884897	-0.005253326	0.001092713	1.53E-06
1043	Body mass index (BMI) || id:ukb-a-248	Non-cancer illness code self-reported: osteoporosis	ukb-a-248	ukb-a-87	337159	rs1901241	-0.005222405	0.001092026	1.73E-06
1044	Body mass index (BMI) || id:ukb-a-248	Non-cancer illness code self-reported: osteoporosis	ukb-a-248	ukb-a-87	337159	rs1919243	-0.00528099	0.001087188	1.19E-06
1045	Body mass index (BMI) || id:ukb-a-248	Non-cancer illness code self-reported: osteoporosis	ukb-a-248	ukb-a-87	337159	rs1941706	-0.005168773	0.001091352	2.18E-06
1046	Body mass index (BMI) || id:ukb-a-248	Non-cancer illness code self-reported: osteoporosis	ukb-a-248	ukb-a-87	337159	rs1949204	-0.005254165	0.001090308	1.44E-06
1047	Body mass index (BMI) || id:ukb-a-248	Non-cancer illness code self-reported: osteoporosis	ukb-a-248	ukb-a-87	337159	rs2035806	-0.005239224	0.001091992	1.60E-06
1048	Body mass index (BMI) || id:ukb-a-248	Non-cancer illness code self-reported: osteoporosis	ukb-a-248	ukb-a-87	337159	rs2046002	-0.005141904	0.001089326	2.36E-06
1049	Body mass index (BMI) || id:ukb-a-248	Non-cancer illness code self-reported: osteoporosis	ukb-a-248	ukb-a-87	337159	rs2121058	-0.00521342	0.00109347	1.86E-06
1050	Body mass index (BMI) || id:ukb-a-248	Non-cancer illness code self-reported: osteoporosis	ukb-a-248	ukb-a-87	337159	rs2155869	-0.005176951	0.001091833	2.12E-06
1051	Body mass index (BMI) || id:ukb-a-248	Non-cancer illness code self-reported: osteoporosis	ukb-a-248	ukb-a-87	337159	rs215634	-0.005206903	0.001092353	1.87E-06
1052	Body mass index (BMI) || id:ukb-a-248	Non-cancer illness code self-reported: osteoporosis	ukb-a-248	ukb-a-87	337159	rs217672	-0.005207333	0.001092309	1.87E-06
1053	Body mass index (BMI) || id:ukb-a-248	Non-cancer illness code self-reported: osteoporosis	ukb-a-248	ukb-a-87	337159	rs2192649	-0.005236219	0.001091308	1.60E-06
1054	Body mass index (BMI) || id:ukb-a-248	Non-cancer illness code self-reported: osteoporosis	ukb-a-248	ukb-a-87	337159	rs2234458	-0.005225859	0.001093275	1.75E-06
1055	Body mass index (BMI) || id:ukb-a-248	Non-cancer illness code self-reported: osteoporosis	ukb-a-248	ukb-a-87	337159	rs2292238	-0.005206478	0.001092927	1.90E-06
1056	Body mass index (BMI) || id:ukb-a-248	Non-cancer illness code self-reported: osteoporosis	ukb-a-248	ukb-a-87	337159	rs2307111	-0.005041329	0.001090787	3.81E-06
1057	Body mass index (BMI) || id:ukb-a-248	Non-cancer illness code self-reported: osteoporosis	ukb-a-248	ukb-a-87	337159	rs2318543	-0.005216523	0.001092542	1.80E-06
1058	Body mass index (BMI) || id:ukb-a-248	Non-cancer illness code self-reported: osteoporosis	ukb-a-248	ukb-a-87	337159	rs2384054	-0.005314293	0.001096882	1.27E-06
1059	Body mass index (BMI) || id:ukb-a-248	Non-cancer illness code self-reported: osteoporosis	ukb-a-248	ukb-a-87	337159	rs2398861	-0.005076327	0.001086563	2.98E-06
1060	Body mass index (BMI) || id:ukb-a-248	Non-cancer illness code self-reported: osteoporosis	ukb-a-248	ukb-a-87	337159	rs241460	-0.005159814	0.001092533	2.33E-06
1061	Body mass index (BMI) || id:ukb-a-248	Non-cancer illness code self-reported: osteoporosis	ukb-a-248	ukb-a-87	337159	rs2425857	-0.005136442	0.001088461	2.37E-06
1062	Body mass index (BMI) || id:ukb-a-248	Non-cancer illness code self-reported: osteoporosis	ukb-a-248	ukb-a-87	337159	rs2439823	-0.005213256	0.001093842	1.88E-06
1063	Body mass index (BMI) || id:ukb-a-248	Non-cancer illness code self-reported: osteoporosis	ukb-a-248	ukb-a-87	337159	rs2450445	-0.00525812	0.001090088	1.41E-06
1064	Body mass index (BMI) || id:ukb-a-248	Non-cancer illness code self-reported: osteoporosis	ukb-a-248	ukb-a-87	337159	rs245775	-0.005317774	0.001086763	9.92E-07
1065	Body mass index (BMI) || id:ukb-a-248	Non-cancer illness code self-reported: osteoporosis	ukb-a-248	ukb-a-87	337159	rs2470392	-0.005234197	0.001091288	1.62E-06
1066	Body mass index (BMI) || id:ukb-a-248	Non-cancer illness code self-reported: osteoporosis	ukb-a-248	ukb-a-87	337159	rs2474898	-0.005259991	0.001089671	1.39E-06
1067	Body mass index (BMI) || id:ukb-a-248	Non-cancer illness code self-reported: osteoporosis	ukb-a-248	ukb-a-87	337159	rs2482704	-0.005199746	0.001092246	1.93E-06
1068	Body mass index (BMI) || id:ukb-a-248	Non-cancer illness code self-reported: osteoporosis	ukb-a-248	ukb-a-87	337159	rs2606228	-0.005250077	0.001090843	1.49E-06
1069	Body mass index (BMI) || id:ukb-a-248	Non-cancer illness code self-reported: osteoporosis	ukb-a-248	ukb-a-87	337159	rs2616192	-0.005228529	0.001091582	1.67E-06
1070	Body mass index (BMI) || id:ukb-a-248	Non-cancer illness code self-reported: osteoporosis	ukb-a-248	ukb-a-87	337159	rs2678204	-0.005191805	0.001095313	2.14E-06
1071	Body mass index (BMI) || id:ukb-a-248	Non-cancer illness code self-reported: osteoporosis	ukb-a-248	ukb-a-87	337159	rs2711111	-0.005180884	0.00109201	2.09E-06
1072	Body mass index (BMI) || id:ukb-a-248	Non-cancer illness code self-reported: osteoporosis	ukb-a-248	ukb-a-87	337159	rs2725371	-0.005195432	0.001092744	1.99E-06
1073	Body mass index (BMI) || id:ukb-a-248	Non-cancer illness code self-reported: osteoporosis	ukb-a-248	ukb-a-87	337159	rs273505	-0.005286839	0.001090031	1.23E-06
1074	Body mass index (BMI) || id:ukb-a-248	Non-cancer illness code self-reported: osteoporosis	ukb-a-248	ukb-a-87	337159	rs2814942	-0.005235643	0.001095273	1.75E-06
1075	Body mass index (BMI) || id:ukb-a-248	Non-cancer illness code self-reported: osteoporosis	ukb-a-248	ukb-a-87	337159	rs28366156	-0.00526889	0.001091653	1.39E-06
1076	Body mass index (BMI) || id:ukb-a-248	Non-cancer illness code self-reported: osteoporosis	ukb-a-248	ukb-a-87	337159	rs28447555	-0.005225074	0.001091967	1.71E-06
1077	Body mass index (BMI) || id:ukb-a-248	Non-cancer illness code self-reported: osteoporosis	ukb-a-248	ukb-a-87	337159	rs28489620	-0.005223512	0.001091821	1.72E-06
1078	Body mass index (BMI) || id:ukb-a-248	Non-cancer illness code self-reported: osteoporosis	ukb-a-248	ukb-a-87	337159	rs2861685	-0.005195357	0.001092909	2.00E-06
1079	Body mass index (BMI) || id:ukb-a-248	Non-cancer illness code self-reported: osteoporosis	ukb-a-248	ukb-a-87	337159	rs2962082	-0.005230226	0.001091593	1.66E-06
1080	Body mass index (BMI) || id:ukb-a-248	Non-cancer illness code self-reported: osteoporosis	ukb-a-248	ukb-a-87	337159	rs2975693	-0.005231014	0.001091876	1.66E-06
1081	Body mass index (BMI) || id:ukb-a-248	Non-cancer illness code self-reported: osteoporosis	ukb-a-248	ukb-a-87	337159	rs34045288	-0.005131202	0.001093384	2.69E-06
1082	Body mass index (BMI) || id:ukb-a-248	Non-cancer illness code self-reported: osteoporosis	ukb-a-248	ukb-a-87	337159	rs34095326	-0.00521541	0.001092466	1.81E-06
1083	Body mass index (BMI) || id:ukb-a-248	Non-cancer illness code self-reported: osteoporosis	ukb-a-248	ukb-a-87	337159	rs34236292	-0.005183566	0.001091846	2.06E-06
1084	Body mass index (BMI) || id:ukb-a-248	Non-cancer illness code self-reported: osteoporosis	ukb-a-248	ukb-a-87	337159	rs34361149	-0.005259965	0.001093839	1.52E-06
1085	Body mass index (BMI) || id:ukb-a-248	Non-cancer illness code self-reported: osteoporosis	ukb-a-248	ukb-a-87	337159	rs34373881	-0.00523173	0.001091931	1.66E-06
1086	Body mass index (BMI) || id:ukb-a-248	Non-cancer illness code self-reported: osteoporosis	ukb-a-248	ukb-a-87	337159	rs34774377	-0.005226949	0.00109175	1.69E-06
1087	Body mass index (BMI) || id:ukb-a-248	Non-cancer illness code self-reported: osteoporosis	ukb-a-248	ukb-a-87	337159	rs34811474	-0.005207316	0.0010951	1.98E-06
1088	Body mass index (BMI) || id:ukb-a-248	Non-cancer illness code self-reported: osteoporosis	ukb-a-248	ukb-a-87	337159	rs34966008	-0.005277911	0.001091133	1.32E-06
1089	Body mass index (BMI) || id:ukb-a-248	Non-cancer illness code self-reported: osteoporosis	ukb-a-248	ukb-a-87	337159	rs35025195	-0.005196575	0.001092866	1.98E-06
1090	Body mass index (BMI) || id:ukb-a-248	Non-cancer illness code self-reported: osteoporosis	ukb-a-248	ukb-a-87	337159	rs35193668	-0.005124841	0.00108897	2.52E-06
1091	Body mass index (BMI) || id:ukb-a-248	Non-cancer illness code self-reported: osteoporosis	ukb-a-248	ukb-a-87	337159	rs35483388	-0.005203351	0.001092246	1.90E-06
1092	Body mass index (BMI) || id:ukb-a-248	Non-cancer illness code self-reported: osteoporosis	ukb-a-248	ukb-a-87	337159	rs35626515	-0.005128478	0.001093917	2.76E-06
1093	Body mass index (BMI) || id:ukb-a-248	Non-cancer illness code self-reported: osteoporosis	ukb-a-248	ukb-a-87	337159	rs35722922	-0.005157137	0.001091375	2.30E-06
1094	Body mass index (BMI) || id:ukb-a-248	Non-cancer illness code self-reported: osteoporosis	ukb-a-248	ukb-a-87	337159	rs357501	-0.005189276	0.001092325	2.03E-06
1095	Body mass index (BMI) || id:ukb-a-248	Non-cancer illness code self-reported: osteoporosis	ukb-a-248	ukb-a-87	337159	rs35851183	-0.005240466	0.001091821	1.59E-06
1096	Body mass index (BMI) || id:ukb-a-248	Non-cancer illness code self-reported: osteoporosis	ukb-a-248	ukb-a-87	337159	rs35882248	-0.005255741	0.001091666	1.48E-06
1097	Body mass index (BMI) || id:ukb-a-248	Non-cancer illness code self-reported: osteoporosis	ukb-a-248	ukb-a-87	337159	rs36007635	-0.005222068	0.001091977	1.73E-06
1098	Body mass index (BMI) || id:ukb-a-248	Non-cancer illness code self-reported: osteoporosis	ukb-a-248	ukb-a-87	337159	rs362307	-0.005216435	0.001092643	1.80E-06
1099	Body mass index (BMI) || id:ukb-a-248	Non-cancer illness code self-reported: osteoporosis	ukb-a-248	ukb-a-87	337159	rs3759584	-0.00506834	0.001081356	2.77E-06
1100	Body mass index (BMI) || id:ukb-a-248	Non-cancer illness code self-reported: osteoporosis	ukb-a-248	ukb-a-87	337159	rs3802858	-0.005246162	0.001091619	1.54E-06
1101	Body mass index (BMI) || id:ukb-a-248	Non-cancer illness code self-reported: osteoporosis	ukb-a-248	ukb-a-87	337159	rs3803286	-0.00513411	0.001091516	2.56E-06
1102	Body mass index (BMI) || id:ukb-a-248	Non-cancer illness code self-reported: osteoporosis	ukb-a-248	ukb-a-87	337159	rs3810291	-0.005157155	0.001095295	2.50E-06
1103	Body mass index (BMI) || id:ukb-a-248	Non-cancer illness code self-reported: osteoporosis	ukb-a-248	ukb-a-87	337159	rs3843540	-0.005166611	0.001092197	2.24E-06
1104	Body mass index (BMI) || id:ukb-a-248	Non-cancer illness code self-reported: osteoporosis	ukb-a-248	ukb-a-87	337159	rs3844598	-0.005306491	0.001083258	9.65E-07
1105	Body mass index (BMI) || id:ukb-a-248	Non-cancer illness code self-reported: osteoporosis	ukb-a-248	ukb-a-87	337159	rs3861879	-0.005227614	0.001091724	1.68E-06
1106	Body mass index (BMI) || id:ukb-a-248	Non-cancer illness code self-reported: osteoporosis	ukb-a-248	ukb-a-87	337159	rs3897102	-0.005254928	0.001090336	1.44E-06
1107	Body mass index (BMI) || id:ukb-a-248	Non-cancer illness code self-reported: osteoporosis	ukb-a-248	ukb-a-87	337159	rs390192	-0.005210948	0.001092496	1.84E-06
1108	Body mass index (BMI) || id:ukb-a-248	Non-cancer illness code self-reported: osteoporosis	ukb-a-248	ukb-a-87	337159	rs4246657	-0.00516499	0.001091825	2.24E-06
1109	Body mass index (BMI) || id:ukb-a-248	Non-cancer illness code self-reported: osteoporosis	ukb-a-248	ukb-a-87	337159	rs4261944	-0.005184589	0.001092219	2.07E-06
1110	Body mass index (BMI) || id:ukb-a-248	Non-cancer illness code self-reported: osteoporosis	ukb-a-248	ukb-a-87	337159	rs4402589	-0.005281048	0.001094994	1.41E-06
1111	Body mass index (BMI) || id:ukb-a-248	Non-cancer illness code self-reported: osteoporosis	ukb-a-248	ukb-a-87	337159	rs4467770	-0.005118934	0.001086553	2.46E-06
1112	Body mass index (BMI) || id:ukb-a-248	Non-cancer illness code self-reported: osteoporosis	ukb-a-248	ukb-a-87	337159	rs4474229	-0.005143492	0.001090214	2.38E-06
1113	Body mass index (BMI) || id:ukb-a-248	Non-cancer illness code self-reported: osteoporosis	ukb-a-248	ukb-a-87	337159	rs4482463	-0.005194802	0.001093036	2.01E-06
1114	Body mass index (BMI) || id:ukb-a-248	Non-cancer illness code self-reported: osteoporosis	ukb-a-248	ukb-a-87	337159	rs4502882	-0.005195038	0.001092258	1.97E-06
1115	Body mass index (BMI) || id:ukb-a-248	Non-cancer illness code self-reported: osteoporosis	ukb-a-248	ukb-a-87	337159	rs4595495	-0.005195369	0.001092189	1.97E-06
1116	Body mass index (BMI) || id:ukb-a-248	Non-cancer illness code self-reported: osteoporosis	ukb-a-248	ukb-a-87	337159	rs4648450	-0.005185515	0.001092336	2.06E-06
1117	Body mass index (BMI) || id:ukb-a-248	Non-cancer illness code self-reported: osteoporosis	ukb-a-248	ukb-a-87	337159	rs4671328	-0.005196485	0.001093864	2.03E-06
1118	Body mass index (BMI) || id:ukb-a-248	Non-cancer illness code self-reported: osteoporosis	ukb-a-248	ukb-a-87	337159	rs4687770	-0.005195327	0.001092121	1.96E-06
1119	Body mass index (BMI) || id:ukb-a-248	Non-cancer illness code self-reported: osteoporosis	ukb-a-248	ukb-a-87	337159	rs4718964	-0.005204279	0.001092359	1.90E-06
1120	Body mass index (BMI) || id:ukb-a-248	Non-cancer illness code self-reported: osteoporosis	ukb-a-248	ukb-a-87	337159	rs4757144	-0.005220057	0.001092534	1.77E-06
1121	Body mass index (BMI) || id:ukb-a-248	Non-cancer illness code self-reported: osteoporosis	ukb-a-248	ukb-a-87	337159	rs4777541	-0.00521136	0.001092736	1.85E-06
1122	Body mass index (BMI) || id:ukb-a-248	Non-cancer illness code self-reported: osteoporosis	ukb-a-248	ukb-a-87	337159	rs4778918	-0.00517674	0.00109201	2.13E-06
1123	Body mass index (BMI) || id:ukb-a-248	Non-cancer illness code self-reported: osteoporosis	ukb-a-248	ukb-a-87	337159	rs4790841	-0.005112375	0.001091023	2.79E-06
1124	Body mass index (BMI) || id:ukb-a-248	Non-cancer illness code self-reported: osteoporosis	ukb-a-248	ukb-a-87	337159	rs487662	-0.005269426	0.001088291	1.29E-06
1125	Body mass index (BMI) || id:ukb-a-248	Non-cancer illness code self-reported: osteoporosis	ukb-a-248	ukb-a-87	337159	rs4911382	-0.005181438	0.001092228	2.10E-06
1126	Body mass index (BMI) || id:ukb-a-248	Non-cancer illness code self-reported: osteoporosis	ukb-a-248	ukb-a-87	337159	rs491711	-0.005180456	0.001092039	2.10E-06
1127	Body mass index (BMI) || id:ukb-a-248	Non-cancer illness code self-reported: osteoporosis	ukb-a-248	ukb-a-87	337159	rs4921301	-0.005214855	0.00109232	1.81E-06
1128	Body mass index (BMI) || id:ukb-a-248	Non-cancer illness code self-reported: osteoporosis	ukb-a-248	ukb-a-87	337159	rs4929923	-0.005130096	0.0010898	2.51E-06
1129	Body mass index (BMI) || id:ukb-a-248	Non-cancer illness code self-reported: osteoporosis	ukb-a-248	ukb-a-87	337159	rs525101	-0.005308547	0.001085766	1.01E-06
1130	Body mass index (BMI) || id:ukb-a-248	Non-cancer illness code self-reported: osteoporosis	ukb-a-248	ukb-a-87	337159	rs539515	-0.005226513	0.001099926	2.02E-06
1131	Body mass index (BMI) || id:ukb-a-248	Non-cancer illness code self-reported: osteoporosis	ukb-a-248	ukb-a-87	337159	rs55689274	-0.005157229	0.001090396	2.25E-06
1132	Body mass index (BMI) || id:ukb-a-248	Non-cancer illness code self-reported: osteoporosis	ukb-a-248	ukb-a-87	337159	rs55726687	-0.005140147	0.001091779	2.50E-06
1133	Body mass index (BMI) || id:ukb-a-248	Non-cancer illness code self-reported: osteoporosis	ukb-a-248	ukb-a-87	337159	rs55938344	-0.005237655	0.001091452	1.60E-06
1134	Body mass index (BMI) || id:ukb-a-248	Non-cancer illness code self-reported: osteoporosis	ukb-a-248	ukb-a-87	337159	rs56212061	-0.005277878	0.001088609	1.25E-06
1135	Body mass index (BMI) || id:ukb-a-248	Non-cancer illness code self-reported: osteoporosis	ukb-a-248	ukb-a-87	337159	rs56803094	-0.005213562	0.001092552	1.82E-06
1136	Body mass index (BMI) || id:ukb-a-248	Non-cancer illness code self-reported: osteoporosis	ukb-a-248	ukb-a-87	337159	rs57636386	-0.005227968	0.001094268	1.77E-06
1137	Body mass index (BMI) || id:ukb-a-248	Non-cancer illness code self-reported: osteoporosis	ukb-a-248	ukb-a-87	337159	rs58862095	-0.005276702	0.001093089	1.38E-06
1138	Body mass index (BMI) || id:ukb-a-248	Non-cancer illness code self-reported: osteoporosis	ukb-a-248	ukb-a-87	337159	rs588660	-0.005313323	0.001087205	1.02E-06
1139	Body mass index (BMI) || id:ukb-a-248	Non-cancer illness code self-reported: osteoporosis	ukb-a-248	ukb-a-87	337159	rs59104534	-0.005219654	0.001092026	1.75E-06
1140	Body mass index (BMI) || id:ukb-a-248	Non-cancer illness code self-reported: osteoporosis	ukb-a-248	ukb-a-87	337159	rs5995843	-0.005229387	0.001092391	1.69E-06
1141	Body mass index (BMI) || id:ukb-a-248	Non-cancer illness code self-reported: osteoporosis	ukb-a-248	ukb-a-87	337159	rs6050446	-0.00522969	0.001091973	1.67E-06
1142	Body mass index (BMI) || id:ukb-a-248	Non-cancer illness code self-reported: osteoporosis	ukb-a-248	ukb-a-87	337159	rs60654199	-0.005234375	0.00109196	1.64E-06
1143	Body mass index (BMI) || id:ukb-a-248	Non-cancer illness code self-reported: osteoporosis	ukb-a-248	ukb-a-87	337159	rs60764613	-0.005298188	0.001087589	1.11E-06
1144	Body mass index (BMI) || id:ukb-a-248	Non-cancer illness code self-reported: osteoporosis	ukb-a-248	ukb-a-87	337159	rs61813324	-0.005124118	0.001090515	2.62E-06
1145	Body mass index (BMI) || id:ukb-a-248	Non-cancer illness code self-reported: osteoporosis	ukb-a-248	ukb-a-87	337159	rs61826867	-0.005169949	0.001091926	2.19E-06
1146	Body mass index (BMI) || id:ukb-a-248	Non-cancer illness code self-reported: osteoporosis	ukb-a-248	ukb-a-87	337159	rs61871615	-0.005215915	0.001092441	1.80E-06
1147	Body mass index (BMI) || id:ukb-a-248	Non-cancer illness code self-reported: osteoporosis	ukb-a-248	ukb-a-87	337159	rs61903695	-0.005287665	0.001086857	1.14E-06
1148	Body mass index (BMI) || id:ukb-a-248	Non-cancer illness code self-reported: osteoporosis	ukb-a-248	ukb-a-87	337159	rs61969510	-0.005105736	0.00108459	2.51E-06
1149	Body mass index (BMI) || id:ukb-a-248	Non-cancer illness code self-reported: osteoporosis	ukb-a-248	ukb-a-87	337159	rs62106258	-0.0053556	0.001097803	1.07E-06
1150	Body mass index (BMI) || id:ukb-a-248	Non-cancer illness code self-reported: osteoporosis	ukb-a-248	ukb-a-87	337159	rs62147189	-0.005152075	0.00109119	2.34E-06
1151	Body mass index (BMI) || id:ukb-a-248	Non-cancer illness code self-reported: osteoporosis	ukb-a-248	ukb-a-87	337159	rs62246314	-0.005198905	0.001092257	1.94E-06
1152	Body mass index (BMI) || id:ukb-a-248	Non-cancer illness code self-reported: osteoporosis	ukb-a-248	ukb-a-87	337159	rs6265	-0.005419819	0.001089705	6.57E-07
1153	Body mass index (BMI) || id:ukb-a-248	Non-cancer illness code self-reported: osteoporosis	ukb-a-248	ukb-a-87	337159	rs6536575	-0.005206644	0.001092307	1.87E-06
1154	Body mass index (BMI) || id:ukb-a-248	Non-cancer illness code self-reported: osteoporosis	ukb-a-248	ukb-a-87	337159	rs6575340	-0.005165556	0.001093548	2.32E-06
1155	Body mass index (BMI) || id:ukb-a-248	Non-cancer illness code self-reported: osteoporosis	ukb-a-248	ukb-a-87	337159	rs6601527	-0.005030715	0.001083689	3.45E-06
1156	Body mass index (BMI) || id:ukb-a-248	Non-cancer illness code self-reported: osteoporosis	ukb-a-248	ukb-a-87	337159	rs66679256	-0.005125354	0.001089108	2.53E-06
1157	Body mass index (BMI) || id:ukb-a-248	Non-cancer illness code self-reported: osteoporosis	ukb-a-248	ukb-a-87	337159	rs6687953	-0.00519143	0.001092488	2.01E-06
1158	Body mass index (BMI) || id:ukb-a-248	Non-cancer illness code self-reported: osteoporosis	ukb-a-248	ukb-a-87	337159	rs66922415	-0.005200594	0.001102806	2.41E-06
1159	Body mass index (BMI) || id:ukb-a-248	Non-cancer illness code self-reported: osteoporosis	ukb-a-248	ukb-a-87	337159	rs6705567	-0.00523175	0.001091415	1.64E-06
1160	Body mass index (BMI) || id:ukb-a-248	Non-cancer illness code self-reported: osteoporosis	ukb-a-248	ukb-a-87	337159	rs6722241	-0.005214608	0.001092968	1.83E-06
1161	Body mass index (BMI) || id:ukb-a-248	Non-cancer illness code self-reported: osteoporosis	ukb-a-248	ukb-a-87	337159	rs6739755	-0.005138549	0.001092086	2.54E-06
1162	Body mass index (BMI) || id:ukb-a-248	Non-cancer illness code self-reported: osteoporosis	ukb-a-248	ukb-a-87	337159	rs67609008	-0.005230187	0.001091495	1.65E-06
1163	Body mass index (BMI) || id:ukb-a-248	Non-cancer illness code self-reported: osteoporosis	ukb-a-248	ukb-a-87	337159	rs67844506	-0.005082909	0.001087923	2.98E-06
1164	Body mass index (BMI) || id:ukb-a-248	Non-cancer illness code self-reported: osteoporosis	ukb-a-248	ukb-a-87	337159	rs6789488	-0.005257732	0.001091358	1.45E-06
1165	Body mass index (BMI) || id:ukb-a-248	Non-cancer illness code self-reported: osteoporosis	ukb-a-248	ukb-a-87	337159	rs6809307	-0.005185374	0.001092	2.05E-06
1166	Body mass index (BMI) || id:ukb-a-248	Non-cancer illness code self-reported: osteoporosis	ukb-a-248	ukb-a-87	337159	rs6831020	-0.005145961	0.001090016	2.35E-06
1167	Body mass index (BMI) || id:ukb-a-248	Non-cancer illness code self-reported: osteoporosis	ukb-a-248	ukb-a-87	337159	rs6861649	-0.005171102	0.001091495	2.16E-06
1168	Body mass index (BMI) || id:ukb-a-248	Non-cancer illness code self-reported: osteoporosis	ukb-a-248	ukb-a-87	337159	rs6950388	-0.005141427	0.001089249	2.36E-06
1169	Body mass index (BMI) || id:ukb-a-248	Non-cancer illness code self-reported: osteoporosis	ukb-a-248	ukb-a-87	337159	rs7030732	-0.005260214	0.001090115	1.40E-06
1170	Body mass index (BMI) || id:ukb-a-248	Non-cancer illness code self-reported: osteoporosis	ukb-a-248	ukb-a-87	337159	rs704061	-0.005235648	0.001091956	1.63E-06
1171	Body mass index (BMI) || id:ukb-a-248	Non-cancer illness code self-reported: osteoporosis	ukb-a-248	ukb-a-87	337159	rs7094644	-0.005255198	0.001090166	1.43E-06
1172	Body mass index (BMI) || id:ukb-a-248	Non-cancer illness code self-reported: osteoporosis	ukb-a-248	ukb-a-87	337159	rs7116641	-0.005318847	0.001090123	1.07E-06
1173	Body mass index (BMI) || id:ukb-a-248	Non-cancer illness code self-reported: osteoporosis	ukb-a-248	ukb-a-87	337159	rs7124681	-0.005137075	0.001094283	2.67E-06
1174	Body mass index (BMI) || id:ukb-a-248	Non-cancer illness code self-reported: osteoporosis	ukb-a-248	ukb-a-87	337159	rs7132908	-0.004913147	0.001078615	5.24E-06
1175	Body mass index (BMI) || id:ukb-a-248	Non-cancer illness code self-reported: osteoporosis	ukb-a-248	ukb-a-87	337159	rs7138383	-0.005120981	0.00109016	2.63E-06
1176	Body mass index (BMI) || id:ukb-a-248	Non-cancer illness code self-reported: osteoporosis	ukb-a-248	ukb-a-87	337159	rs7141420	-0.005266411	0.001092206	1.42E-06
1177	Body mass index (BMI) || id:ukb-a-248	Non-cancer illness code self-reported: osteoporosis	ukb-a-248	ukb-a-87	337159	rs71495049	-0.005241303	0.001091376	1.57E-06
1178	Body mass index (BMI) || id:ukb-a-248	Non-cancer illness code self-reported: osteoporosis	ukb-a-248	ukb-a-87	337159	rs7183417	-0.005199524	0.001092428	1.94E-06
1179	Body mass index (BMI) || id:ukb-a-248	Non-cancer illness code self-reported: osteoporosis	ukb-a-248	ukb-a-87	337159	rs7195386	-0.005133137	0.001089615	2.47E-06
1180	Body mass index (BMI) || id:ukb-a-248	Non-cancer illness code self-reported: osteoporosis	ukb-a-248	ukb-a-87	337159	rs7201895	-0.005158883	0.001091651	2.29E-06
1181	Body mass index (BMI) || id:ukb-a-248	Non-cancer illness code self-reported: osteoporosis	ukb-a-248	ukb-a-87	337159	rs7218014	-0.005292175	0.001088139	1.15E-06
1182	Body mass index (BMI) || id:ukb-a-248	Non-cancer illness code self-reported: osteoporosis	ukb-a-248	ukb-a-87	337159	rs72697614	-0.005209989	0.001092233	1.84E-06
1183	Body mass index (BMI) || id:ukb-a-248	Non-cancer illness code self-reported: osteoporosis	ukb-a-248	ukb-a-87	337159	rs72820274	-0.005310543	0.001085333	9.93E-07
1184	Body mass index (BMI) || id:ukb-a-248	Non-cancer illness code self-reported: osteoporosis	ukb-a-248	ukb-a-87	337159	rs72892910	-0.005203579	0.001096522	2.08E-06
1185	Body mass index (BMI) || id:ukb-a-248	Non-cancer illness code self-reported: osteoporosis	ukb-a-248	ukb-a-87	337159	rs72976986	-0.005287934	0.001090002	1.23E-06
1186	Body mass index (BMI) || id:ukb-a-248	Non-cancer illness code self-reported: osteoporosis	ukb-a-248	ukb-a-87	337159	rs73050254	-0.00522405	0.001091794	1.71E-06
1187	Body mass index (BMI) || id:ukb-a-248	Non-cancer illness code self-reported: osteoporosis	ukb-a-248	ukb-a-87	337159	rs73144053	-0.005180708	0.001092009	2.09E-06
1188	Body mass index (BMI) || id:ukb-a-248	Non-cancer illness code self-reported: osteoporosis	ukb-a-248	ukb-a-87	337159	rs73169730	-0.00523089	0.001092538	1.69E-06
1189	Body mass index (BMI) || id:ukb-a-248	Non-cancer illness code self-reported: osteoporosis	ukb-a-248	ukb-a-87	337159	rs7321331	-0.005173436	0.001091959	2.16E-06
1190	Body mass index (BMI) || id:ukb-a-248	Non-cancer illness code self-reported: osteoporosis	ukb-a-248	ukb-a-87	337159	rs7331420	-0.00520735	0.001092173	1.86E-06
1191	Body mass index (BMI) || id:ukb-a-248	Non-cancer illness code self-reported: osteoporosis	ukb-a-248	ukb-a-87	337159	rs7498044	-0.005293485	0.001086261	1.10E-06
1192	Body mass index (BMI) || id:ukb-a-248	Non-cancer illness code self-reported: osteoporosis	ukb-a-248	ukb-a-87	337159	rs750090	-0.005203379	0.001092449	1.91E-06
1193	Body mass index (BMI) || id:ukb-a-248	Non-cancer illness code self-reported: osteoporosis	ukb-a-248	ukb-a-87	337159	rs75499503	-0.005176505	0.001092272	2.15E-06
1194	Body mass index (BMI) || id:ukb-a-248	Non-cancer illness code self-reported: osteoporosis	ukb-a-248	ukb-a-87	337159	rs7553158	-0.005089214	0.001086142	2.79E-06
1195	Body mass index (BMI) || id:ukb-a-248	Non-cancer illness code self-reported: osteoporosis	ukb-a-248	ukb-a-87	337159	rs75557510	-0.005069598	0.001084242	2.93E-06
1196	Body mass index (BMI) || id:ukb-a-248	Non-cancer illness code self-reported: osteoporosis	ukb-a-248	ukb-a-87	337159	rs756717	-0.005206888	0.001092332	1.87E-06
1197	Body mass index (BMI) || id:ukb-a-248	Non-cancer illness code self-reported: osteoporosis	ukb-a-248	ukb-a-87	337159	rs76040172	-0.005184338	0.001093004	2.10E-06
1198	Body mass index (BMI) || id:ukb-a-248	Non-cancer illness code self-reported: osteoporosis	ukb-a-248	ukb-a-87	337159	rs7701777	-0.005205985	0.001092535	1.89E-06
1199	Body mass index (BMI) || id:ukb-a-248	Non-cancer illness code self-reported: osteoporosis	ukb-a-248	ukb-a-87	337159	rs7707394	-0.005202207	0.001093362	1.96E-06
1200	Body mass index (BMI) || id:ukb-a-248	Non-cancer illness code self-reported: osteoporosis	ukb-a-248	ukb-a-87	337159	rs7719067	-0.005284366	0.001088653	1.21E-06
1201	Body mass index (BMI) || id:ukb-a-248	Non-cancer illness code self-reported: osteoporosis	ukb-a-248	ukb-a-87	337159	rs7723426	-0.005130838	0.00108797	2.41E-06
1202	Body mass index (BMI) || id:ukb-a-248	Non-cancer illness code self-reported: osteoporosis	ukb-a-248	ukb-a-87	337159	rs7755574	-0.005094132	0.001082748	2.54E-06
1203	Body mass index (BMI) || id:ukb-a-248	Non-cancer illness code self-reported: osteoporosis	ukb-a-248	ukb-a-87	337159	rs7774	-0.005186867	0.00109236	2.05E-06
1204	Body mass index (BMI) || id:ukb-a-248	Non-cancer illness code self-reported: osteoporosis	ukb-a-248	ukb-a-87	337159	rs778094	-0.005246303	0.001091051	1.52E-06
1205	Body mass index (BMI) || id:ukb-a-248	Non-cancer illness code self-reported: osteoporosis	ukb-a-248	ukb-a-87	337159	rs7852189	-0.005297458	0.001086632	1.09E-06
1206	Body mass index (BMI) || id:ukb-a-248	Non-cancer illness code self-reported: osteoporosis	ukb-a-248	ukb-a-87	337159	rs78565420	-0.005252686	0.001090707	1.47E-06
1207	Body mass index (BMI) || id:ukb-a-248	Non-cancer illness code self-reported: osteoporosis	ukb-a-248	ukb-a-87	337159	rs79113395	-0.005234945	0.001092676	1.66E-06
1208	Body mass index (BMI) || id:ukb-a-248	Non-cancer illness code self-reported: osteoporosis	ukb-a-248	ukb-a-87	337159	rs7933085	-0.005168421	0.001091844	2.21E-06
1209	Body mass index (BMI) || id:ukb-a-248	Non-cancer illness code self-reported: osteoporosis	ukb-a-248	ukb-a-87	337159	rs7941828	-0.005153897	0.001090816	2.30E-06
1210	Body mass index (BMI) || id:ukb-a-248	Non-cancer illness code self-reported: osteoporosis	ukb-a-248	ukb-a-87	337159	rs7952102	-0.005143365	0.001089943	2.37E-06
1211	Body mass index (BMI) || id:ukb-a-248	Non-cancer illness code self-reported: osteoporosis	ukb-a-248	ukb-a-87	337159	rs7992832	-0.005231572	0.001092079	1.66E-06
1212	Body mass index (BMI) || id:ukb-a-248	Non-cancer illness code self-reported: osteoporosis	ukb-a-248	ukb-a-87	337159	rs799449	-0.00514675	0.00109218	2.45E-06
1213	Body mass index (BMI) || id:ukb-a-248	Non-cancer illness code self-reported: osteoporosis	ukb-a-248	ukb-a-87	337159	rs8015400	-0.005136989	0.001091699	2.53E-06
1214	Body mass index (BMI) || id:ukb-a-248	Non-cancer illness code self-reported: osteoporosis	ukb-a-248	ukb-a-87	337159	rs80330591	-0.005208566	0.001092481	1.86E-06
1215	Body mass index (BMI) || id:ukb-a-248	Non-cancer illness code self-reported: osteoporosis	ukb-a-248	ukb-a-87	337159	rs8078135	-0.005208514	0.001093367	1.90E-06
1216	Body mass index (BMI) || id:ukb-a-248	Non-cancer illness code self-reported: osteoporosis	ukb-a-248	ukb-a-87	337159	rs8087074	-0.00513438	0.001089148	2.43E-06
1217	Body mass index (BMI) || id:ukb-a-248	Non-cancer illness code self-reported: osteoporosis	ukb-a-248	ukb-a-87	337159	rs8134638	-0.005106521	0.001085705	2.56E-06
1218	Body mass index (BMI) || id:ukb-a-248	Non-cancer illness code self-reported: osteoporosis	ukb-a-248	ukb-a-87	337159	rs815163	-0.005322665	0.001086269	9.59E-07
1219	Body mass index (BMI) || id:ukb-a-248	Non-cancer illness code self-reported: osteoporosis	ukb-a-248	ukb-a-87	337159	rs845084	-0.005237622	0.001092411	1.63E-06
1220	Body mass index (BMI) || id:ukb-a-248	Non-cancer illness code self-reported: osteoporosis	ukb-a-248	ukb-a-87	337159	rs862320	-0.005256083	0.001093242	1.53E-06
1221	Body mass index (BMI) || id:ukb-a-248	Non-cancer illness code self-reported: osteoporosis	ukb-a-248	ukb-a-87	337159	rs869400	-0.005281626	0.001092779	1.34E-06
1222	Body mass index (BMI) || id:ukb-a-248	Non-cancer illness code self-reported: osteoporosis	ukb-a-248	ukb-a-87	337159	rs879620	-0.005101299	0.001092191	3.00E-06
1223	Body mass index (BMI) || id:ukb-a-248	Non-cancer illness code self-reported: osteoporosis	ukb-a-248	ukb-a-87	337159	rs9267671	-0.005044376	0.001075997	2.76E-06
1224	Body mass index (BMI) || id:ukb-a-248	Non-cancer illness code self-reported: osteoporosis	ukb-a-248	ukb-a-87	337159	rs9291822	-0.005192335	0.001092131	1.99E-06
1225	Body mass index (BMI) || id:ukb-a-248	Non-cancer illness code self-reported: osteoporosis	ukb-a-248	ukb-a-87	337159	rs9320823	-0.005200668	0.001093174	1.96E-06
1226	Body mass index (BMI) || id:ukb-a-248	Non-cancer illness code self-reported: osteoporosis	ukb-a-248	ukb-a-87	337159	rs9342196	-0.005202188	0.001092167	1.91E-06
1227	Body mass index (BMI) || id:ukb-a-248	Non-cancer illness code self-reported: osteoporosis	ukb-a-248	ukb-a-87	337159	rs935166	-0.00526025	0.001090435	1.41E-06
1228	Body mass index (BMI) || id:ukb-a-248	Non-cancer illness code self-reported: osteoporosis	ukb-a-248	ukb-a-87	337159	rs9402104	-0.005299501	0.001084389	1.02E-06
1229	Body mass index (BMI) || id:ukb-a-248	Non-cancer illness code self-reported: osteoporosis	ukb-a-248	ukb-a-87	337159	rs946185	-0.00517614	0.001091823	2.13E-06
1230	Body mass index (BMI) || id:ukb-a-248	Non-cancer illness code self-reported: osteoporosis	ukb-a-248	ukb-a-87	337159	rs9515455	-0.005212954	0.001092934	1.85E-06
1231	Body mass index (BMI) || id:ukb-a-248	Non-cancer illness code self-reported: osteoporosis	ukb-a-248	ukb-a-87	337159	rs9527906	-0.00516441	0.001091037	2.21E-06
1232	Body mass index (BMI) || id:ukb-a-248	Non-cancer illness code self-reported: osteoporosis	ukb-a-248	ukb-a-87	337159	rs9641499	-0.005301693	0.001087556	1.09E-06
1233	Body mass index (BMI) || id:ukb-a-248	Non-cancer illness code self-reported: osteoporosis	ukb-a-248	ukb-a-87	337159	rs9688977	-0.005172538	0.001092339	2.19E-06
1234	Body mass index (BMI) || id:ukb-a-248	Non-cancer illness code self-reported: osteoporosis	ukb-a-248	ukb-a-87	337159	rs9843653	-0.005259389	0.001096615	1.62E-06
1235	Body mass index (BMI) || id:ukb-a-248	Non-cancer illness code self-reported: osteoporosis	ukb-a-248	ukb-a-87	337159	rs9847186	-0.005166	0.00109126	2.20E-06
1236	Body mass index (BMI) || id:ukb-a-248	Non-cancer illness code self-reported: osteoporosis	ukb-a-248	ukb-a-87	337159	All	-0.005202905	0.001089164	1.78E-06
1237	Leg fat percentage (right) || id:ukb-a-274	Non-cancer illness code self-reported: osteoporosis	ukb-a-274	ukb-a-87	337159	rs1013402	-0.004562757	0.002143107	0.033251082
1238	Leg fat percentage (right) || id:ukb-a-274	Non-cancer illness code self-reported: osteoporosis	ukb-a-274	ukb-a-87	337159	rs10209821	-0.004824413	0.002153671	0.025085202
1239	Leg fat percentage (right) || id:ukb-a-274	Non-cancer illness code self-reported: osteoporosis	ukb-a-274	ukb-a-87	337159	rs1046080	-0.004926026	0.002158939	0.022507745
1240	Leg fat percentage (right) || id:ukb-a-274	Non-cancer illness code self-reported: osteoporosis	ukb-a-274	ukb-a-87	337159	rs1056441	-0.0048846	0.002154162	0.023358629
1241	Leg fat percentage (right) || id:ukb-a-274	Non-cancer illness code self-reported: osteoporosis	ukb-a-274	ukb-a-87	337159	rs10732335	-0.005151667	0.002157844	0.016967362
1242	Leg fat percentage (right) || id:ukb-a-274	Non-cancer illness code self-reported: osteoporosis	ukb-a-274	ukb-a-87	337159	rs10756798	-0.004987232	0.002156084	0.020717308
1243	Leg fat percentage (right) || id:ukb-a-274	Non-cancer illness code self-reported: osteoporosis	ukb-a-274	ukb-a-87	337159	rs10787738	-0.004737867	0.002144685	0.027166298
1244	Leg fat percentage (right) || id:ukb-a-274	Non-cancer illness code self-reported: osteoporosis	ukb-a-274	ukb-a-87	337159	rs10823595	-0.005002968	0.002153909	0.020193181
1245	Leg fat percentage (right) || id:ukb-a-274	Non-cancer illness code self-reported: osteoporosis	ukb-a-274	ukb-a-87	337159	rs10835186	-0.005260926	0.002113702	0.012811626
1246	Leg fat percentage (right) || id:ukb-a-274	Non-cancer illness code self-reported: osteoporosis	ukb-a-274	ukb-a-87	337159	rs10883026	-0.004866128	0.002154226	0.02389116
1247	Leg fat percentage (right) || id:ukb-a-274	Non-cancer illness code self-reported: osteoporosis	ukb-a-274	ukb-a-87	337159	rs10938397	-0.004729927	0.002154618	0.028145602
1248	Leg fat percentage (right) || id:ukb-a-274	Non-cancer illness code self-reported: osteoporosis	ukb-a-274	ukb-a-87	337159	rs10995427	-0.005155302	0.002138272	0.015910344
1249	Leg fat percentage (right) || id:ukb-a-274	Non-cancer illness code self-reported: osteoporosis	ukb-a-274	ukb-a-87	337159	rs11012732	-0.005204526	0.00215101	0.015538751
1250	Leg fat percentage (right) || id:ukb-a-274	Non-cancer illness code self-reported: osteoporosis	ukb-a-274	ukb-a-87	337159	rs11062585	-0.004837192	0.002153836	0.024713611
1251	Leg fat percentage (right) || id:ukb-a-274	Non-cancer illness code self-reported: osteoporosis	ukb-a-274	ukb-a-87	337159	rs11150745	-0.004805803	0.002150078	0.025405819
1252	Leg fat percentage (right) || id:ukb-a-274	Non-cancer illness code self-reported: osteoporosis	ukb-a-274	ukb-a-87	337159	rs111743285	-0.004992411	0.002154679	0.020503225
1253	Leg fat percentage (right) || id:ukb-a-274	Non-cancer illness code self-reported: osteoporosis	ukb-a-274	ukb-a-87	337159	rs11187838	-0.004953982	0.002157728	0.02168014
1254	Leg fat percentage (right) || id:ukb-a-274	Non-cancer illness code self-reported: osteoporosis	ukb-a-274	ukb-a-87	337159	rs11264489	-0.005115922	0.002141135	0.016878192
1255	Leg fat percentage (right) || id:ukb-a-274	Non-cancer illness code self-reported: osteoporosis	ukb-a-274	ukb-a-87	337159	rs1127100	-0.004880796	0.002154403	0.023482153
1256	Leg fat percentage (right) || id:ukb-a-274	Non-cancer illness code self-reported: osteoporosis	ukb-a-274	ukb-a-87	337159	rs112852122	-0.00516766	0.002141301	0.015807611
1257	Leg fat percentage (right) || id:ukb-a-274	Non-cancer illness code self-reported: osteoporosis	ukb-a-274	ukb-a-87	337159	rs11474838	-0.005136105	0.002145127	0.016651538
1258	Leg fat percentage (right) || id:ukb-a-274	Non-cancer illness code self-reported: osteoporosis	ukb-a-274	ukb-a-87	337159	rs115584674	-0.005160933	0.002140408	0.01590053
1259	Leg fat percentage (right) || id:ukb-a-274	Non-cancer illness code self-reported: osteoporosis	ukb-a-274	ukb-a-87	337159	rs11642015	-0.004142014	0.002175174	0.056881307
1260	Leg fat percentage (right) || id:ukb-a-274	Non-cancer illness code self-reported: osteoporosis	ukb-a-274	ukb-a-87	337159	rs11688365	-0.005027903	0.002150578	0.019390858
1261	Leg fat percentage (right) || id:ukb-a-274	Non-cancer illness code self-reported: osteoporosis	ukb-a-274	ukb-a-87	337159	rs11695700	-0.004793206	0.00214536	0.025468604
1262	Leg fat percentage (right) || id:ukb-a-274	Non-cancer illness code self-reported: osteoporosis	ukb-a-274	ukb-a-87	337159	rs117068593	-0.004815321	0.0021511	0.025185893
1263	Leg fat percentage (right) || id:ukb-a-274	Non-cancer illness code self-reported: osteoporosis	ukb-a-274	ukb-a-87	337159	rs11782341	-0.004879382	0.002152521	0.023401119
1264	Leg fat percentage (right) || id:ukb-a-274	Non-cancer illness code self-reported: osteoporosis	ukb-a-274	ukb-a-87	337159	rs11824092	-0.004971942	0.002154105	0.020992256
1265	Leg fat percentage (right) || id:ukb-a-274	Non-cancer illness code self-reported: osteoporosis	ukb-a-274	ukb-a-87	337159	rs11841757	-0.005008764	0.002154744	0.020097198
1266	Leg fat percentage (right) || id:ukb-a-274	Non-cancer illness code self-reported: osteoporosis	ukb-a-274	ukb-a-87	337159	rs11866219	-0.005049068	0.002152926	0.019016255
1267	Leg fat percentage (right) || id:ukb-a-274	Non-cancer illness code self-reported: osteoporosis	ukb-a-274	ukb-a-87	337159	rs12042959	-0.005198111	0.002135658	0.014934542
1268	Leg fat percentage (right) || id:ukb-a-274	Non-cancer illness code self-reported: osteoporosis	ukb-a-274	ukb-a-87	337159	rs12049202	-0.004990099	0.002153983	0.020520897
1269	Leg fat percentage (right) || id:ukb-a-274	Non-cancer illness code self-reported: osteoporosis	ukb-a-274	ukb-a-87	337159	rs12055234	-0.005096718	0.002146599	0.017581165
1270	Leg fat percentage (right) || id:ukb-a-274	Non-cancer illness code self-reported: osteoporosis	ukb-a-274	ukb-a-87	337159	rs12103006	-0.004968646	0.00215391	0.02106584
1271	Leg fat percentage (right) || id:ukb-a-274	Non-cancer illness code self-reported: osteoporosis	ukb-a-274	ukb-a-87	337159	rs12124126	-0.004859485	0.002155166	0.024145443
1272	Leg fat percentage (right) || id:ukb-a-274	Non-cancer illness code self-reported: osteoporosis	ukb-a-274	ukb-a-87	337159	rs12140153	-0.004670987	0.00213441	0.028638946
1273	Leg fat percentage (right) || id:ukb-a-274	Non-cancer illness code self-reported: osteoporosis	ukb-a-274	ukb-a-87	337159	rs12148513	-0.004847185	0.002150377	0.024189283
1274	Leg fat percentage (right) || id:ukb-a-274	Non-cancer illness code self-reported: osteoporosis	ukb-a-274	ukb-a-87	337159	rs1225004	-0.00481989	0.002151837	0.025097735
1275	Leg fat percentage (right) || id:ukb-a-274	Non-cancer illness code self-reported: osteoporosis	ukb-a-274	ukb-a-87	337159	rs1225404	-0.005015582	0.002152385	0.019793297
1276	Leg fat percentage (right) || id:ukb-a-274	Non-cancer illness code self-reported: osteoporosis	ukb-a-274	ukb-a-87	337159	rs12292614	-0.004931579	0.002154494	0.022080882
1277	Leg fat percentage (right) || id:ukb-a-274	Non-cancer illness code self-reported: osteoporosis	ukb-a-274	ukb-a-87	337159	rs1229984	-0.004902245	0.002153503	0.022821781
1278	Leg fat percentage (right) || id:ukb-a-274	Non-cancer illness code self-reported: osteoporosis	ukb-a-274	ukb-a-87	337159	rs12316080	-0.005315864	0.002116169	0.012004146
1279	Leg fat percentage (right) || id:ukb-a-274	Non-cancer illness code self-reported: osteoporosis	ukb-a-274	ukb-a-87	337159	rs12339822	-0.005092574	0.002150108	0.017859433
1280	Leg fat percentage (right) || id:ukb-a-274	Non-cancer illness code self-reported: osteoporosis	ukb-a-274	ukb-a-87	337159	rs12355619	-0.005002841	0.002152391	0.020108454
1281	Leg fat percentage (right) || id:ukb-a-274	Non-cancer illness code self-reported: osteoporosis	ukb-a-274	ukb-a-87	337159	rs12367809	-0.004507296	0.00212496	0.033911644
1282	Leg fat percentage (right) || id:ukb-a-274	Non-cancer illness code self-reported: osteoporosis	ukb-a-274	ukb-a-87	337159	rs12438864	-0.004916858	0.002155468	0.022542001
1283	Leg fat percentage (right) || id:ukb-a-274	Non-cancer illness code self-reported: osteoporosis	ukb-a-274	ukb-a-87	337159	rs12462975	-0.00508725	0.002145864	0.017753299
1284	Leg fat percentage (right) || id:ukb-a-274	Non-cancer illness code self-reported: osteoporosis	ukb-a-274	ukb-a-87	337159	rs12477385	-0.005001186	0.002153909	0.020237726
1285	Leg fat percentage (right) || id:ukb-a-274	Non-cancer illness code self-reported: osteoporosis	ukb-a-274	ukb-a-87	337159	rs12503232	-0.004806095	0.002149947	0.025387904
1286	Leg fat percentage (right) || id:ukb-a-274	Non-cancer illness code self-reported: osteoporosis	ukb-a-274	ukb-a-87	337159	rs12548773	-0.004879488	0.002154127	0.023501588
1287	Leg fat percentage (right) || id:ukb-a-274	Non-cancer illness code self-reported: osteoporosis	ukb-a-274	ukb-a-87	337159	rs12583872	-0.004615255	0.002119378	0.029432407
1288	Leg fat percentage (right) || id:ukb-a-274	Non-cancer illness code self-reported: osteoporosis	ukb-a-274	ukb-a-87	337159	rs12619178	-0.004969881	0.002155071	0.021103178
1289	Leg fat percentage (right) || id:ukb-a-274	Non-cancer illness code self-reported: osteoporosis	ukb-a-274	ukb-a-87	337159	rs12679106	-0.004683901	0.002146825	0.029125758
1290	Leg fat percentage (right) || id:ukb-a-274	Non-cancer illness code self-reported: osteoporosis	ukb-a-274	ukb-a-87	337159	rs12716979	-0.005108749	0.002151163	0.017554768
1291	Leg fat percentage (right) || id:ukb-a-274	Non-cancer illness code self-reported: osteoporosis	ukb-a-274	ukb-a-87	337159	rs12806052	-0.004901704	0.002156146	0.023004308
1292	Leg fat percentage (right) || id:ukb-a-274	Non-cancer illness code self-reported: osteoporosis	ukb-a-274	ukb-a-87	337159	rs12890931	-0.004748373	0.002144614	0.02682245
1293	Leg fat percentage (right) || id:ukb-a-274	Non-cancer illness code self-reported: osteoporosis	ukb-a-274	ukb-a-87	337159	rs1296328	-0.004807759	0.002151423	0.025437864
1294	Leg fat percentage (right) || id:ukb-a-274	Non-cancer illness code self-reported: osteoporosis	ukb-a-274	ukb-a-87	337159	rs13056506	-0.004993259	0.002153365	0.020404961
1295	Leg fat percentage (right) || id:ukb-a-274	Non-cancer illness code self-reported: osteoporosis	ukb-a-274	ukb-a-87	337159	rs13062093	-0.005091981	0.002151702	0.017957635
1296	Leg fat percentage (right) || id:ukb-a-274	Non-cancer illness code self-reported: osteoporosis	ukb-a-274	ukb-a-87	337159	rs13135092	-0.005236187	0.002146395	0.01470654
1297	Leg fat percentage (right) || id:ukb-a-274	Non-cancer illness code self-reported: osteoporosis	ukb-a-274	ukb-a-87	337159	rs13427822	-0.004993279	0.002153681	0.020422935
1298	Leg fat percentage (right) || id:ukb-a-274	Non-cancer illness code self-reported: osteoporosis	ukb-a-274	ukb-a-87	337159	rs136309	-0.005109953	0.002142758	0.017090478
1299	Leg fat percentage (right) || id:ukb-a-274	Non-cancer illness code self-reported: osteoporosis	ukb-a-274	ukb-a-87	337159	rs138556772	-0.004810821	0.002147762	0.025095966
1300	Leg fat percentage (right) || id:ukb-a-274	Non-cancer illness code self-reported: osteoporosis	ukb-a-274	ukb-a-87	337159	rs1441264	-0.004791087	0.002148707	0.025763813
1301	Leg fat percentage (right) || id:ukb-a-274	Non-cancer illness code self-reported: osteoporosis	ukb-a-274	ukb-a-87	337159	rs1446585	-0.004829627	0.002151148	0.024759189
1302	Leg fat percentage (right) || id:ukb-a-274	Non-cancer illness code self-reported: osteoporosis	ukb-a-274	ukb-a-87	337159	rs1460940	-0.005051743	0.002157101	0.019185208
1303	Leg fat percentage (right) || id:ukb-a-274	Non-cancer illness code self-reported: osteoporosis	ukb-a-274	ukb-a-87	337159	rs1471740	-0.005033378	0.002152129	0.019346287
1304	Leg fat percentage (right) || id:ukb-a-274	Non-cancer illness code self-reported: osteoporosis	ukb-a-274	ukb-a-87	337159	rs1477290	-0.004931393	0.002156947	0.02223769
1305	Leg fat percentage (right) || id:ukb-a-274	Non-cancer illness code self-reported: osteoporosis	ukb-a-274	ukb-a-87	337159	rs147730268	-0.004942657	0.002156492	0.021906242
1306	Leg fat percentage (right) || id:ukb-a-274	Non-cancer illness code self-reported: osteoporosis	ukb-a-274	ukb-a-87	337159	rs1486921	-0.005028843	0.002150477	0.019362502
1307	Leg fat percentage (right) || id:ukb-a-274	Non-cancer illness code self-reported: osteoporosis	ukb-a-274	ukb-a-87	337159	rs1490382	-0.004803389	0.00214726	0.025287282
1308	Leg fat percentage (right) || id:ukb-a-274	Non-cancer illness code self-reported: osteoporosis	ukb-a-274	ukb-a-87	337159	rs1503527	-0.004853127	0.002153171	0.024199671
1309	Leg fat percentage (right) || id:ukb-a-274	Non-cancer illness code self-reported: osteoporosis	ukb-a-274	ukb-a-87	337159	rs1524445	-0.005070366	0.00214958	0.018335625
1310	Leg fat percentage (right) || id:ukb-a-274	Non-cancer illness code self-reported: osteoporosis	ukb-a-274	ukb-a-87	337159	rs1538742	-0.004983895	0.002155652	0.020777001
1311	Leg fat percentage (right) || id:ukb-a-274	Non-cancer illness code self-reported: osteoporosis	ukb-a-274	ukb-a-87	337159	rs1568489	-0.005007838	0.002152084	0.019966809
1312	Leg fat percentage (right) || id:ukb-a-274	Non-cancer illness code self-reported: osteoporosis	ukb-a-274	ukb-a-87	337159	rs1653892	-0.00493947	0.002155105	0.021906425
1313	Leg fat percentage (right) || id:ukb-a-274	Non-cancer illness code self-reported: osteoporosis	ukb-a-274	ukb-a-87	337159	rs17024393	-0.004867502	0.002152851	0.023761973
1314	Leg fat percentage (right) || id:ukb-a-274	Non-cancer illness code self-reported: osteoporosis	ukb-a-274	ukb-a-87	337159	rs17222916	-0.005051708	0.002148693	0.018719972
1315	Leg fat percentage (right) || id:ukb-a-274	Non-cancer illness code self-reported: osteoporosis	ukb-a-274	ukb-a-87	337159	rs17522122	-0.004951253	0.0021542	0.021537999
1316	Leg fat percentage (right) || id:ukb-a-274	Non-cancer illness code self-reported: osteoporosis	ukb-a-274	ukb-a-87	337159	rs1783541	-0.004726102	0.002141807	0.027342297
1317	Leg fat percentage (right) || id:ukb-a-274	Non-cancer illness code self-reported: osteoporosis	ukb-a-274	ukb-a-87	337159	rs1788808	-0.004852027	0.002154987	0.024351754
1318	Leg fat percentage (right) || id:ukb-a-274	Non-cancer illness code self-reported: osteoporosis	ukb-a-274	ukb-a-87	337159	rs1928496	-0.004852856	0.002153307	0.024216553
1319	Leg fat percentage (right) || id:ukb-a-274	Non-cancer illness code self-reported: osteoporosis	ukb-a-274	ukb-a-87	337159	rs2033530	-0.004938349	0.002154336	0.02188925
1320	Leg fat percentage (right) || id:ukb-a-274	Non-cancer illness code self-reported: osteoporosis	ukb-a-274	ukb-a-87	337159	rs2034768	-0.004802335	0.002151546	0.02561239
1321	Leg fat percentage (right) || id:ukb-a-274	Non-cancer illness code self-reported: osteoporosis	ukb-a-274	ukb-a-87	337159	rs208477	-0.004862101	0.002151322	0.023818003
1322	Leg fat percentage (right) || id:ukb-a-274	Non-cancer illness code self-reported: osteoporosis	ukb-a-274	ukb-a-87	337159	rs2089054	-0.005060126	0.002147616	0.018464953
1323	Leg fat percentage (right) || id:ukb-a-274	Non-cancer illness code self-reported: osteoporosis	ukb-a-274	ukb-a-87	337159	rs2161796	-0.005097383	0.002147862	0.017632994
1324	Leg fat percentage (right) || id:ukb-a-274	Non-cancer illness code self-reported: osteoporosis	ukb-a-274	ukb-a-87	337159	rs2172131	-0.005048064	0.002152847	0.019035661
1325	Leg fat percentage (right) || id:ukb-a-274	Non-cancer illness code self-reported: osteoporosis	ukb-a-274	ukb-a-87	337159	rs2241743	-0.004890146	0.002153253	0.023143922
1326	Leg fat percentage (right) || id:ukb-a-274	Non-cancer illness code self-reported: osteoporosis	ukb-a-274	ukb-a-87	337159	rs228443	-0.005051208	0.002149031	0.018750268
1327	Leg fat percentage (right) || id:ukb-a-274	Non-cancer illness code self-reported: osteoporosis	ukb-a-274	ukb-a-87	337159	rs2285639	-0.00505021	0.002152184	0.018948054
1328	Leg fat percentage (right) || id:ukb-a-274	Non-cancer illness code self-reported: osteoporosis	ukb-a-274	ukb-a-87	337159	rs2289379	-0.00474596	0.002147997	0.027141159
1329	Leg fat percentage (right) || id:ukb-a-274	Non-cancer illness code self-reported: osteoporosis	ukb-a-274	ukb-a-87	337159	rs2307111	-0.004624646	0.00214333	0.030951786
1330	Leg fat percentage (right) || id:ukb-a-274	Non-cancer illness code self-reported: osteoporosis	ukb-a-274	ukb-a-87	337159	rs2318543	-0.004951936	0.002154187	0.021519153
1331	Leg fat percentage (right) || id:ukb-a-274	Non-cancer illness code self-reported: osteoporosis	ukb-a-274	ukb-a-87	337159	rs236671	-0.005028474	0.002153074	0.019518049
1332	Leg fat percentage (right) || id:ukb-a-274	Non-cancer illness code self-reported: osteoporosis	ukb-a-274	ukb-a-87	337159	rs2370982	-0.004825024	0.002155671	0.025201919
1333	Leg fat percentage (right) || id:ukb-a-274	Non-cancer illness code self-reported: osteoporosis	ukb-a-274	ukb-a-87	337159	rs2398861	-0.004650997	0.002139014	0.029677715
1334	Leg fat percentage (right) || id:ukb-a-274	Non-cancer illness code self-reported: osteoporosis	ukb-a-274	ukb-a-87	337159	rs241459	-0.004826816	0.002154174	0.025046727
1335	Leg fat percentage (right) || id:ukb-a-274	Non-cancer illness code self-reported: osteoporosis	ukb-a-274	ukb-a-87	337159	rs2436772	-0.004811748	0.002151634	0.025330628
1336	Leg fat percentage (right) || id:ukb-a-274	Non-cancer illness code self-reported: osteoporosis	ukb-a-274	ukb-a-87	337159	rs2606228	-0.00502088	0.002150882	0.019578175
1337	Leg fat percentage (right) || id:ukb-a-274	Non-cancer illness code self-reported: osteoporosis	ukb-a-274	ukb-a-87	337159	rs2702123	-0.004920008	0.002153846	0.022354531
1338	Leg fat percentage (right) || id:ukb-a-274	Non-cancer illness code self-reported: osteoporosis	ukb-a-274	ukb-a-87	337159	rs2721965	-0.005197468	0.002139603	0.015133274
1339	Leg fat percentage (right) || id:ukb-a-274	Non-cancer illness code self-reported: osteoporosis	ukb-a-274	ukb-a-87	337159	rs2725370	-0.004904394	0.002155017	0.022857775
1340	Leg fat percentage (right) || id:ukb-a-274	Non-cancer illness code self-reported: osteoporosis	ukb-a-274	ukb-a-87	337159	rs2802295	-0.004878855	0.002152287	0.023400988
1341	Leg fat percentage (right) || id:ukb-a-274	Non-cancer illness code self-reported: osteoporosis	ukb-a-274	ukb-a-87	337159	rs2814967	-0.004956916	0.002158821	0.021668888
1342	Leg fat percentage (right) || id:ukb-a-274	Non-cancer illness code self-reported: osteoporosis	ukb-a-274	ukb-a-87	337159	rs2861685	-0.004906112	0.002154543	0.022780179
1343	Leg fat percentage (right) || id:ukb-a-274	Non-cancer illness code self-reported: osteoporosis	ukb-a-274	ukb-a-87	337159	rs2867131	-0.00458255	0.002146358	0.032758088
1344	Leg fat percentage (right) || id:ukb-a-274	Non-cancer illness code self-reported: osteoporosis	ukb-a-274	ukb-a-87	337159	rs28726372	-0.004977933	0.002153469	0.020800387
1345	Leg fat percentage (right) || id:ukb-a-274	Non-cancer illness code self-reported: osteoporosis	ukb-a-274	ukb-a-87	337159	rs2955242	-0.004850479	0.002152248	0.024216314
1346	Leg fat percentage (right) || id:ukb-a-274	Non-cancer illness code self-reported: osteoporosis	ukb-a-274	ukb-a-87	337159	rs2963457	-0.004880306	0.002153415	0.023432422
1347	Leg fat percentage (right) || id:ukb-a-274	Non-cancer illness code self-reported: osteoporosis	ukb-a-274	ukb-a-87	337159	rs34117444	-0.004990813	0.002153361	0.020466435
1348	Leg fat percentage (right) || id:ukb-a-274	Non-cancer illness code self-reported: osteoporosis	ukb-a-274	ukb-a-87	337159	rs34234296	-0.005115265	0.002142085	0.016941078
1349	Leg fat percentage (right) || id:ukb-a-274	Non-cancer illness code self-reported: osteoporosis	ukb-a-274	ukb-a-87	337159	rs34424	-0.004795603	0.002152664	0.025897015
1350	Leg fat percentage (right) || id:ukb-a-274	Non-cancer illness code self-reported: osteoporosis	ukb-a-274	ukb-a-87	337159	rs34769775	-0.004985021	0.002154117	0.020657715
1351	Leg fat percentage (right) || id:ukb-a-274	Non-cancer illness code self-reported: osteoporosis	ukb-a-274	ukb-a-87	337159	rs350832	-0.005060708	0.002155151	0.018864814
1352	Leg fat percentage (right) || id:ukb-a-274	Non-cancer illness code self-reported: osteoporosis	ukb-a-274	ukb-a-87	337159	rs362307	-0.004950765	0.002154378	0.021561664
1353	Leg fat percentage (right) || id:ukb-a-274	Non-cancer illness code self-reported: osteoporosis	ukb-a-274	ukb-a-87	337159	rs3749473	-0.004947194	0.002154275	0.021649928
1354	Leg fat percentage (right) || id:ukb-a-274	Non-cancer illness code self-reported: osteoporosis	ukb-a-274	ukb-a-87	337159	rs3764002	-0.005251313	0.002141028	0.014178607
1355	Leg fat percentage (right) || id:ukb-a-274	Non-cancer illness code self-reported: osteoporosis	ukb-a-274	ukb-a-87	337159	rs3770781	-0.004944114	0.002154671	0.021755911
1356	Leg fat percentage (right) || id:ukb-a-274	Non-cancer illness code self-reported: osteoporosis	ukb-a-274	ukb-a-87	337159	rs3784699	-0.004997228	0.002157688	0.020557674
1357	Leg fat percentage (right) || id:ukb-a-274	Non-cancer illness code self-reported: osteoporosis	ukb-a-274	ukb-a-87	337159	rs3803286	-0.004781646	0.002150091	0.026153361
1358	Leg fat percentage (right) || id:ukb-a-274	Non-cancer illness code self-reported: osteoporosis	ukb-a-274	ukb-a-87	337159	rs4073582	-0.004857924	0.002154685	0.024159269
1359	Leg fat percentage (right) || id:ukb-a-274	Non-cancer illness code self-reported: osteoporosis	ukb-a-274	ukb-a-87	337159	rs429358	-0.005132429	0.002148325	0.01689256
1360	Leg fat percentage (right) || id:ukb-a-274	Non-cancer illness code self-reported: osteoporosis	ukb-a-274	ukb-a-87	337159	rs4322261	-0.00500714	0.002152589	0.020013171
1361	Leg fat percentage (right) || id:ukb-a-274	Non-cancer illness code self-reported: osteoporosis	ukb-a-274	ukb-a-87	337159	rs4467770	-0.004712798	0.002141193	0.027734974
1362	Leg fat percentage (right) || id:ukb-a-274	Non-cancer illness code self-reported: osteoporosis	ukb-a-274	ukb-a-87	337159	rs4471907	-0.004952395	0.002154468	0.021524128
1363	Leg fat percentage (right) || id:ukb-a-274	Non-cancer illness code self-reported: osteoporosis	ukb-a-274	ukb-a-87	337159	rs4503172	-0.005091469	0.002149114	0.017831364
1364	Leg fat percentage (right) || id:ukb-a-274	Non-cancer illness code self-reported: osteoporosis	ukb-a-274	ukb-a-87	337159	rs450779	-0.004843566	0.002150961	0.024333995
1365	Leg fat percentage (right) || id:ukb-a-274	Non-cancer illness code self-reported: osteoporosis	ukb-a-274	ukb-a-87	337159	rs45593734	-0.004885827	0.002152776	0.023235056
1366	Leg fat percentage (right) || id:ukb-a-274	Non-cancer illness code self-reported: osteoporosis	ukb-a-274	ukb-a-87	337159	rs4671328	-0.004901969	0.002154987	0.022923398
1367	Leg fat percentage (right) || id:ukb-a-274	Non-cancer illness code self-reported: osteoporosis	ukb-a-274	ukb-a-87	337159	rs4682711	-0.005012972	0.002152492	0.019863563
1368	Leg fat percentage (right) || id:ukb-a-274	Non-cancer illness code self-reported: osteoporosis	ukb-a-274	ukb-a-87	337159	rs4690324	-0.00490566	0.002153437	0.022722964
1369	Leg fat percentage (right) || id:ukb-a-274	Non-cancer illness code self-reported: osteoporosis	ukb-a-274	ukb-a-87	337159	rs4718964	-0.004931383	0.002155086	0.022122771
1370	Leg fat percentage (right) || id:ukb-a-274	Non-cancer illness code self-reported: osteoporosis	ukb-a-274	ukb-a-87	337159	rs4737526	-0.004901831	0.002153603	0.022839597
1371	Leg fat percentage (right) || id:ukb-a-274	Non-cancer illness code self-reported: osteoporosis	ukb-a-274	ukb-a-87	337159	rs4759318	-0.005297157	0.002102011	0.011734076
1372	Leg fat percentage (right) || id:ukb-a-274	Non-cancer illness code self-reported: osteoporosis	ukb-a-274	ukb-a-87	337159	rs4762962	-0.005024785	0.002151008	0.01949049
1373	Leg fat percentage (right) || id:ukb-a-274	Non-cancer illness code self-reported: osteoporosis	ukb-a-274	ukb-a-87	337159	rs4790292	-0.00477559	0.002153663	0.026593958
1374	Leg fat percentage (right) || id:ukb-a-274	Non-cancer illness code self-reported: osteoporosis	ukb-a-274	ukb-a-87	337159	rs497418	-0.00503826	0.002149455	0.019079671
1375	Leg fat percentage (right) || id:ukb-a-274	Non-cancer illness code self-reported: osteoporosis	ukb-a-274	ukb-a-87	337159	rs4981693	-0.004982609	0.002153532	0.020684632
1376	Leg fat percentage (right) || id:ukb-a-274	Non-cancer illness code self-reported: osteoporosis	ukb-a-274	ukb-a-87	337159	rs513280	-0.005179789	0.002135982	0.015307752
1377	Leg fat percentage (right) || id:ukb-a-274	Non-cancer illness code self-reported: osteoporosis	ukb-a-274	ukb-a-87	337159	rs525101	-0.005171591	0.002141536	0.015739626
1378	Leg fat percentage (right) || id:ukb-a-274	Non-cancer illness code self-reported: osteoporosis	ukb-a-274	ukb-a-87	337159	rs529200	-0.004879116	0.002152349	0.023397619
1379	Leg fat percentage (right) || id:ukb-a-274	Non-cancer illness code self-reported: osteoporosis	ukb-a-274	ukb-a-87	337159	rs538656	-0.004833627	0.002160154	0.025245139
1380	Leg fat percentage (right) || id:ukb-a-274	Non-cancer illness code self-reported: osteoporosis	ukb-a-274	ukb-a-87	337159	rs539515	-0.004897019	0.002160801	0.023433179
1381	Leg fat percentage (right) || id:ukb-a-274	Non-cancer illness code self-reported: osteoporosis	ukb-a-274	ukb-a-87	337159	rs55714539	-0.005171962	0.00215164	0.016228775
1382	Leg fat percentage (right) || id:ukb-a-274	Non-cancer illness code self-reported: osteoporosis	ukb-a-274	ukb-a-87	337159	rs56375099	-0.005088333	0.002145889	0.017730428
1383	Leg fat percentage (right) || id:ukb-a-274	Non-cancer illness code self-reported: osteoporosis	ukb-a-274	ukb-a-87	337159	rs56399737	-0.004801746	0.002147302	0.025340245
1384	Leg fat percentage (right) || id:ukb-a-274	Non-cancer illness code self-reported: osteoporosis	ukb-a-274	ukb-a-87	337159	rs56803094	-0.004945691	0.002154037	0.021675287
1385	Leg fat percentage (right) || id:ukb-a-274	Non-cancer illness code self-reported: osteoporosis	ukb-a-274	ukb-a-87	337159	rs57803	-0.004791728	0.002145778	0.025542634
1386	Leg fat percentage (right) || id:ukb-a-274	Non-cancer illness code self-reported: osteoporosis	ukb-a-274	ukb-a-87	337159	rs59104534	-0.004968389	0.002153958	0.021075333
1387	Leg fat percentage (right) || id:ukb-a-274	Non-cancer illness code self-reported: osteoporosis	ukb-a-274	ukb-a-87	337159	rs59227842	-0.005172076	0.002147917	0.016042424
1388	Leg fat percentage (right) || id:ukb-a-274	Non-cancer illness code self-reported: osteoporosis	ukb-a-274	ukb-a-87	337159	rs6103254	-0.004840956	0.002150775	0.024398473
1389	Leg fat percentage (right) || id:ukb-a-274	Non-cancer illness code self-reported: osteoporosis	ukb-a-274	ukb-a-87	337159	rs61826877	-0.004859745	0.00215153	0.023899593
1390	Leg fat percentage (right) || id:ukb-a-274	Non-cancer illness code self-reported: osteoporosis	ukb-a-274	ukb-a-87	337159	rs62011698	-0.004824708	0.00214898	0.024760734
1391	Leg fat percentage (right) || id:ukb-a-274	Non-cancer illness code self-reported: osteoporosis	ukb-a-274	ukb-a-87	337159	rs62106258	-0.00506878	0.002157838	0.01882346
1392	Leg fat percentage (right) || id:ukb-a-274	Non-cancer illness code self-reported: osteoporosis	ukb-a-274	ukb-a-87	337159	rs62147189	-0.004827906	0.002149384	0.024692417
1393	Leg fat percentage (right) || id:ukb-a-274	Non-cancer illness code self-reported: osteoporosis	ukb-a-274	ukb-a-87	337159	rs62261725	-0.004764597	0.00215279	0.026882511
1394	Leg fat percentage (right) || id:ukb-a-274	Non-cancer illness code self-reported: osteoporosis	ukb-a-274	ukb-a-87	337159	rs62443626	-0.004804361	0.002146862	0.025230632
1395	Leg fat percentage (right) || id:ukb-a-274	Non-cancer illness code self-reported: osteoporosis	ukb-a-274	ukb-a-87	337159	rs62444907	-0.00499728	0.002153146	0.020291138
1396	Leg fat percentage (right) || id:ukb-a-274	Non-cancer illness code self-reported: osteoporosis	ukb-a-274	ukb-a-87	337159	rs6561575	-0.004973475	0.002153359	0.02090834
1397	Leg fat percentage (right) || id:ukb-a-274	Non-cancer illness code self-reported: osteoporosis	ukb-a-274	ukb-a-87	337159	rs6575340	-0.00484839	0.002153433	0.02435579
1398	Leg fat percentage (right) || id:ukb-a-274	Non-cancer illness code self-reported: osteoporosis	ukb-a-274	ukb-a-87	337159	rs6674970	-0.004897162	0.002153151	0.022940945
1399	Leg fat percentage (right) || id:ukb-a-274	Non-cancer illness code self-reported: osteoporosis	ukb-a-274	ukb-a-87	337159	rs670104	-0.00481674	0.002147893	0.024926393
1400	Leg fat percentage (right) || id:ukb-a-274	Non-cancer illness code self-reported: osteoporosis	ukb-a-274	ukb-a-87	337159	rs6711584	-0.005123387	0.002143155	0.016821717
1401	Leg fat percentage (right) || id:ukb-a-274	Non-cancer illness code self-reported: osteoporosis	ukb-a-274	ukb-a-87	337159	rs6717858	-0.00522879	0.002142824	0.014681587
1402	Leg fat percentage (right) || id:ukb-a-274	Non-cancer illness code self-reported: osteoporosis	ukb-a-274	ukb-a-87	337159	rs6720868	-0.005057957	0.00215463	0.018900727
1403	Leg fat percentage (right) || id:ukb-a-274	Non-cancer illness code self-reported: osteoporosis	ukb-a-274	ukb-a-87	337159	rs6723465	-0.004826856	0.002150194	0.024777987
1404	Leg fat percentage (right) || id:ukb-a-274	Non-cancer illness code self-reported: osteoporosis	ukb-a-274	ukb-a-87	337159	rs6739755	-0.004796866	0.00215064	0.025718493
1405	Leg fat percentage (right) || id:ukb-a-274	Non-cancer illness code self-reported: osteoporosis	ukb-a-274	ukb-a-87	337159	rs6861649	-0.004847375	0.002152669	0.024335094
1406	Leg fat percentage (right) || id:ukb-a-274	Non-cancer illness code self-reported: osteoporosis	ukb-a-274	ukb-a-87	337159	rs6888037	-0.00516085	0.002159972	0.016879911
1407	Leg fat percentage (right) || id:ukb-a-274	Non-cancer illness code self-reported: osteoporosis	ukb-a-274	ukb-a-87	337159	rs6925197	-0.004952076	0.002154027	0.021505791
1408	Leg fat percentage (right) || id:ukb-a-274	Non-cancer illness code self-reported: osteoporosis	ukb-a-274	ukb-a-87	337159	rs6977416	-0.004960009	0.002153529	0.021267574
1409	Leg fat percentage (right) || id:ukb-a-274	Non-cancer illness code self-reported: osteoporosis	ukb-a-274	ukb-a-87	337159	rs6992604	-0.005076239	0.00214727	0.018076734
1410	Leg fat percentage (right) || id:ukb-a-274	Non-cancer illness code self-reported: osteoporosis	ukb-a-274	ukb-a-87	337159	rs7006629	-0.004958793	0.002154098	0.021333627
1411	Leg fat percentage (right) || id:ukb-a-274	Non-cancer illness code self-reported: osteoporosis	ukb-a-274	ukb-a-87	337159	rs7027304	-0.004976677	0.002153341	0.020825003
1412	Leg fat percentage (right) || id:ukb-a-274	Non-cancer illness code self-reported: osteoporosis	ukb-a-274	ukb-a-87	337159	rs704061	-0.004994879	0.002153524	0.020373473
1413	Leg fat percentage (right) || id:ukb-a-274	Non-cancer illness code self-reported: osteoporosis	ukb-a-274	ukb-a-87	337159	rs7117842	-0.004914097	0.002154863	0.022579918
1414	Leg fat percentage (right) || id:ukb-a-274	Non-cancer illness code self-reported: osteoporosis	ukb-a-274	ukb-a-87	337159	rs7124681	-0.004761376	0.002157768	0.027340534
1415	Leg fat percentage (right) || id:ukb-a-274	Non-cancer illness code self-reported: osteoporosis	ukb-a-274	ukb-a-87	337159	rs7164782	-0.005134494	0.002152148	0.017044158
1416	Leg fat percentage (right) || id:ukb-a-274	Non-cancer illness code self-reported: osteoporosis	ukb-a-274	ukb-a-87	337159	rs719802	-0.005017593	0.002151895	0.019715969
1417	Leg fat percentage (right) || id:ukb-a-274	Non-cancer illness code self-reported: osteoporosis	ukb-a-274	ukb-a-87	337159	rs7250833	-0.004924906	0.002156008	0.022355646
1418	Leg fat percentage (right) || id:ukb-a-274	Non-cancer illness code self-reported: osteoporosis	ukb-a-274	ukb-a-87	337159	rs7259070	-0.0048227	0.002148852	0.024812167
1419	Leg fat percentage (right) || id:ukb-a-274	Non-cancer illness code self-reported: osteoporosis	ukb-a-274	ukb-a-87	337159	rs72677847	-0.004928842	0.00215382	0.022113155
1420	Leg fat percentage (right) || id:ukb-a-274	Non-cancer illness code self-reported: osteoporosis	ukb-a-274	ukb-a-87	337159	rs72823964	-0.00490417	0.002153754	0.022784228
1421	Leg fat percentage (right) || id:ukb-a-274	Non-cancer illness code self-reported: osteoporosis	ukb-a-274	ukb-a-87	337159	rs72892910	-0.004891235	0.002158942	0.023477679
1422	Leg fat percentage (right) || id:ukb-a-274	Non-cancer illness code self-reported: osteoporosis	ukb-a-274	ukb-a-87	337159	rs73213501	-0.005000201	0.00215262	0.020187505
1423	Leg fat percentage (right) || id:ukb-a-274	Non-cancer illness code self-reported: osteoporosis	ukb-a-274	ukb-a-87	337159	rs7498044	-0.005123953	0.002141862	0.016743647
1424	Leg fat percentage (right) || id:ukb-a-274	Non-cancer illness code self-reported: osteoporosis	ukb-a-274	ukb-a-87	337159	rs7498665	-0.004669616	0.002146207	0.029573713
1425	Leg fat percentage (right) || id:ukb-a-274	Non-cancer illness code self-reported: osteoporosis	ukb-a-274	ukb-a-87	337159	rs75499503	-0.004851762	0.002156591	0.024465631
1426	Leg fat percentage (right) || id:ukb-a-274	Non-cancer illness code self-reported: osteoporosis	ukb-a-274	ukb-a-87	337159	rs75557510	-0.004638272	0.002133749	0.029722714
1427	Leg fat percentage (right) || id:ukb-a-274	Non-cancer illness code self-reported: osteoporosis	ukb-a-274	ukb-a-87	337159	rs7591494	-0.004891696	0.002153589	0.02312179
1428	Leg fat percentage (right) || id:ukb-a-274	Non-cancer illness code self-reported: osteoporosis	ukb-a-274	ukb-a-87	337159	rs76040172	-0.004879385	0.002155339	0.023582754
1429	Leg fat percentage (right) || id:ukb-a-274	Non-cancer illness code self-reported: osteoporosis	ukb-a-274	ukb-a-87	337159	rs7649970	-0.005212861	0.002149633	0.015308388
1430	Leg fat percentage (right) || id:ukb-a-274	Non-cancer illness code self-reported: osteoporosis	ukb-a-274	ukb-a-87	337159	rs76824303	-0.004961114	0.002153547	0.021239817
1431	Leg fat percentage (right) || id:ukb-a-274	Non-cancer illness code self-reported: osteoporosis	ukb-a-274	ukb-a-87	337159	rs7700107	-0.004997629	0.002155541	0.020422004
1432	Leg fat percentage (right) || id:ukb-a-274	Non-cancer illness code self-reported: osteoporosis	ukb-a-274	ukb-a-87	337159	rs7707394	-0.004916234	0.00215486	0.022521071
1433	Leg fat percentage (right) || id:ukb-a-274	Non-cancer illness code self-reported: osteoporosis	ukb-a-274	ukb-a-87	337159	rs77162980	-0.004908379	0.002155343	0.022767859
1434	Leg fat percentage (right) || id:ukb-a-274	Non-cancer illness code self-reported: osteoporosis	ukb-a-274	ukb-a-87	337159	rs7719067	-0.005086585	0.002146623	0.017808555
1435	Leg fat percentage (right) || id:ukb-a-274	Non-cancer illness code self-reported: osteoporosis	ukb-a-274	ukb-a-87	337159	rs7774	-0.004891033	0.002153496	0.023134522
1436	Leg fat percentage (right) || id:ukb-a-274	Non-cancer illness code self-reported: osteoporosis	ukb-a-274	ukb-a-87	337159	rs7826830	-0.00494742	0.002153875	0.021619568
1437	Leg fat percentage (right) || id:ukb-a-274	Non-cancer illness code self-reported: osteoporosis	ukb-a-274	ukb-a-87	337159	rs7831711	-0.00490796	0.002153415	0.022658052
1438	Leg fat percentage (right) || id:ukb-a-274	Non-cancer illness code self-reported: osteoporosis	ukb-a-274	ukb-a-87	337159	rs7893571	-0.005053205	0.002148913	0.018697061
1439	Leg fat percentage (right) || id:ukb-a-274	Non-cancer illness code self-reported: osteoporosis	ukb-a-274	ukb-a-87	337159	rs7896727	-0.004848563	0.002153166	0.024333049
1440	Leg fat percentage (right) || id:ukb-a-274	Non-cancer illness code self-reported: osteoporosis	ukb-a-274	ukb-a-87	337159	rs79113395	-0.00497887	0.002154035	0.020809938
1441	Leg fat percentage (right) || id:ukb-a-274	Non-cancer illness code self-reported: osteoporosis	ukb-a-274	ukb-a-87	337159	rs7978070	-0.004783306	0.002144983	0.025747661
1442	Leg fat percentage (right) || id:ukb-a-274	Non-cancer illness code self-reported: osteoporosis	ukb-a-274	ukb-a-87	337159	rs7987928	-0.00488985	0.002154104	0.023206631
1443	Leg fat percentage (right) || id:ukb-a-274	Non-cancer illness code self-reported: osteoporosis	ukb-a-274	ukb-a-87	337159	rs8073510	-0.005159231	0.00214833	0.016327649
1444	Leg fat percentage (right) || id:ukb-a-274	Non-cancer illness code self-reported: osteoporosis	ukb-a-274	ukb-a-87	337159	rs8112818	-0.004969064	0.00215559	0.021155421
1445	Leg fat percentage (right) || id:ukb-a-274	Non-cancer illness code self-reported: osteoporosis	ukb-a-274	ukb-a-87	337159	rs819168	-0.004872401	0.002153122	0.023638972
1446	Leg fat percentage (right) || id:ukb-a-274	Non-cancer illness code self-reported: osteoporosis	ukb-a-274	ukb-a-87	337159	rs874758	-0.004918001	0.002153708	0.022400716
1447	Leg fat percentage (right) || id:ukb-a-274	Non-cancer illness code self-reported: osteoporosis	ukb-a-274	ukb-a-87	337159	rs878206	-0.005023462	0.002152235	0.019592166
1448	Leg fat percentage (right) || id:ukb-a-274	Non-cancer illness code self-reported: osteoporosis	ukb-a-274	ukb-a-87	337159	rs879620	-0.004741724	0.002147876	0.027269783
1449	Leg fat percentage (right) || id:ukb-a-274	Non-cancer illness code self-reported: osteoporosis	ukb-a-274	ukb-a-87	337159	rs9320823	-0.004917086	0.002159141	0.022766297
1450	Leg fat percentage (right) || id:ukb-a-274	Non-cancer illness code self-reported: osteoporosis	ukb-a-274	ukb-a-87	337159	rs9508857	-0.00475795	0.002143304	0.026424602
1451	Leg fat percentage (right) || id:ukb-a-274	Non-cancer illness code self-reported: osteoporosis	ukb-a-274	ukb-a-87	337159	rs9515455	-0.004948623	0.002157297	0.021796235
1452	Leg fat percentage (right) || id:ukb-a-274	Non-cancer illness code self-reported: osteoporosis	ukb-a-274	ukb-a-87	337159	rs972283	-0.00507265	0.002149721	0.018290775
1453	Leg fat percentage (right) || id:ukb-a-274	Non-cancer illness code self-reported: osteoporosis	ukb-a-274	ukb-a-87	337159	rs9803921	-0.00492027	0.00215387	0.022348862
1454	Leg fat percentage (right) || id:ukb-a-274	Non-cancer illness code self-reported: osteoporosis	ukb-a-274	ukb-a-87	337159	rs9839081	-0.004911112	0.002153933	0.022603705
1455	Leg fat percentage (right) || id:ukb-a-274	Non-cancer illness code self-reported: osteoporosis	ukb-a-274	ukb-a-87	337159	rs9843653	-0.004987733	0.00216163	0.02103283
1456	Leg fat percentage (right) || id:ukb-a-274	Non-cancer illness code self-reported: osteoporosis	ukb-a-274	ukb-a-87	337159	rs9880079	-0.004872209	0.002151992	0.023571281
1457	Leg fat percentage (right) || id:ukb-a-274	Non-cancer illness code self-reported: osteoporosis	ukb-a-274	ukb-a-87	337159	rs9902386	-0.004962766	0.002157332	0.021424552
1458	Leg fat percentage (right) || id:ukb-a-274	Non-cancer illness code self-reported: osteoporosis	ukb-a-274	ukb-a-87	337159	rs9906944	-0.004817641	0.00215203	0.025178742
1459	Leg fat percentage (right) || id:ukb-a-274	Non-cancer illness code self-reported: osteoporosis	ukb-a-274	ukb-a-87	337159	All	-0.004936942	0.002145817	0.021406998
1460	Leg fat percentage (left) || id:ukb-a-278	Non-cancer illness code self-reported: osteoporosis	ukb-a-278	ukb-a-87	337159	rs1005551	-0.005998473	0.0020257	0.003064577
1461	Leg fat percentage (left) || id:ukb-a-278	Non-cancer illness code self-reported: osteoporosis	ukb-a-278	ukb-a-87	337159	rs10209821	-0.005765379	0.002027532	0.004461478
1462	Leg fat percentage (left) || id:ukb-a-278	Non-cancer illness code self-reported: osteoporosis	ukb-a-278	ukb-a-87	337159	rs1046080	-0.005870769	0.002033463	0.003888355
1463	Leg fat percentage (left) || id:ukb-a-278	Non-cancer illness code self-reported: osteoporosis	ukb-a-278	ukb-a-87	337159	rs1056441	-0.005821989	0.002029143	0.004115291
1464	Leg fat percentage (left) || id:ukb-a-278	Non-cancer illness code self-reported: osteoporosis	ukb-a-278	ukb-a-87	337159	rs10756798	-0.005929964	0.002030075	0.00348847
1465	Leg fat percentage (left) || id:ukb-a-278	Non-cancer illness code self-reported: osteoporosis	ukb-a-278	ukb-a-87	337159	rs10787738	-0.005671562	0.002018353	0.004954233
1466	Leg fat percentage (left) || id:ukb-a-278	Non-cancer illness code self-reported: osteoporosis	ukb-a-278	ukb-a-87	337159	rs10823595	-0.005940569	0.00202757	0.003390753
1467	Leg fat percentage (left) || id:ukb-a-278	Non-cancer illness code self-reported: osteoporosis	ukb-a-278	ukb-a-87	337159	rs10854853	-0.005867165	0.002028019	0.003815187
1468	Leg fat percentage (left) || id:ukb-a-278	Non-cancer illness code self-reported: osteoporosis	ukb-a-278	ukb-a-87	337159	rs10883026	-0.005804917	0.002028609	0.004216081
1469	Leg fat percentage (left) || id:ukb-a-278	Non-cancer illness code self-reported: osteoporosis	ukb-a-278	ukb-a-87	337159	rs10885421	-0.00596144	0.002025892	0.003254432
1470	Leg fat percentage (left) || id:ukb-a-278	Non-cancer illness code self-reported: osteoporosis	ukb-a-278	ukb-a-87	337159	rs10938397	-0.005667313	0.00202877	0.005214552
1471	Leg fat percentage (left) || id:ukb-a-278	Non-cancer illness code self-reported: osteoporosis	ukb-a-278	ukb-a-87	337159	rs10995427	-0.006111507	0.002010562	0.002368133
1472	Leg fat percentage (left) || id:ukb-a-278	Non-cancer illness code self-reported: osteoporosis	ukb-a-278	ukb-a-87	337159	rs10997957	-0.006027502	0.002022955	0.002886698
1473	Leg fat percentage (left) || id:ukb-a-278	Non-cancer illness code self-reported: osteoporosis	ukb-a-278	ukb-a-87	337159	rs11012732	-0.006151824	0.002023371	0.002362771
1474	Leg fat percentage (left) || id:ukb-a-278	Non-cancer illness code self-reported: osteoporosis	ukb-a-278	ukb-a-87	337159	rs11055949	-0.005755058	0.002021991	0.004423977
1475	Leg fat percentage (left) || id:ukb-a-278	Non-cancer illness code self-reported: osteoporosis	ukb-a-278	ukb-a-87	337159	rs11062585	-0.005777056	0.002027894	0.0043885
1476	Leg fat percentage (left) || id:ukb-a-278	Non-cancer illness code self-reported: osteoporosis	ukb-a-278	ukb-a-87	337159	rs11150745	-0.005748942	0.002023614	0.00449825
1477	Leg fat percentage (left) || id:ukb-a-278	Non-cancer illness code self-reported: osteoporosis	ukb-a-278	ukb-a-87	337159	rs111743285	-0.005932608	0.00202854	0.003449318
1478	Leg fat percentage (left) || id:ukb-a-278	Non-cancer illness code self-reported: osteoporosis	ukb-a-278	ukb-a-87	337159	rs11200784	-0.005740931	0.002020954	0.004501419
1479	Leg fat percentage (left) || id:ukb-a-278	Non-cancer illness code self-reported: osteoporosis	ukb-a-278	ukb-a-87	337159	rs11201985	-0.005835449	0.002027863	0.004006688
1480	Leg fat percentage (left) || id:ukb-a-278	Non-cancer illness code self-reported: osteoporosis	ukb-a-278	ukb-a-87	337159	rs1127100	-0.00582118	0.002028416	0.004107108
1481	Leg fat percentage (left) || id:ukb-a-278	Non-cancer illness code self-reported: osteoporosis	ukb-a-278	ukb-a-87	337159	rs112852122	-0.00611602	0.002013629	0.002386979
1482	Leg fat percentage (left) || id:ukb-a-278	Non-cancer illness code self-reported: osteoporosis	ukb-a-278	ukb-a-87	337159	rs11474838	-0.006069283	0.002017598	0.002628231
1483	Leg fat percentage (left) || id:ukb-a-278	Non-cancer illness code self-reported: osteoporosis	ukb-a-278	ukb-a-87	337159	rs11642015	-0.005091973	0.002047536	0.01288694
1484	Leg fat percentage (left) || id:ukb-a-278	Non-cancer illness code self-reported: osteoporosis	ukb-a-278	ukb-a-87	337159	rs11668601	-0.005995998	0.002030403	0.003145932
1485	Leg fat percentage (left) || id:ukb-a-278	Non-cancer illness code self-reported: osteoporosis	ukb-a-278	ukb-a-87	337159	rs11669185	-0.005976695	0.002024109	0.003149536
1486	Leg fat percentage (left) || id:ukb-a-278	Non-cancer illness code self-reported: osteoporosis	ukb-a-278	ukb-a-87	337159	rs11669516	-0.006099971	0.002015168	0.00246971
1487	Leg fat percentage (left) || id:ukb-a-278	Non-cancer illness code self-reported: osteoporosis	ukb-a-278	ukb-a-87	337159	rs11688365	-0.005967008	0.00202429	0.00320144
1488	Leg fat percentage (left) || id:ukb-a-278	Non-cancer illness code self-reported: osteoporosis	ukb-a-278	ukb-a-87	337159	rs11695700	-0.005726117	0.002019274	0.004572098
1489	Leg fat percentage (left) || id:ukb-a-278	Non-cancer illness code self-reported: osteoporosis	ukb-a-278	ukb-a-87	337159	rs117068593	-0.005757957	0.002024717	0.004457432
1490	Leg fat percentage (left) || id:ukb-a-278	Non-cancer illness code self-reported: osteoporosis	ukb-a-278	ukb-a-87	337159	rs11745618	-0.005821908	0.002027595	0.004087394
1491	Leg fat percentage (left) || id:ukb-a-278	Non-cancer illness code self-reported: osteoporosis	ukb-a-278	ukb-a-87	337159	rs11766468	-0.005980802	0.002024542	0.003135306
1492	Leg fat percentage (left) || id:ukb-a-278	Non-cancer illness code self-reported: osteoporosis	ukb-a-278	ukb-a-87	337159	rs11824092	-0.005913761	0.002028379	0.003551063
1493	Leg fat percentage (left) || id:ukb-a-278	Non-cancer illness code self-reported: osteoporosis	ukb-a-278	ukb-a-87	337159	rs11841757	-0.005947628	0.002028361	0.003365331
1494	Leg fat percentage (left) || id:ukb-a-278	Non-cancer illness code self-reported: osteoporosis	ukb-a-278	ukb-a-87	337159	rs11855853	-0.005858535	0.002029294	0.003889566
1495	Leg fat percentage (left) || id:ukb-a-278	Non-cancer illness code self-reported: osteoporosis	ukb-a-278	ukb-a-87	337159	rs11866219	-0.005996828	0.002026835	0.003089247
1496	Leg fat percentage (left) || id:ukb-a-278	Non-cancer illness code self-reported: osteoporosis	ukb-a-278	ukb-a-87	337159	rs11987859	-0.005795611	0.002025353	0.004216004
1497	Leg fat percentage (left) || id:ukb-a-278	Non-cancer illness code self-reported: osteoporosis	ukb-a-278	ukb-a-87	337159	rs12042959	-0.006146747	0.002007336	0.002197594
1498	Leg fat percentage (left) || id:ukb-a-278	Non-cancer illness code self-reported: osteoporosis	ukb-a-278	ukb-a-87	337159	rs12122664	-0.005909427	0.002027479	0.003560683
1499	Leg fat percentage (left) || id:ukb-a-278	Non-cancer illness code self-reported: osteoporosis	ukb-a-278	ukb-a-87	337159	rs12124126	-0.005801986	0.002028744	0.004237861
1500	Leg fat percentage (left) || id:ukb-a-278	Non-cancer illness code self-reported: osteoporosis	ukb-a-278	ukb-a-87	337159	rs12140153	-0.005605623	0.002006973	0.005220974
1501	Leg fat percentage (left) || id:ukb-a-278	Non-cancer illness code self-reported: osteoporosis	ukb-a-278	ukb-a-87	337159	rs12273545	-0.005864471	0.002028333	0.003836799
1502	Leg fat percentage (left) || id:ukb-a-278	Non-cancer illness code self-reported: osteoporosis	ukb-a-278	ukb-a-87	337159	rs12330631	-0.005753976	0.002024901	0.004488651
1503	Leg fat percentage (left) || id:ukb-a-278	Non-cancer illness code self-reported: osteoporosis	ukb-a-278	ukb-a-87	337159	rs12339822	-0.006036525	0.002023392	0.002850938
1504	Leg fat percentage (left) || id:ukb-a-278	Non-cancer illness code self-reported: osteoporosis	ukb-a-278	ukb-a-87	337159	rs12355619	-0.005944868	0.00202646	0.003350317
1505	Leg fat percentage (left) || id:ukb-a-278	Non-cancer illness code self-reported: osteoporosis	ukb-a-278	ukb-a-87	337159	rs12367809	-0.005412556	0.001997623	0.006738512
1506	Leg fat percentage (left) || id:ukb-a-278	Non-cancer illness code self-reported: osteoporosis	ukb-a-278	ukb-a-87	337159	rs12438864	-0.005857933	0.002030124	0.003907855
1507	Leg fat percentage (left) || id:ukb-a-278	Non-cancer illness code self-reported: osteoporosis	ukb-a-278	ukb-a-87	337159	rs12443840	-0.005760297	0.002023328	0.004414143
1508	Leg fat percentage (left) || id:ukb-a-278	Non-cancer illness code self-reported: osteoporosis	ukb-a-278	ukb-a-87	337159	rs12477385	-0.005951739	0.0020286	0.003347166
1509	Leg fat percentage (left) || id:ukb-a-278	Non-cancer illness code self-reported: osteoporosis	ukb-a-278	ukb-a-87	337159	rs12548773	-0.005816361	0.00202916	0.004151833
1510	Leg fat percentage (left) || id:ukb-a-278	Non-cancer illness code self-reported: osteoporosis	ukb-a-278	ukb-a-87	337159	rs12583872	-0.005534378	0.001990949	0.005439767
1511	Leg fat percentage (left) || id:ukb-a-278	Non-cancer illness code self-reported: osteoporosis	ukb-a-278	ukb-a-87	337159	rs12602556	-0.006110866	0.002021303	0.002500913
1512	Leg fat percentage (left) || id:ukb-a-278	Non-cancer illness code self-reported: osteoporosis	ukb-a-278	ukb-a-87	337159	rs12619178	-0.005911778	0.002029255	0.003576594
1513	Leg fat percentage (left) || id:ukb-a-278	Non-cancer illness code self-reported: osteoporosis	ukb-a-278	ukb-a-87	337159	rs12679106	-0.005618404	0.00202046	0.005423267
1514	Leg fat percentage (left) || id:ukb-a-278	Non-cancer illness code self-reported: osteoporosis	ukb-a-278	ukb-a-87	337159	rs12710011	-0.005861472	0.002029409	0.00387372
1515	Leg fat percentage (left) || id:ukb-a-278	Non-cancer illness code self-reported: osteoporosis	ukb-a-278	ukb-a-87	337159	rs12716979	-0.006065791	0.002024856	0.002738466
1516	Leg fat percentage (left) || id:ukb-a-278	Non-cancer illness code self-reported: osteoporosis	ukb-a-278	ukb-a-87	337159	rs12806052	-0.005842656	0.002030643	0.004011646
1517	Leg fat percentage (left) || id:ukb-a-278	Non-cancer illness code self-reported: osteoporosis	ukb-a-278	ukb-a-87	337159	rs12870879	-0.005742777	0.00202322	0.004533548
1518	Leg fat percentage (left) || id:ukb-a-278	Non-cancer illness code self-reported: osteoporosis	ukb-a-278	ukb-a-87	337159	rs12890931	-0.005688388	0.00201793	0.004818514
1519	Leg fat percentage (left) || id:ukb-a-278	Non-cancer illness code self-reported: osteoporosis	ukb-a-278	ukb-a-87	337159	rs1296328	-0.005751328	0.002024929	0.004507659
1520	Leg fat percentage (left) || id:ukb-a-278	Non-cancer illness code self-reported: osteoporosis	ukb-a-278	ukb-a-87	337159	rs13062093	-0.00603699	0.002025046	0.002871569
1521	Leg fat percentage (left) || id:ukb-a-278	Non-cancer illness code self-reported: osteoporosis	ukb-a-278	ukb-a-87	337159	rs13109830	-0.005913535	0.002027385	0.003536098
1522	Leg fat percentage (left) || id:ukb-a-278	Non-cancer illness code self-reported: osteoporosis	ukb-a-278	ukb-a-87	337159	rs13135092	-0.00620807	0.002019154	0.002107927
1523	Leg fat percentage (left) || id:ukb-a-278	Non-cancer illness code self-reported: osteoporosis	ukb-a-278	ukb-a-87	337159	rs13427822	-0.005933668	0.002027658	0.003429477
1524	Leg fat percentage (left) || id:ukb-a-278	Non-cancer illness code self-reported: osteoporosis	ukb-a-278	ukb-a-87	337159	rs136309	-0.006068439	0.0020158	0.002608719
1525	Leg fat percentage (left) || id:ukb-a-278	Non-cancer illness code self-reported: osteoporosis	ukb-a-278	ukb-a-87	337159	rs143453062	-0.006118281	0.002010001	0.002335173
1526	Leg fat percentage (left) || id:ukb-a-278	Non-cancer illness code self-reported: osteoporosis	ukb-a-278	ukb-a-87	337159	rs1441264	-0.005722064	0.002023095	0.004678548
1527	Leg fat percentage (left) || id:ukb-a-278	Non-cancer illness code self-reported: osteoporosis	ukb-a-278	ukb-a-87	337159	rs1446585	-0.005768831	0.002025138	0.004391057
1528	Leg fat percentage (left) || id:ukb-a-278	Non-cancer illness code self-reported: osteoporosis	ukb-a-278	ukb-a-87	337159	rs147730268	-0.005883878	0.002030473	0.003758055
1529	Leg fat percentage (left) || id:ukb-a-278	Non-cancer illness code self-reported: osteoporosis	ukb-a-278	ukb-a-87	337159	rs1490382	-0.005737434	0.002021305	0.004532895
1530	Leg fat percentage (left) || id:ukb-a-278	Non-cancer illness code self-reported: osteoporosis	ukb-a-278	ukb-a-87	337159	rs1503527	-0.005790207	0.002027664	0.004295496
1531	Leg fat percentage (left) || id:ukb-a-278	Non-cancer illness code self-reported: osteoporosis	ukb-a-278	ukb-a-87	337159	rs1538742	-0.005922852	0.002029294	0.003515204
1532	Leg fat percentage (left) || id:ukb-a-278	Non-cancer illness code self-reported: osteoporosis	ukb-a-278	ukb-a-87	337159	rs1618725	-0.005794355	0.002029253	0.004298093
1533	Leg fat percentage (left) || id:ukb-a-278	Non-cancer illness code self-reported: osteoporosis	ukb-a-278	ukb-a-87	337159	rs1653892	-0.005880419	0.002029405	0.003760212
1534	Leg fat percentage (left) || id:ukb-a-278	Non-cancer illness code self-reported: osteoporosis	ukb-a-278	ukb-a-87	337159	rs17024393	-0.005805744	0.00202717	0.004183734
1535	Leg fat percentage (left) || id:ukb-a-278	Non-cancer illness code self-reported: osteoporosis	ukb-a-278	ukb-a-87	337159	rs17193211	-0.005901994	0.0020279	0.003609706
1536	Leg fat percentage (left) || id:ukb-a-278	Non-cancer illness code self-reported: osteoporosis	ukb-a-278	ukb-a-87	337159	rs17522122	-0.005892066	0.002028546	0.003677511
1537	Leg fat percentage (left) || id:ukb-a-278	Non-cancer illness code self-reported: osteoporosis	ukb-a-278	ukb-a-87	337159	rs1774853	-0.006012042	0.002020504	0.00292496
1538	Leg fat percentage (left) || id:ukb-a-278	Non-cancer illness code self-reported: osteoporosis	ukb-a-278	ukb-a-87	337159	rs1783541	-0.005662271	0.002015065	0.00495462
1539	Leg fat percentage (left) || id:ukb-a-278	Non-cancer illness code self-reported: osteoporosis	ukb-a-278	ukb-a-87	337159	rs1922879	-0.005892678	0.002027984	0.003664522
1540	Leg fat percentage (left) || id:ukb-a-278	Non-cancer illness code self-reported: osteoporosis	ukb-a-278	ukb-a-87	337159	rs1928185	-0.005811003	0.002032926	0.004257252
1541	Leg fat percentage (left) || id:ukb-a-278	Non-cancer illness code self-reported: osteoporosis	ukb-a-278	ukb-a-87	337159	rs1928496	-0.005791398	0.002027576	0.004285875
1542	Leg fat percentage (left) || id:ukb-a-278	Non-cancer illness code self-reported: osteoporosis	ukb-a-278	ukb-a-87	337159	rs2033530	-0.00587814	0.002028536	0.003758796
1543	Leg fat percentage (left) || id:ukb-a-278	Non-cancer illness code self-reported: osteoporosis	ukb-a-278	ukb-a-87	337159	rs2035806	-0.005954528	0.002028582	0.003332089
1544	Leg fat percentage (left) || id:ukb-a-278	Non-cancer illness code self-reported: osteoporosis	ukb-a-278	ukb-a-87	337159	rs2035936	-0.005862279	0.002028071	0.003845453
1545	Leg fat percentage (left) || id:ukb-a-278	Non-cancer illness code self-reported: osteoporosis	ukb-a-278	ukb-a-87	337159	rs2052607	-0.005981489	0.002024338	0.003128844
1546	Leg fat percentage (left) || id:ukb-a-278	Non-cancer illness code self-reported: osteoporosis	ukb-a-278	ukb-a-87	337159	rs208477	-0.00579917	0.002025644	0.004198134
1547	Leg fat percentage (left) || id:ukb-a-278	Non-cancer illness code self-reported: osteoporosis	ukb-a-278	ukb-a-87	337159	rs2112347	-0.005609514	0.002021231	0.005515163
1548	Leg fat percentage (left) || id:ukb-a-278	Non-cancer illness code self-reported: osteoporosis	ukb-a-278	ukb-a-87	337159	rs2118793	-0.006003737	0.002021348	0.002976398
1549	Leg fat percentage (left) || id:ukb-a-278	Non-cancer illness code self-reported: osteoporosis	ukb-a-278	ukb-a-87	337159	rs2126165	-0.005781189	0.002026048	0.004324995
1550	Leg fat percentage (left) || id:ukb-a-278	Non-cancer illness code self-reported: osteoporosis	ukb-a-278	ukb-a-87	337159	rs217672	-0.005875582	0.002027911	0.003763208
1551	Leg fat percentage (left) || id:ukb-a-278	Non-cancer illness code self-reported: osteoporosis	ukb-a-278	ukb-a-87	337159	rs2180744	-0.005840038	0.002027441	0.003970488
1552	Leg fat percentage (left) || id:ukb-a-278	Non-cancer illness code self-reported: osteoporosis	ukb-a-278	ukb-a-87	337159	rs228446	-0.006008886	0.002022239	0.002964424
1553	Leg fat percentage (left) || id:ukb-a-278	Non-cancer illness code self-reported: osteoporosis	ukb-a-278	ukb-a-87	337159	rs2289379	-0.005680716	0.002021892	0.00496025
1554	Leg fat percentage (left) || id:ukb-a-278	Non-cancer illness code self-reported: osteoporosis	ukb-a-278	ukb-a-87	337159	rs2318543	-0.005889641	0.002027991	0.003682228
1555	Leg fat percentage (left) || id:ukb-a-278	Non-cancer illness code self-reported: osteoporosis	ukb-a-278	ukb-a-87	337159	rs2330089	-0.005726917	0.002019379	0.004568533
1556	Leg fat percentage (left) || id:ukb-a-278	Non-cancer illness code self-reported: osteoporosis	ukb-a-278	ukb-a-87	337159	rs236671	-0.005972725	0.002026997	0.003213004
1557	Leg fat percentage (left) || id:ukb-a-278	Non-cancer illness code self-reported: osteoporosis	ukb-a-278	ukb-a-87	337159	rs2370982	-0.005766051	0.002029631	0.004498133
1558	Leg fat percentage (left) || id:ukb-a-278	Non-cancer illness code self-reported: osteoporosis	ukb-a-278	ukb-a-87	337159	rs2398861	-0.00558716	0.00201184	0.005483967
1559	Leg fat percentage (left) || id:ukb-a-278	Non-cancer illness code self-reported: osteoporosis	ukb-a-278	ukb-a-87	337159	rs241459	-0.005768559	0.002027936	0.004447461
1560	Leg fat percentage (left) || id:ukb-a-278	Non-cancer illness code self-reported: osteoporosis	ukb-a-278	ukb-a-87	337159	rs2436772	-0.0057566	0.002025023	0.004472853
1561	Leg fat percentage (left) || id:ukb-a-278	Non-cancer illness code self-reported: osteoporosis	ukb-a-278	ukb-a-87	337159	rs2608703	-0.00605975	0.002013817	0.002620339
1562	Leg fat percentage (left) || id:ukb-a-278	Non-cancer illness code self-reported: osteoporosis	ukb-a-278	ukb-a-87	337159	rs2702123	-0.005859374	0.002028111	0.00386371
1563	Leg fat percentage (left) || id:ukb-a-278	Non-cancer illness code self-reported: osteoporosis	ukb-a-278	ukb-a-87	337159	rs2725370	-0.005844307	0.002029971	0.003989256
1564	Leg fat percentage (left) || id:ukb-a-278	Non-cancer illness code self-reported: osteoporosis	ukb-a-278	ukb-a-87	337159	rs2737251	-0.006153119	0.002011845	0.002224879
1565	Leg fat percentage (left) || id:ukb-a-278	Non-cancer illness code self-reported: osteoporosis	ukb-a-278	ukb-a-87	337159	rs2802295	-0.005814108	0.002027069	0.004127704
1566	Leg fat percentage (left) || id:ukb-a-278	Non-cancer illness code self-reported: osteoporosis	ukb-a-278	ukb-a-87	337159	rs2814967	-0.005901806	0.002032978	0.003695647
1567	Leg fat percentage (left) || id:ukb-a-278	Non-cancer illness code self-reported: osteoporosis	ukb-a-278	ukb-a-87	337159	rs2815748	-0.006009144	0.002031922	0.003102764
1568	Leg fat percentage (left) || id:ukb-a-278	Non-cancer illness code self-reported: osteoporosis	ukb-a-278	ukb-a-87	337159	rs2861685	-0.005845725	0.002029109	0.003965021
1569	Leg fat percentage (left) || id:ukb-a-278	Non-cancer illness code self-reported: osteoporosis	ukb-a-278	ukb-a-87	337159	rs2865383	-0.005952053	0.002025777	0.003301683
1570	Leg fat percentage (left) || id:ukb-a-278	Non-cancer illness code self-reported: osteoporosis	ukb-a-278	ukb-a-87	337159	rs2867131	-0.005510244	0.00202018	0.00637967
1571	Leg fat percentage (left) || id:ukb-a-278	Non-cancer illness code self-reported: osteoporosis	ukb-a-278	ukb-a-87	337159	rs28726372	-0.005916507	0.00202744	0.003520409
1572	Leg fat percentage (left) || id:ukb-a-278	Non-cancer illness code self-reported: osteoporosis	ukb-a-278	ukb-a-87	337159	rs2955242	-0.005791434	0.00202613	0.004258206
1573	Leg fat percentage (left) || id:ukb-a-278	Non-cancer illness code self-reported: osteoporosis	ukb-a-278	ukb-a-87	337159	rs3113637	-0.005939739	0.002028055	0.003402888
1574	Leg fat percentage (left) || id:ukb-a-278	Non-cancer illness code self-reported: osteoporosis	ukb-a-278	ukb-a-87	337159	rs34483452	-0.005849135	0.002030627	0.003970975
1575	Leg fat percentage (left) || id:ukb-a-278	Non-cancer illness code self-reported: osteoporosis	ukb-a-278	ukb-a-87	337159	rs34699890	-0.005927596	0.002027037	0.003452695
1576	Leg fat percentage (left) || id:ukb-a-278	Non-cancer illness code self-reported: osteoporosis	ukb-a-278	ukb-a-87	337159	rs34811474	-0.005850825	0.002030181	0.003952567
1577	Leg fat percentage (left) || id:ukb-a-278	Non-cancer illness code self-reported: osteoporosis	ukb-a-278	ukb-a-87	337159	rs362307	-0.005892932	0.002028942	0.003679157
1578	Leg fat percentage (left) || id:ukb-a-278	Non-cancer illness code self-reported: osteoporosis	ukb-a-278	ukb-a-87	337159	rs3749472	-0.005772204	0.002024539	0.004356562
1579	Leg fat percentage (left) || id:ukb-a-278	Non-cancer illness code self-reported: osteoporosis	ukb-a-278	ukb-a-87	337159	rs3764002	-0.006208091	0.00201287	0.002041008
1580	Leg fat percentage (left) || id:ukb-a-278	Non-cancer illness code self-reported: osteoporosis	ukb-a-278	ukb-a-87	337159	rs3784699	-0.005943152	0.002031761	0.003443197
1581	Leg fat percentage (left) || id:ukb-a-278	Non-cancer illness code self-reported: osteoporosis	ukb-a-278	ukb-a-87	337159	rs3803286	-0.005717029	0.002024219	0.0047382
1582	Leg fat percentage (left) || id:ukb-a-278	Non-cancer illness code self-reported: osteoporosis	ukb-a-278	ukb-a-87	337159	rs3897102	-0.005998756	0.002024601	0.003047227
1583	Leg fat percentage (left) || id:ukb-a-278	Non-cancer illness code self-reported: osteoporosis	ukb-a-278	ukb-a-87	337159	rs40071	-0.005734118	0.002026319	0.004657419
1584	Leg fat percentage (left) || id:ukb-a-278	Non-cancer illness code self-reported: osteoporosis	ukb-a-278	ukb-a-87	337159	rs4073582	-0.005798551	0.002028682	0.004259373
1585	Leg fat percentage (left) || id:ukb-a-278	Non-cancer illness code self-reported: osteoporosis	ukb-a-278	ukb-a-87	337159	rs429358	-0.006084891	0.00202148	0.002611471
1586	Leg fat percentage (left) || id:ukb-a-278	Non-cancer illness code self-reported: osteoporosis	ukb-a-278	ukb-a-87	337159	rs4322261	-0.005945309	0.002026381	0.003346741
1587	Leg fat percentage (left) || id:ukb-a-278	Non-cancer illness code self-reported: osteoporosis	ukb-a-278	ukb-a-87	337159	rs4467770	-0.005658926	0.002013853	0.004954159
1588	Leg fat percentage (left) || id:ukb-a-278	Non-cancer illness code self-reported: osteoporosis	ukb-a-278	ukb-a-87	337159	rs4471907	-0.00589154	0.00202846	0.003679115
1589	Leg fat percentage (left) || id:ukb-a-278	Non-cancer illness code self-reported: osteoporosis	ukb-a-278	ukb-a-87	337159	rs4477562	-0.005803787	0.002025865	0.004172141
1590	Leg fat percentage (left) || id:ukb-a-278	Non-cancer illness code self-reported: osteoporosis	ukb-a-278	ukb-a-87	337159	rs4503172	-0.006027467	0.002022126	0.002875367
1591	Leg fat percentage (left) || id:ukb-a-278	Non-cancer illness code self-reported: osteoporosis	ukb-a-278	ukb-a-87	337159	rs45593734	-0.00582315	0.00202733	0.00407464
1592	Leg fat percentage (left) || id:ukb-a-278	Non-cancer illness code self-reported: osteoporosis	ukb-a-278	ukb-a-87	337159	rs4648450	-0.00582869	0.002027329	0.004039512
1593	Leg fat percentage (left) || id:ukb-a-278	Non-cancer illness code self-reported: osteoporosis	ukb-a-278	ukb-a-87	337159	rs4671328	-0.005841893	0.002029475	0.00399541
1594	Leg fat percentage (left) || id:ukb-a-278	Non-cancer illness code self-reported: osteoporosis	ukb-a-278	ukb-a-87	337159	rs4682711	-0.005957451	0.002026598	0.003286035
1595	Leg fat percentage (left) || id:ukb-a-278	Non-cancer illness code self-reported: osteoporosis	ukb-a-278	ukb-a-87	337159	rs4718964	-0.005873907	0.002030061	0.003810194
1596	Leg fat percentage (left) || id:ukb-a-278	Non-cancer illness code self-reported: osteoporosis	ukb-a-278	ukb-a-87	337159	rs4740627	-0.006100972	0.002031935	0.002677349
1597	Leg fat percentage (left) || id:ukb-a-278	Non-cancer illness code self-reported: osteoporosis	ukb-a-278	ukb-a-87	337159	rs4790292	-0.005716071	0.00202748	0.004812882
1598	Leg fat percentage (left) || id:ukb-a-278	Non-cancer illness code self-reported: osteoporosis	ukb-a-278	ukb-a-87	337159	rs4893975	-0.005916162	0.002027464	0.00352272
1599	Leg fat percentage (left) || id:ukb-a-278	Non-cancer illness code self-reported: osteoporosis	ukb-a-278	ukb-a-87	337159	rs497418	-0.005985431	0.002023328	0.003094307
1600	Leg fat percentage (left) || id:ukb-a-278	Non-cancer illness code self-reported: osteoporosis	ukb-a-278	ukb-a-87	337159	rs4981693	-0.005923235	0.002027639	0.003486322
1601	Leg fat percentage (left) || id:ukb-a-278	Non-cancer illness code self-reported: osteoporosis	ukb-a-278	ukb-a-87	337159	rs525101	-0.006108969	0.002013642	0.002415022
1602	Leg fat percentage (left) || id:ukb-a-278	Non-cancer illness code self-reported: osteoporosis	ukb-a-278	ukb-a-87	337159	rs529200	-0.005817397	0.00202665	0.004098887
1603	Leg fat percentage (left) || id:ukb-a-278	Non-cancer illness code self-reported: osteoporosis	ukb-a-278	ukb-a-87	337159	rs538656	-0.00577734	0.002033962	0.004505177
1604	Leg fat percentage (left) || id:ukb-a-278	Non-cancer illness code self-reported: osteoporosis	ukb-a-278	ukb-a-87	337159	rs539515	-0.005843187	0.002036071	0.004106872
1605	Leg fat percentage (left) || id:ukb-a-278	Non-cancer illness code self-reported: osteoporosis	ukb-a-278	ukb-a-87	337159	rs55707359	-0.005871167	0.002027955	0.003790174
1606	Leg fat percentage (left) || id:ukb-a-278	Non-cancer illness code self-reported: osteoporosis	ukb-a-278	ukb-a-87	337159	rs56184324	-0.00585358	0.002027839	0.00389416
1607	Leg fat percentage (left) || id:ukb-a-278	Non-cancer illness code self-reported: osteoporosis	ukb-a-278	ukb-a-87	337159	rs56356382	-0.00610977	0.002022778	0.0025237
1608	Leg fat percentage (left) || id:ukb-a-278	Non-cancer illness code self-reported: osteoporosis	ukb-a-278	ukb-a-87	337159	rs56375099	-0.00602653	0.002018916	0.002835476
1609	Leg fat percentage (left) || id:ukb-a-278	Non-cancer illness code self-reported: osteoporosis	ukb-a-278	ukb-a-87	337159	rs56399737	-0.005726848	0.002021967	0.004621225
1610	Leg fat percentage (left) || id:ukb-a-278	Non-cancer illness code self-reported: osteoporosis	ukb-a-278	ukb-a-87	337159	rs56803094	-0.005887804	0.002028748	0.003705676
1611	Leg fat percentage (left) || id:ukb-a-278	Non-cancer illness code self-reported: osteoporosis	ukb-a-278	ukb-a-87	337159	rs57636386	-0.005892183	0.002030097	0.003702986
1612	Leg fat percentage (left) || id:ukb-a-278	Non-cancer illness code self-reported: osteoporosis	ukb-a-278	ukb-a-87	337159	rs57866767	-0.005893497	0.002031398	0.003717337
1613	Leg fat percentage (left) || id:ukb-a-278	Non-cancer illness code self-reported: osteoporosis	ukb-a-278	ukb-a-87	337159	rs588660	-0.006070644	0.002016266	0.002605306
1614	Leg fat percentage (left) || id:ukb-a-278	Non-cancer illness code self-reported: osteoporosis	ukb-a-278	ukb-a-87	337159	rs59104534	-0.005907368	0.00202796	0.003580193
1615	Leg fat percentage (left) || id:ukb-a-278	Non-cancer illness code self-reported: osteoporosis	ukb-a-278	ukb-a-87	337159	rs59227842	-0.006120213	0.002020558	0.002453882
1616	Leg fat percentage (left) || id:ukb-a-278	Non-cancer illness code self-reported: osteoporosis	ukb-a-278	ukb-a-87	337159	rs6001008	-0.00595729	0.002026312	0.003282481
1617	Leg fat percentage (left) || id:ukb-a-278	Non-cancer illness code self-reported: osteoporosis	ukb-a-278	ukb-a-87	337159	rs62082914	-0.005881696	0.002027949	0.003727846
1618	Leg fat percentage (left) || id:ukb-a-278	Non-cancer illness code self-reported: osteoporosis	ukb-a-278	ukb-a-87	337159	rs62106258	-0.006024787	0.002032022	0.003027592
1619	Leg fat percentage (left) || id:ukb-a-278	Non-cancer illness code self-reported: osteoporosis	ukb-a-278	ukb-a-87	337159	rs62178054	-0.005852903	0.002028993	0.003918676
1620	Leg fat percentage (left) || id:ukb-a-278	Non-cancer illness code self-reported: osteoporosis	ukb-a-278	ukb-a-87	337159	rs62261725	-0.00570648	0.002026377	0.004861046
1621	Leg fat percentage (left) || id:ukb-a-278	Non-cancer illness code self-reported: osteoporosis	ukb-a-278	ukb-a-87	337159	rs62443626	-0.005737736	0.002020916	0.004523023
1622	Leg fat percentage (left) || id:ukb-a-278	Non-cancer illness code self-reported: osteoporosis	ukb-a-278	ukb-a-87	337159	rs6575340	-0.005785151	0.002027997	0.004335741
1623	Leg fat percentage (left) || id:ukb-a-278	Non-cancer illness code self-reported: osteoporosis	ukb-a-278	ukb-a-87	337159	rs6578412	-0.005902272	0.002027785	0.00360621
1624	Leg fat percentage (left) || id:ukb-a-278	Non-cancer illness code self-reported: osteoporosis	ukb-a-278	ukb-a-87	337159	rs6602997	-0.006048662	0.002024347	0.002808484
1625	Leg fat percentage (left) || id:ukb-a-278	Non-cancer illness code self-reported: osteoporosis	ukb-a-278	ukb-a-87	337159	rs6674970	-0.005835287	0.002027673	0.004004286
1626	Leg fat percentage (left) || id:ukb-a-278	Non-cancer illness code self-reported: osteoporosis	ukb-a-278	ukb-a-87	337159	rs6711584	-0.006069242	0.002015899	0.002606565
1627	Leg fat percentage (left) || id:ukb-a-278	Non-cancer illness code self-reported: osteoporosis	ukb-a-278	ukb-a-87	337159	rs6717858	-0.006155617	0.002014258	0.002242951
1628	Leg fat percentage (left) || id:ukb-a-278	Non-cancer illness code self-reported: osteoporosis	ukb-a-278	ukb-a-87	337159	rs6720868	-0.00599774	0.002027918	0.003100587
1629	Leg fat percentage (left) || id:ukb-a-278	Non-cancer illness code self-reported: osteoporosis	ukb-a-278	ukb-a-87	337159	rs67257872	-0.005716902	0.002023116	0.004716406
1630	Leg fat percentage (left) || id:ukb-a-278	Non-cancer illness code self-reported: osteoporosis	ukb-a-278	ukb-a-87	337159	rs6739755	-0.005734235	0.002024676	0.004623269
1631	Leg fat percentage (left) || id:ukb-a-278	Non-cancer illness code self-reported: osteoporosis	ukb-a-278	ukb-a-87	337159	rs6847975	-0.005882657	0.002028618	0.003733593
1632	Leg fat percentage (left) || id:ukb-a-278	Non-cancer illness code self-reported: osteoporosis	ukb-a-278	ukb-a-87	337159	rs6861649	-0.005782942	0.002027292	0.004337061
1633	Leg fat percentage (left) || id:ukb-a-278	Non-cancer illness code self-reported: osteoporosis	ukb-a-278	ukb-a-87	337159	rs6888037	-0.006119374	0.002033214	0.002615023
1634	Leg fat percentage (left) || id:ukb-a-278	Non-cancer illness code self-reported: osteoporosis	ukb-a-278	ukb-a-87	337159	rs6898357	-0.00587164	0.002028469	0.003796218
1635	Leg fat percentage (left) || id:ukb-a-278	Non-cancer illness code self-reported: osteoporosis	ukb-a-278	ukb-a-87	337159	rs6925197	-0.005890666	0.00202802	0.003676768
1636	Leg fat percentage (left) || id:ukb-a-278	Non-cancer illness code self-reported: osteoporosis	ukb-a-278	ukb-a-87	337159	rs696516	-0.005986096	0.002023456	0.003092885
1637	Leg fat percentage (left) || id:ukb-a-278	Non-cancer illness code self-reported: osteoporosis	ukb-a-278	ukb-a-87	337159	rs6973656	-0.005761464	0.002022879	0.004397416
1638	Leg fat percentage (left) || id:ukb-a-278	Non-cancer illness code self-reported: osteoporosis	ukb-a-278	ukb-a-87	337159	rs6992604	-0.006020016	0.002020597	0.002888845
1639	Leg fat percentage (left) || id:ukb-a-278	Non-cancer illness code self-reported: osteoporosis	ukb-a-278	ukb-a-87	337159	rs7000535	-0.00579043	0.002025768	0.004258011
1640	Leg fat percentage (left) || id:ukb-a-278	Non-cancer illness code self-reported: osteoporosis	ukb-a-278	ukb-a-87	337159	rs7012637	-0.00567558	0.002014523	0.004842437
1641	Leg fat percentage (left) || id:ukb-a-278	Non-cancer illness code self-reported: osteoporosis	ukb-a-278	ukb-a-87	337159	rs704061	-0.005944185	0.002028199	0.003381232
1642	Leg fat percentage (left) || id:ukb-a-278	Non-cancer illness code self-reported: osteoporosis	ukb-a-278	ukb-a-87	337159	rs7117842	-0.005854413	0.002029536	0.00391902
1643	Leg fat percentage (left) || id:ukb-a-278	Non-cancer illness code self-reported: osteoporosis	ukb-a-278	ukb-a-87	337159	rs7124681	-0.005695754	0.002033118	0.005086772
1644	Leg fat percentage (left) || id:ukb-a-278	Non-cancer illness code self-reported: osteoporosis	ukb-a-278	ukb-a-87	337159	rs7234938	-0.005923226	0.002027486	0.003483922
1645	Leg fat percentage (left) || id:ukb-a-278	Non-cancer illness code self-reported: osteoporosis	ukb-a-278	ukb-a-87	337159	rs7259070	-0.005758656	0.002022954	0.004418093
1646	Leg fat percentage (left) || id:ukb-a-278	Non-cancer illness code self-reported: osteoporosis	ukb-a-278	ukb-a-87	337159	rs72677847	-0.005868167	0.002028055	0.003809799
1647	Leg fat percentage (left) || id:ukb-a-278	Non-cancer illness code self-reported: osteoporosis	ukb-a-278	ukb-a-87	337159	rs7463186	-0.005901397	0.002028579	0.003624386
1648	Leg fat percentage (left) || id:ukb-a-278	Non-cancer illness code self-reported: osteoporosis	ukb-a-278	ukb-a-87	337159	rs7498044	-0.006056433	0.002014293	0.002640749
1649	Leg fat percentage (left) || id:ukb-a-278	Non-cancer illness code self-reported: osteoporosis	ukb-a-278	ukb-a-87	337159	rs750090	-0.005865973	0.002027984	0.003821721
1650	Leg fat percentage (left) || id:ukb-a-278	Non-cancer illness code self-reported: osteoporosis	ukb-a-278	ukb-a-87	337159	rs75499503	-0.005790041	0.002031699	0.004373965
1651	Leg fat percentage (left) || id:ukb-a-278	Non-cancer illness code self-reported: osteoporosis	ukb-a-278	ukb-a-87	337159	rs75557510	-0.005561365	0.002006712	0.005581899
1652	Leg fat percentage (left) || id:ukb-a-278	Non-cancer illness code self-reported: osteoporosis	ukb-a-278	ukb-a-87	337159	rs7591494	-0.005829248	0.002028384	0.004055167
1653	Leg fat percentage (left) || id:ukb-a-278	Non-cancer illness code self-reported: osteoporosis	ukb-a-278	ukb-a-87	337159	rs7600413	-0.00590816	0.002028148	0.003578811
1654	Leg fat percentage (left) || id:ukb-a-278	Non-cancer illness code self-reported: osteoporosis	ukb-a-278	ukb-a-87	337159	rs76040172	-0.005820009	0.002029391	0.004132576
1655	Leg fat percentage (left) || id:ukb-a-278	Non-cancer illness code self-reported: osteoporosis	ukb-a-278	ukb-a-87	337159	rs7635592	-0.00564132	0.002016678	0.005152631
1656	Leg fat percentage (left) || id:ukb-a-278	Non-cancer illness code self-reported: osteoporosis	ukb-a-278	ukb-a-87	337159	rs7649970	-0.00614705	0.002021435	0.002358458
1657	Leg fat percentage (left) || id:ukb-a-278	Non-cancer illness code self-reported: osteoporosis	ukb-a-278	ukb-a-87	337159	rs76824303	-0.005902857	0.002027999	0.003606421
1658	Leg fat percentage (left) || id:ukb-a-278	Non-cancer illness code self-reported: osteoporosis	ukb-a-278	ukb-a-87	337159	rs7707394	-0.005856725	0.002029593	0.003905886
1659	Leg fat percentage (left) || id:ukb-a-278	Non-cancer illness code self-reported: osteoporosis	ukb-a-278	ukb-a-87	337159	rs7774	-0.005830636	0.002027633	0.004032764
1660	Leg fat percentage (left) || id:ukb-a-278	Non-cancer illness code self-reported: osteoporosis	ukb-a-278	ukb-a-87	337159	rs77991031	-0.005928137	0.002026983	0.003448862
1661	Leg fat percentage (left) || id:ukb-a-278	Non-cancer illness code self-reported: osteoporosis	ukb-a-278	ukb-a-87	337159	rs7826830	-0.005887388	0.002028166	0.003698262
1662	Leg fat percentage (left) || id:ukb-a-278	Non-cancer illness code self-reported: osteoporosis	ukb-a-278	ukb-a-87	337159	rs7893571	-0.005991179	0.00202234	0.003051535
1663	Leg fat percentage (left) || id:ukb-a-278	Non-cancer illness code self-reported: osteoporosis	ukb-a-278	ukb-a-87	337159	rs79113395	-0.005923961	0.002028573	0.003497387
1664	Leg fat percentage (left) || id:ukb-a-278	Non-cancer illness code self-reported: osteoporosis	ukb-a-278	ukb-a-87	337159	rs7925100	-0.005845286	0.002028507	0.003956993
1665	Leg fat percentage (left) || id:ukb-a-278	Non-cancer illness code self-reported: osteoporosis	ukb-a-278	ukb-a-87	337159	rs79348488	-0.005902048	0.002028351	0.003616874
1666	Leg fat percentage (left) || id:ukb-a-278	Non-cancer illness code self-reported: osteoporosis	ukb-a-278	ukb-a-87	337159	rs7966251	-0.005768719	0.002024076	0.00437123
1667	Leg fat percentage (left) || id:ukb-a-278	Non-cancer illness code self-reported: osteoporosis	ukb-a-278	ukb-a-87	337159	rs7987928	-0.005829078	0.002028448	0.004057401
1668	Leg fat percentage (left) || id:ukb-a-278	Non-cancer illness code self-reported: osteoporosis	ukb-a-278	ukb-a-87	337159	rs815163	-0.006067881	0.002013788	0.002585357
1669	Leg fat percentage (left) || id:ukb-a-278	Non-cancer illness code self-reported: osteoporosis	ukb-a-278	ukb-a-87	337159	rs819168	-0.005810289	0.002027553	0.00416134
1670	Leg fat percentage (left) || id:ukb-a-278	Non-cancer illness code self-reported: osteoporosis	ukb-a-278	ukb-a-87	337159	rs878206	-0.005964793	0.002026064	0.003239693
1671	Leg fat percentage (left) || id:ukb-a-278	Non-cancer illness code self-reported: osteoporosis	ukb-a-278	ukb-a-87	337159	rs879620	-0.005671747	0.002022115	0.005033867
1672	Leg fat percentage (left) || id:ukb-a-278	Non-cancer illness code self-reported: osteoporosis	ukb-a-278	ukb-a-87	337159	rs896494	-0.005792973	0.002025715	0.004240173
1673	Leg fat percentage (left) || id:ukb-a-278	Non-cancer illness code self-reported: osteoporosis	ukb-a-278	ukb-a-87	337159	rs9320823	-0.005860227	0.002033014	0.003944932
1674	Leg fat percentage (left) || id:ukb-a-278	Non-cancer illness code self-reported: osteoporosis	ukb-a-278	ukb-a-87	337159	rs9515455	-0.005890165	0.00203113	0.003732292
1675	Leg fat percentage (left) || id:ukb-a-278	Non-cancer illness code self-reported: osteoporosis	ukb-a-278	ukb-a-87	337159	rs972283	-0.00601076	0.002022978	0.002965975
1676	Leg fat percentage (left) || id:ukb-a-278	Non-cancer illness code self-reported: osteoporosis	ukb-a-278	ukb-a-87	337159	rs9803921	-0.005859561	0.00202789	0.003858717
1677	Leg fat percentage (left) || id:ukb-a-278	Non-cancer illness code self-reported: osteoporosis	ukb-a-278	ukb-a-87	337159	rs9834519	-0.00603419	0.002017898	0.002786722
1678	Leg fat percentage (left) || id:ukb-a-278	Non-cancer illness code self-reported: osteoporosis	ukb-a-278	ukb-a-87	337159	rs9843653	-0.005936883	0.002035699	0.003541131
1679	Leg fat percentage (left) || id:ukb-a-278	Non-cancer illness code self-reported: osteoporosis	ukb-a-278	ukb-a-87	337159	rs9902386	-0.0059058	0.002031376	0.003645745
1680	Leg fat percentage (left) || id:ukb-a-278	Non-cancer illness code self-reported: osteoporosis	ukb-a-278	ukb-a-87	337159	rs9906944	-0.00575909	0.002025781	0.00447052
1681	Leg fat percentage (left) || id:ukb-a-278	Non-cancer illness code self-reported: osteoporosis	ukb-a-278	ukb-a-87	337159	All	-0.005874122	0.002020575	0.003647341
1682	Arm fat percentage (right) || id:ukb-a-282	Non-cancer illness code self-reported: osteoporosis	ukb-a-282	ukb-a-87	337159	rs10064669	-0.005087622	0.001688215	0.002581584
1683	Arm fat percentage (right) || id:ukb-a-282	Non-cancer illness code self-reported: osteoporosis	ukb-a-282	ukb-a-87	337159	rs10100245	-0.005024784	0.001694069	0.003015984
1684	Arm fat percentage (right) || id:ukb-a-282	Non-cancer illness code self-reported: osteoporosis	ukb-a-282	ukb-a-87	337159	rs10144067	-0.004931091	0.001689455	0.003514427
1685	Arm fat percentage (right) || id:ukb-a-282	Non-cancer illness code self-reported: osteoporosis	ukb-a-282	ukb-a-87	337159	rs10278040	-0.004938048	0.001690542	0.003489266
1686	Arm fat percentage (right) || id:ukb-a-282	Non-cancer illness code self-reported: osteoporosis	ukb-a-282	ukb-a-87	337159	rs10745787	-0.005086536	0.001687294	0.00257308
1687	Arm fat percentage (right) || id:ukb-a-282	Non-cancer illness code self-reported: osteoporosis	ukb-a-282	ukb-a-87	337159	rs10756714	-0.005159662	0.001693364	0.002311465
1688	Arm fat percentage (right) || id:ukb-a-282	Non-cancer illness code self-reported: osteoporosis	ukb-a-282	ukb-a-87	337159	rs10756798	-0.005048085	0.00169309	0.002867646
1689	Arm fat percentage (right) || id:ukb-a-282	Non-cancer illness code self-reported: osteoporosis	ukb-a-282	ukb-a-87	337159	rs1078455	-0.004944099	0.001690552	0.003449584
1690	Arm fat percentage (right) || id:ukb-a-282	Non-cancer illness code self-reported: osteoporosis	ukb-a-282	ukb-a-87	337159	rs10886022	-0.00483009	0.001681534	0.004073276
1691	Arm fat percentage (right) || id:ukb-a-282	Non-cancer illness code self-reported: osteoporosis	ukb-a-282	ukb-a-87	337159	rs10938398	-0.004815451	0.001693108	0.004453037
1692	Arm fat percentage (right) || id:ukb-a-282	Non-cancer illness code self-reported: osteoporosis	ukb-a-282	ukb-a-87	337159	rs10954772	-0.005000305	0.001691618	0.003117273
1693	Arm fat percentage (right) || id:ukb-a-282	Non-cancer illness code self-reported: osteoporosis	ukb-a-282	ukb-a-87	337159	rs10999460	-0.005034729	0.001691731	0.002919573
1694	Arm fat percentage (right) || id:ukb-a-282	Non-cancer illness code self-reported: osteoporosis	ukb-a-282	ukb-a-87	337159	rs11012732	-0.005182401	0.001686028	0.002113979
1695	Arm fat percentage (right) || id:ukb-a-282	Non-cancer illness code self-reported: osteoporosis	ukb-a-282	ukb-a-87	337159	rs1101563	-0.005040957	0.001692238	0.002893139
1696	Arm fat percentage (right) || id:ukb-a-282	Non-cancer illness code self-reported: osteoporosis	ukb-a-282	ukb-a-87	337159	rs11030119	-0.00467342	0.001685118	0.00554826
1697	Arm fat percentage (right) || id:ukb-a-282	Non-cancer illness code self-reported: osteoporosis	ukb-a-282	ukb-a-87	337159	rs11042030	-0.004922478	0.001690065	0.003584371
1698	Arm fat percentage (right) || id:ukb-a-282	Non-cancer illness code self-reported: osteoporosis	ukb-a-282	ukb-a-87	337159	rs11150745	-0.004893962	0.001688774	0.003756248
1699	Arm fat percentage (right) || id:ukb-a-282	Non-cancer illness code self-reported: osteoporosis	ukb-a-282	ukb-a-87	337159	rs111625081	-0.004986222	0.001691338	0.003197414
1700	Arm fat percentage (right) || id:ukb-a-282	Non-cancer illness code self-reported: osteoporosis	ukb-a-282	ukb-a-87	337159	rs11165643	-0.005184459	0.001684515	0.00208593
1701	Arm fat percentage (right) || id:ukb-a-282	Non-cancer illness code self-reported: osteoporosis	ukb-a-282	ukb-a-87	337159	rs11205277	-0.005185599	0.001684236	0.002077649
1702	Arm fat percentage (right) || id:ukb-a-282	Non-cancer illness code self-reported: osteoporosis	ukb-a-282	ukb-a-87	337159	rs1128249	-0.005267005	0.001681147	0.001730391
1703	Arm fat percentage (right) || id:ukb-a-282	Non-cancer illness code self-reported: osteoporosis	ukb-a-282	ukb-a-87	337159	rs113019802	-0.005140189	0.001684983	0.002283939
1704	Arm fat percentage (right) || id:ukb-a-282	Non-cancer illness code self-reported: osteoporosis	ukb-a-282	ukb-a-87	337159	rs113230003	-0.00500673	0.001693053	0.003104268
1705	Arm fat percentage (right) || id:ukb-a-282	Non-cancer illness code self-reported: osteoporosis	ukb-a-282	ukb-a-87	337159	rs11609659	-0.005069723	0.001690736	0.002712852
1706	Arm fat percentage (right) || id:ukb-a-282	Non-cancer illness code self-reported: osteoporosis	ukb-a-282	ukb-a-87	337159	rs116399833	-0.004947498	0.001690195	0.003420552
1707	Arm fat percentage (right) || id:ukb-a-282	Non-cancer illness code self-reported: osteoporosis	ukb-a-282	ukb-a-87	337159	rs11642015	-0.004337617	0.001717284	0.011541598
1708	Arm fat percentage (right) || id:ukb-a-282	Non-cancer illness code self-reported: osteoporosis	ukb-a-282	ukb-a-87	337159	rs11668971	-0.005084142	0.001690469	0.002633776
1709	Arm fat percentage (right) || id:ukb-a-282	Non-cancer illness code self-reported: osteoporosis	ukb-a-282	ukb-a-87	337159	rs11782341	-0.004954283	0.001691125	0.003394223
1710	Arm fat percentage (right) || id:ukb-a-282	Non-cancer illness code self-reported: osteoporosis	ukb-a-282	ukb-a-87	337159	rs11786089	-0.005001615	0.001692001	0.003116206
1711	Arm fat percentage (right) || id:ukb-a-282	Non-cancer illness code self-reported: osteoporosis	ukb-a-282	ukb-a-87	337159	rs11824092	-0.005037404	0.001692001	0.002909055
1712	Arm fat percentage (right) || id:ukb-a-282	Non-cancer illness code self-reported: osteoporosis	ukb-a-282	ukb-a-87	337159	rs11839227	-0.005134691	0.001683021	0.002281733
1713	Arm fat percentage (right) || id:ukb-a-282	Non-cancer illness code self-reported: osteoporosis	ukb-a-282	ukb-a-87	337159	rs11857221	-0.005012591	0.001691875	0.003049111
1714	Arm fat percentage (right) || id:ukb-a-282	Non-cancer illness code self-reported: osteoporosis	ukb-a-282	ukb-a-87	337159	rs11866219	-0.005155515	0.001693849	0.002337125
1715	Arm fat percentage (right) || id:ukb-a-282	Non-cancer illness code self-reported: osteoporosis	ukb-a-282	ukb-a-87	337159	rs12037698	-0.005201158	0.001676412	0.001918585
1716	Arm fat percentage (right) || id:ukb-a-282	Non-cancer illness code self-reported: osteoporosis	ukb-a-282	ukb-a-87	337159	rs12072739	-0.005045504	0.001690825	0.00284461
1717	Arm fat percentage (right) || id:ukb-a-282	Non-cancer illness code self-reported: osteoporosis	ukb-a-282	ukb-a-87	337159	rs12140153	-0.004751072	0.001676568	0.004599699
1718	Arm fat percentage (right) || id:ukb-a-282	Non-cancer illness code self-reported: osteoporosis	ukb-a-282	ukb-a-87	337159	rs12144626	-0.004917509	0.001690028	0.003617521
1719	Arm fat percentage (right) || id:ukb-a-282	Non-cancer illness code self-reported: osteoporosis	ukb-a-282	ukb-a-87	337159	rs12339822	-0.005144638	0.00168809	0.002306698
1720	Arm fat percentage (right) || id:ukb-a-282	Non-cancer illness code self-reported: osteoporosis	ukb-a-282	ukb-a-87	337159	rs12367809	-0.004578616	0.001670369	0.006123735
1721	Arm fat percentage (right) || id:ukb-a-282	Non-cancer illness code self-reported: osteoporosis	ukb-a-282	ukb-a-87	337159	rs12578952	-0.004881463	0.001684501	0.003757073
1722	Arm fat percentage (right) || id:ukb-a-282	Non-cancer illness code self-reported: osteoporosis	ukb-a-282	ukb-a-87	337159	rs12614861	-0.005113321	0.001684945	0.002407668
1723	Arm fat percentage (right) || id:ukb-a-282	Non-cancer illness code self-reported: osteoporosis	ukb-a-282	ukb-a-87	337159	rs12619178	-0.005024862	0.001691345	0.002969035
1724	Arm fat percentage (right) || id:ukb-a-282	Non-cancer illness code self-reported: osteoporosis	ukb-a-282	ukb-a-87	337159	rs12679106	-0.004819555	0.001684078	0.004211951
1725	Arm fat percentage (right) || id:ukb-a-282	Non-cancer illness code self-reported: osteoporosis	ukb-a-282	ukb-a-87	337159	rs1293446	-0.004902613	0.001688138	0.003682458
1726	Arm fat percentage (right) || id:ukb-a-282	Non-cancer illness code self-reported: osteoporosis	ukb-a-282	ukb-a-87	337159	rs1296328	-0.004905303	0.001688971	0.003680574
1727	Arm fat percentage (right) || id:ukb-a-282	Non-cancer illness code self-reported: osteoporosis	ukb-a-282	ukb-a-87	337159	rs12997625	-0.004861914	0.001680909	0.00382273
1728	Arm fat percentage (right) || id:ukb-a-282	Non-cancer illness code self-reported: osteoporosis	ukb-a-282	ukb-a-87	337159	rs13053342	-0.005000931	0.001691419	0.003110025
1729	Arm fat percentage (right) || id:ukb-a-282	Non-cancer illness code self-reported: osteoporosis	ukb-a-282	ukb-a-87	337159	rs13056506	-0.005058062	0.001691449	0.002786382
1730	Arm fat percentage (right) || id:ukb-a-282	Non-cancer illness code self-reported: osteoporosis	ukb-a-282	ukb-a-87	337159	rs13114014	-0.004999245	0.001691498	0.003121494
1731	Arm fat percentage (right) || id:ukb-a-282	Non-cancer illness code self-reported: osteoporosis	ukb-a-282	ukb-a-87	337159	rs13135092	-0.005323167	0.001686072	0.001593248
1732	Arm fat percentage (right) || id:ukb-a-282	Non-cancer illness code self-reported: osteoporosis	ukb-a-282	ukb-a-87	337159	rs13174863	-0.005143032	0.001686428	0.00229101
1733	Arm fat percentage (right) || id:ukb-a-282	Non-cancer illness code self-reported: osteoporosis	ukb-a-282	ukb-a-87	337159	rs1321455	-0.005082383	0.001692076	0.002667733
1734	Arm fat percentage (right) || id:ukb-a-282	Non-cancer illness code self-reported: osteoporosis	ukb-a-282	ukb-a-87	337159	rs1322842	-0.004946248	0.001689742	0.003420061
1735	Arm fat percentage (right) || id:ukb-a-282	Non-cancer illness code self-reported: osteoporosis	ukb-a-282	ukb-a-87	337159	rs1357079	-0.00507572	0.001688568	0.002647692
1736	Arm fat percentage (right) || id:ukb-a-282	Non-cancer illness code self-reported: osteoporosis	ukb-a-282	ukb-a-87	337159	rs1376286	-0.005017128	0.001691413	0.003014702
1737	Arm fat percentage (right) || id:ukb-a-282	Non-cancer illness code self-reported: osteoporosis	ukb-a-282	ukb-a-87	337159	rs1441264	-0.004871539	0.001688472	0.003911938
1738	Arm fat percentage (right) || id:ukb-a-282	Non-cancer illness code self-reported: osteoporosis	ukb-a-282	ukb-a-87	337159	rs1446585	-0.004921726	0.001688853	0.003565532
1739	Arm fat percentage (right) || id:ukb-a-282	Non-cancer illness code self-reported: osteoporosis	ukb-a-282	ukb-a-87	337159	rs1451533	-0.004926546	0.001688526	0.003526679
1740	Arm fat percentage (right) || id:ukb-a-282	Non-cancer illness code self-reported: osteoporosis	ukb-a-282	ukb-a-87	337159	rs1503526	-0.004931028	0.001691038	0.003545769
1741	Arm fat percentage (right) || id:ukb-a-282	Non-cancer illness code self-reported: osteoporosis	ukb-a-282	ukb-a-87	337159	rs1513475	-0.00497029	0.001691696	0.003302817
1742	Arm fat percentage (right) || id:ukb-a-282	Non-cancer illness code self-reported: osteoporosis	ukb-a-282	ukb-a-87	337159	rs1516725	-0.00515997	0.001684831	0.002194199
1743	Arm fat percentage (right) || id:ukb-a-282	Non-cancer illness code self-reported: osteoporosis	ukb-a-282	ukb-a-87	337159	rs153664	-0.005015258	0.00169151	0.003027229
1744	Arm fat percentage (right) || id:ukb-a-282	Non-cancer illness code self-reported: osteoporosis	ukb-a-282	ukb-a-87	337159	rs1652376	-0.004971103	0.001692391	0.00331056
1745	Arm fat percentage (right) || id:ukb-a-282	Non-cancer illness code self-reported: osteoporosis	ukb-a-282	ukb-a-87	337159	rs17024393	-0.004936406	0.001693731	0.003562403
1746	Arm fat percentage (right) || id:ukb-a-282	Non-cancer illness code self-reported: osteoporosis	ukb-a-282	ukb-a-87	337159	rs17342242	-0.005060279	0.001690007	0.00275133
1747	Arm fat percentage (right) || id:ukb-a-282	Non-cancer illness code self-reported: osteoporosis	ukb-a-282	ukb-a-87	337159	rs17835600	-0.00494271	0.001689608	0.003440584
1748	Arm fat percentage (right) || id:ukb-a-282	Non-cancer illness code self-reported: osteoporosis	ukb-a-282	ukb-a-87	337159	rs187649293	-0.004991682	0.001691448	0.003166148
1749	Arm fat percentage (right) || id:ukb-a-282	Non-cancer illness code self-reported: osteoporosis	ukb-a-282	ukb-a-87	337159	rs1927626	-0.005099124	0.001688608	0.00253008
1750	Arm fat percentage (right) || id:ukb-a-282	Non-cancer illness code self-reported: osteoporosis	ukb-a-282	ukb-a-87	337159	rs1928496	-0.004943227	0.001690126	0.003447122
1751	Arm fat percentage (right) || id:ukb-a-282	Non-cancer illness code self-reported: osteoporosis	ukb-a-282	ukb-a-87	337159	rs2002023	-0.005200881	0.001674742	0.001899695
1752	Arm fat percentage (right) || id:ukb-a-282	Non-cancer illness code self-reported: osteoporosis	ukb-a-282	ukb-a-87	337159	rs2020942	-0.004980257	0.001691719	0.00324102
1753	Arm fat percentage (right) || id:ukb-a-282	Non-cancer illness code self-reported: osteoporosis	ukb-a-282	ukb-a-87	337159	rs2035936	-0.004993014	0.001691271	0.003154926
1754	Arm fat percentage (right) || id:ukb-a-282	Non-cancer illness code self-reported: osteoporosis	ukb-a-282	ukb-a-87	337159	rs2043016	-0.005283361	0.00165989	0.001457781
1755	Arm fat percentage (right) || id:ukb-a-282	Non-cancer illness code self-reported: osteoporosis	ukb-a-282	ukb-a-87	337159	rs2161796	-0.005148298	0.001686087	0.002262637
1756	Arm fat percentage (right) || id:ukb-a-282	Non-cancer illness code self-reported: osteoporosis	ukb-a-282	ukb-a-87	337159	rs217672	-0.005003826	0.001691319	0.003091059
1757	Arm fat percentage (right) || id:ukb-a-282	Non-cancer illness code self-reported: osteoporosis	ukb-a-282	ukb-a-87	337159	rs2239647	-0.005022909	0.001693285	0.003013388
1758	Arm fat percentage (right) || id:ukb-a-282	Non-cancer illness code self-reported: osteoporosis	ukb-a-282	ukb-a-87	337159	rs2279574	-0.005051338	0.001692894	0.002846488
1759	Arm fat percentage (right) || id:ukb-a-282	Non-cancer illness code self-reported: osteoporosis	ukb-a-282	ukb-a-87	337159	rs2306593	-0.005097671	0.001689684	0.002553418
1760	Arm fat percentage (right) || id:ukb-a-282	Non-cancer illness code self-reported: osteoporosis	ukb-a-282	ukb-a-87	337159	rs2307111	-0.004753944	0.001682341	0.004716415
1761	Arm fat percentage (right) || id:ukb-a-282	Non-cancer illness code self-reported: osteoporosis	ukb-a-282	ukb-a-87	337159	rs2318543	-0.005017325	0.001691746	0.003019289
1762	Arm fat percentage (right) || id:ukb-a-282	Non-cancer illness code self-reported: osteoporosis	ukb-a-282	ukb-a-87	337159	rs2370982	-0.004918744	0.001692515	0.003658773
1763	Arm fat percentage (right) || id:ukb-a-282	Non-cancer illness code self-reported: osteoporosis	ukb-a-282	ukb-a-87	337159	rs2384054	-0.005180431	0.001703651	0.002359649
1764	Arm fat percentage (right) || id:ukb-a-282	Non-cancer illness code self-reported: osteoporosis	ukb-a-282	ukb-a-87	337159	rs2439823	-0.005003963	0.001693591	0.003130263
1765	Arm fat percentage (right) || id:ukb-a-282	Non-cancer illness code self-reported: osteoporosis	ukb-a-282	ukb-a-87	337159	rs245775	-0.005219234	0.001682242	0.001918639
1766	Arm fat percentage (right) || id:ukb-a-282	Non-cancer illness code self-reported: osteoporosis	ukb-a-282	ukb-a-87	337159	rs2470619	-0.00496025	0.001691292	0.003359011
1767	Arm fat percentage (right) || id:ukb-a-282	Non-cancer illness code self-reported: osteoporosis	ukb-a-282	ukb-a-87	337159	rs2494196	-0.00503962	0.001694657	0.002941098
1768	Arm fat percentage (right) || id:ukb-a-282	Non-cancer illness code self-reported: osteoporosis	ukb-a-282	ukb-a-87	337159	rs2499468	-0.005043745	0.00169131	0.002862287
1769	Arm fat percentage (right) || id:ukb-a-282	Non-cancer illness code self-reported: osteoporosis	ukb-a-282	ukb-a-87	337159	rs2500406	-0.005033206	0.00169135	0.002921773
1770	Arm fat percentage (right) || id:ukb-a-282	Non-cancer illness code self-reported: osteoporosis	ukb-a-282	ukb-a-87	337159	rs2569881	-0.005079773	0.001688816	0.00263068
1771	Arm fat percentage (right) || id:ukb-a-282	Non-cancer illness code self-reported: osteoporosis	ukb-a-282	ukb-a-87	337159	rs2606228	-0.005084627	0.001689234	0.002612311
1772	Arm fat percentage (right) || id:ukb-a-282	Non-cancer illness code self-reported: osteoporosis	ukb-a-282	ukb-a-87	337159	rs2678204	-0.004962347	0.001694502	0.003406023
1773	Arm fat percentage (right) || id:ukb-a-282	Non-cancer illness code self-reported: osteoporosis	ukb-a-282	ukb-a-87	337159	rs2857082	-0.00493536	0.001688926	0.003475811
1774	Arm fat percentage (right) || id:ukb-a-282	Non-cancer illness code self-reported: osteoporosis	ukb-a-282	ukb-a-87	337159	rs2861685	-0.004980721	0.001691532	0.003234739
1775	Arm fat percentage (right) || id:ukb-a-282	Non-cancer illness code self-reported: osteoporosis	ukb-a-282	ukb-a-87	337159	rs2943650	-0.005069341	0.001692646	0.002745164
1776	Arm fat percentage (right) || id:ukb-a-282	Non-cancer illness code self-reported: osteoporosis	ukb-a-282	ukb-a-87	337159	rs2954021	-0.00507685	0.001690563	0.002672862
1777	Arm fat percentage (right) || id:ukb-a-282	Non-cancer illness code self-reported: osteoporosis	ukb-a-282	ukb-a-87	337159	rs301806	-0.005073207	0.001688601	0.002661188
1778	Arm fat percentage (right) || id:ukb-a-282	Non-cancer illness code self-reported: osteoporosis	ukb-a-282	ukb-a-87	337159	rs34045894	-0.004942408	0.001689611	0.003442628
1779	Arm fat percentage (right) || id:ukb-a-282	Non-cancer illness code self-reported: osteoporosis	ukb-a-282	ukb-a-87	337159	rs34331990	-0.005115382	0.001685299	0.002402993
1780	Arm fat percentage (right) || id:ukb-a-282	Non-cancer illness code self-reported: osteoporosis	ukb-a-282	ukb-a-87	337159	rs34338229	-0.004881954	0.001684194	0.003747267
1781	Arm fat percentage (right) || id:ukb-a-282	Non-cancer illness code self-reported: osteoporosis	ukb-a-282	ukb-a-87	337159	rs34417222	-0.005074297	0.001691265	0.002697171
1782	Arm fat percentage (right) || id:ukb-a-282	Non-cancer illness code self-reported: osteoporosis	ukb-a-282	ukb-a-87	337159	rs34483452	-0.004984374	0.001694458	0.003265482
1783	Arm fat percentage (right) || id:ukb-a-282	Non-cancer illness code self-reported: osteoporosis	ukb-a-282	ukb-a-87	337159	rs34580448	-0.005053148	0.001690618	0.002799515
1784	Arm fat percentage (right) || id:ukb-a-282	Non-cancer illness code self-reported: osteoporosis	ukb-a-282	ukb-a-87	337159	rs34769775	-0.005045117	0.001691585	0.00285924
1785	Arm fat percentage (right) || id:ukb-a-282	Non-cancer illness code self-reported: osteoporosis	ukb-a-282	ukb-a-87	337159	rs34811474	-0.00498416	0.001692522	0.003231502
1786	Arm fat percentage (right) || id:ukb-a-282	Non-cancer illness code self-reported: osteoporosis	ukb-a-282	ukb-a-87	337159	rs34882821	-0.004951012	0.001690007	0.003394205
1787	Arm fat percentage (right) || id:ukb-a-282	Non-cancer illness code self-reported: osteoporosis	ukb-a-282	ukb-a-87	337159	rs3734554	-0.004840143	0.001685807	0.004090287
1788	Arm fat percentage (right) || id:ukb-a-282	Non-cancer illness code self-reported: osteoporosis	ukb-a-282	ukb-a-87	337159	rs3770821	-0.004867995	0.001681744	0.003796296
1789	Arm fat percentage (right) || id:ukb-a-282	Non-cancer illness code self-reported: osteoporosis	ukb-a-282	ukb-a-87	337159	rs3771653	-0.005178957	0.001676127	0.002002676
1790	Arm fat percentage (right) || id:ukb-a-282	Non-cancer illness code self-reported: osteoporosis	ukb-a-282	ukb-a-87	337159	rs3784699	-0.005061654	0.00169479	0.002821026
1791	Arm fat percentage (right) || id:ukb-a-282	Non-cancer illness code self-reported: osteoporosis	ukb-a-282	ukb-a-87	337159	rs3803286	-0.004886846	0.001687656	0.003783854
1792	Arm fat percentage (right) || id:ukb-a-282	Non-cancer illness code self-reported: osteoporosis	ukb-a-282	ukb-a-87	337159	rs3856595	-0.00498497	0.001691376	0.003205756
1793	Arm fat percentage (right) || id:ukb-a-282	Non-cancer illness code self-reported: osteoporosis	ukb-a-282	ukb-a-87	337159	rs3923501	-0.005153521	0.001680505	0.002164721
1794	Arm fat percentage (right) || id:ukb-a-282	Non-cancer illness code self-reported: osteoporosis	ukb-a-282	ukb-a-87	337159	rs40067	-0.004870306	0.001687048	0.003890817
1795	Arm fat percentage (right) || id:ukb-a-282	Non-cancer illness code self-reported: osteoporosis	ukb-a-282	ukb-a-87	337159	rs4123668	-0.004936807	0.001690421	0.003495142
1796	Arm fat percentage (right) || id:ukb-a-282	Non-cancer illness code self-reported: osteoporosis	ukb-a-282	ukb-a-87	337159	rs4246657	-0.004930251	0.001689817	0.003527094
1797	Arm fat percentage (right) || id:ukb-a-282	Non-cancer illness code self-reported: osteoporosis	ukb-a-282	ukb-a-87	337159	rs429358	-0.005126396	0.001684765	0.002343908
1798	Arm fat percentage (right) || id:ukb-a-282	Non-cancer illness code self-reported: osteoporosis	ukb-a-282	ukb-a-87	337159	rs4402589	-0.005085058	0.001694472	0.002691215
1799	Arm fat percentage (right) || id:ukb-a-282	Non-cancer illness code self-reported: osteoporosis	ukb-a-282	ukb-a-87	337159	rs4450871	-0.004918197	0.001687593	0.003564564
1800	Arm fat percentage (right) || id:ukb-a-282	Non-cancer illness code self-reported: osteoporosis	ukb-a-282	ukb-a-87	337159	rs4477562	-0.004937596	0.001691002	0.003501179
1801	Arm fat percentage (right) || id:ukb-a-282	Non-cancer illness code self-reported: osteoporosis	ukb-a-282	ukb-a-87	337159	rs4519214	-0.005049337	0.001690328	0.002815513
1802	Arm fat percentage (right) || id:ukb-a-282	Non-cancer illness code self-reported: osteoporosis	ukb-a-282	ukb-a-87	337159	rs4547132	-0.004952413	0.001689998	0.003384982
1803	Arm fat percentage (right) || id:ukb-a-282	Non-cancer illness code self-reported: osteoporosis	ukb-a-282	ukb-a-87	337159	rs4549685	-0.004906923	0.001689314	0.003676247
1804	Arm fat percentage (right) || id:ukb-a-282	Non-cancer illness code self-reported: osteoporosis	ukb-a-282	ukb-a-87	337159	rs4671328	-0.004977258	0.001693059	0.003284212
1805	Arm fat percentage (right) || id:ukb-a-282	Non-cancer illness code self-reported: osteoporosis	ukb-a-282	ukb-a-87	337159	rs4727630	-0.004978962	0.001691464	0.003244389
1806	Arm fat percentage (right) || id:ukb-a-282	Non-cancer illness code self-reported: osteoporosis	ukb-a-282	ukb-a-87	337159	rs4745359	-0.004935194	0.001688909	0.003476577
1807	Arm fat percentage (right) || id:ukb-a-282	Non-cancer illness code self-reported: osteoporosis	ukb-a-282	ukb-a-87	337159	rs4777541	-0.005009365	0.001692383	0.003076918
1808	Arm fat percentage (right) || id:ukb-a-282	Non-cancer illness code self-reported: osteoporosis	ukb-a-282	ukb-a-87	337159	rs477895	-0.004797623	0.001671481	0.004101043
1809	Arm fat percentage (right) || id:ukb-a-282	Non-cancer illness code self-reported: osteoporosis	ukb-a-282	ukb-a-87	337159	rs4790841	-0.00481663	0.001689412	0.00435725
1810	Arm fat percentage (right) || id:ukb-a-282	Non-cancer illness code self-reported: osteoporosis	ukb-a-282	ukb-a-87	337159	rs4864201	-0.005040798	0.001691086	0.002874907
1811	Arm fat percentage (right) || id:ukb-a-282	Non-cancer illness code self-reported: osteoporosis	ukb-a-282	ukb-a-87	337159	rs4876611	-0.00522968	0.001683959	0.001899023
1812	Arm fat percentage (right) || id:ukb-a-282	Non-cancer illness code self-reported: osteoporosis	ukb-a-282	ukb-a-87	337159	rs538656	-0.004923244	0.001700855	0.003796771
1813	Arm fat percentage (right) || id:ukb-a-282	Non-cancer illness code self-reported: osteoporosis	ukb-a-282	ukb-a-87	337159	rs543874	-0.004985975	0.001702764	0.003409689
1814	Arm fat percentage (right) || id:ukb-a-282	Non-cancer illness code self-reported: osteoporosis	ukb-a-282	ukb-a-87	337159	rs550057	-0.005044736	0.00169033	0.002840725
1815	Arm fat percentage (right) || id:ukb-a-282	Non-cancer illness code self-reported: osteoporosis	ukb-a-282	ukb-a-87	337159	rs55714539	-0.005186789	0.001687863	0.002119245
1816	Arm fat percentage (right) || id:ukb-a-282	Non-cancer illness code self-reported: osteoporosis	ukb-a-282	ukb-a-87	337159	rs56169792	-0.005012621	0.001691569	0.003043638
1817	Arm fat percentage (right) || id:ukb-a-282	Non-cancer illness code self-reported: osteoporosis	ukb-a-282	ukb-a-87	337159	rs56375099	-0.005128056	0.001684087	0.002326746
1818	Arm fat percentage (right) || id:ukb-a-282	Non-cancer illness code self-reported: osteoporosis	ukb-a-282	ukb-a-87	337159	rs56399737	-0.004892818	0.00168609	0.003709395
1819	Arm fat percentage (right) || id:ukb-a-282	Non-cancer illness code self-reported: osteoporosis	ukb-a-282	ukb-a-87	337159	rs56803094	-0.005012051	0.001691649	0.003048345
1820	Arm fat percentage (right) || id:ukb-a-282	Non-cancer illness code self-reported: osteoporosis	ukb-a-282	ukb-a-87	337159	rs57636386	-0.005022796	0.001694121	0.003028413
1821	Arm fat percentage (right) || id:ukb-a-282	Non-cancer illness code self-reported: osteoporosis	ukb-a-282	ukb-a-87	337159	rs58120873	-0.004905762	0.001686955	0.003636811
1822	Arm fat percentage (right) || id:ukb-a-282	Non-cancer illness code self-reported: osteoporosis	ukb-a-282	ukb-a-87	337159	rs58360798	-0.004984801	0.001691649	0.003211728
1823	Arm fat percentage (right) || id:ukb-a-282	Non-cancer illness code self-reported: osteoporosis	ukb-a-282	ukb-a-87	337159	rs58824810	-0.004987913	0.001691249	0.003185486
1824	Arm fat percentage (right) || id:ukb-a-282	Non-cancer illness code self-reported: osteoporosis	ukb-a-282	ukb-a-87	337159	rs59066241	-0.005035394	0.001691164	0.002906363
1825	Arm fat percentage (right) || id:ukb-a-282	Non-cancer illness code self-reported: osteoporosis	ukb-a-282	ukb-a-87	337159	rs60764613	-0.005161314	0.001683052	0.002164793
1826	Arm fat percentage (right) || id:ukb-a-282	Non-cancer illness code self-reported: osteoporosis	ukb-a-282	ukb-a-87	337159	rs61813324	-0.004868207	0.001686	0.003884038
1827	Arm fat percentage (right) || id:ukb-a-282	Non-cancer illness code self-reported: osteoporosis	ukb-a-282	ukb-a-87	337159	rs61871615	-0.005017014	0.001691585	0.003018325
1828	Arm fat percentage (right) || id:ukb-a-282	Non-cancer illness code self-reported: osteoporosis	ukb-a-282	ukb-a-87	337159	rs62106258	-0.005177771	0.001699311	0.002311514
1829	Arm fat percentage (right) || id:ukb-a-282	Non-cancer illness code self-reported: osteoporosis	ukb-a-282	ukb-a-87	337159	rs62147189	-0.004912985	0.001688011	0.003608319
1830	Arm fat percentage (right) || id:ukb-a-282	Non-cancer illness code self-reported: osteoporosis	ukb-a-282	ukb-a-87	337159	rs62178054	-0.004985828	0.001691616	0.003204838
1831	Arm fat percentage (right) || id:ukb-a-282	Non-cancer illness code self-reported: osteoporosis	ukb-a-282	ukb-a-87	337159	rs62246314	-0.0049897	0.001691427	0.003177802
1832	Arm fat percentage (right) || id:ukb-a-282	Non-cancer illness code self-reported: osteoporosis	ukb-a-282	ukb-a-87	337159	rs62261725	-0.004883876	0.001688716	0.003827183
1833	Arm fat percentage (right) || id:ukb-a-282	Non-cancer illness code self-reported: osteoporosis	ukb-a-282	ukb-a-87	337159	rs62477684	-0.005089913	0.001692189	0.002630708
1834	Arm fat percentage (right) || id:ukb-a-282	Non-cancer illness code self-reported: osteoporosis	ukb-a-282	ukb-a-87	337159	rs649648	-0.005120399	0.001684437	0.002367137
1835	Arm fat percentage (right) || id:ukb-a-282	Non-cancer illness code self-reported: osteoporosis	ukb-a-282	ukb-a-87	337159	rs6534624	-0.005052826	0.00169128	0.002812008
1836	Arm fat percentage (right) || id:ukb-a-282	Non-cancer illness code self-reported: osteoporosis	ukb-a-282	ukb-a-87	337159	rs6545714	-0.004875329	0.001689237	0.003900321
1837	Arm fat percentage (right) || id:ukb-a-282	Non-cancer illness code self-reported: osteoporosis	ukb-a-282	ukb-a-87	337159	rs6548237	-0.004676488	0.001687434	0.005582263
1838	Arm fat percentage (right) || id:ukb-a-282	Non-cancer illness code self-reported: osteoporosis	ukb-a-282	ukb-a-87	337159	rs6575340	-0.004930791	0.001691713	0.003560605
1839	Arm fat percentage (right) || id:ukb-a-282	Non-cancer illness code self-reported: osteoporosis	ukb-a-282	ukb-a-87	337159	rs6601527	-0.004741924	0.001670166	0.004522771
1840	Arm fat percentage (right) || id:ukb-a-282	Non-cancer illness code self-reported: osteoporosis	ukb-a-282	ukb-a-87	337159	rs6658368	-0.004929444	0.001691219	0.003559991
1841	Arm fat percentage (right) || id:ukb-a-282	Non-cancer illness code self-reported: osteoporosis	ukb-a-282	ukb-a-87	337159	rs66679256	-0.004841226	0.001685574	0.004076867
1842	Arm fat percentage (right) || id:ukb-a-282	Non-cancer illness code self-reported: osteoporosis	ukb-a-282	ukb-a-87	337159	rs66833742	-0.005148428	0.001685639	0.002255954
1843	Arm fat percentage (right) || id:ukb-a-282	Non-cancer illness code self-reported: osteoporosis	ukb-a-282	ukb-a-87	337159	rs668799	-0.00480339	0.001679094	0.004227024
1844	Arm fat percentage (right) || id:ukb-a-282	Non-cancer illness code self-reported: osteoporosis	ukb-a-282	ukb-a-87	337159	rs6861649	-0.004937673	0.001689837	0.003478113
1845	Arm fat percentage (right) || id:ukb-a-282	Non-cancer illness code self-reported: osteoporosis	ukb-a-282	ukb-a-87	337159	rs6887247	-0.004999062	0.001692109	0.00313341
1846	Arm fat percentage (right) || id:ukb-a-282	Non-cancer illness code self-reported: osteoporosis	ukb-a-282	ukb-a-87	337159	rs6898357	-0.004999664	0.001691343	0.003116251
1847	Arm fat percentage (right) || id:ukb-a-282	Non-cancer illness code self-reported: osteoporosis	ukb-a-282	ukb-a-87	337159	rs6927268	-0.004927365	0.001688368	0.003518117
1848	Arm fat percentage (right) || id:ukb-a-282	Non-cancer illness code self-reported: osteoporosis	ukb-a-282	ukb-a-87	337159	rs7116641	-0.005180268	0.00168786	0.002146797
1849	Arm fat percentage (right) || id:ukb-a-282	Non-cancer illness code self-reported: osteoporosis	ukb-a-282	ukb-a-87	337159	rs7124681	-0.004848818	0.001699577	0.004331461
1850	Arm fat percentage (right) || id:ukb-a-282	Non-cancer illness code self-reported: osteoporosis	ukb-a-282	ukb-a-87	337159	rs7133378	-0.005486586	0.001655583	0.000919748
1851	Arm fat percentage (right) || id:ukb-a-282	Non-cancer illness code self-reported: osteoporosis	ukb-a-282	ukb-a-87	337159	rs7172082	-0.005036247	0.001690914	0.002897415
1852	Arm fat percentage (right) || id:ukb-a-282	Non-cancer illness code self-reported: osteoporosis	ukb-a-282	ukb-a-87	337159	rs7201895	-0.004919525	0.001689408	0.003591444
1853	Arm fat percentage (right) || id:ukb-a-282	Non-cancer illness code self-reported: osteoporosis	ukb-a-282	ukb-a-87	337159	rs7259070	-0.004898948	0.001688389	0.0037132
1854	Arm fat percentage (right) || id:ukb-a-282	Non-cancer illness code self-reported: osteoporosis	ukb-a-282	ukb-a-87	337159	rs72817602	-0.005020342	0.001691095	0.002990687
1855	Arm fat percentage (right) || id:ukb-a-282	Non-cancer illness code self-reported: osteoporosis	ukb-a-282	ukb-a-87	337159	rs72892910	-0.004972711	0.001696317	0.003373566
1856	Arm fat percentage (right) || id:ukb-a-282	Non-cancer illness code self-reported: osteoporosis	ukb-a-282	ukb-a-87	337159	rs750090	-0.004996274	0.00169146	0.003138643
1857	Arm fat percentage (right) || id:ukb-a-282	Non-cancer illness code self-reported: osteoporosis	ukb-a-282	ukb-a-87	337159	rs7516554	-0.005109895	0.001685819	0.002436605
1858	Arm fat percentage (right) || id:ukb-a-282	Non-cancer illness code self-reported: osteoporosis	ukb-a-282	ukb-a-87	337159	rs75499503	-0.004941013	0.001692877	0.003514858
1859	Arm fat percentage (right) || id:ukb-a-282	Non-cancer illness code self-reported: osteoporosis	ukb-a-282	ukb-a-87	337159	rs7580600	-0.005090492	0.001690925	0.002608375
1860	Arm fat percentage (right) || id:ukb-a-282	Non-cancer illness code self-reported: osteoporosis	ukb-a-282	ukb-a-87	337159	rs7591494	-0.004966938	0.001691774	0.003325448
1861	Arm fat percentage (right) || id:ukb-a-282	Non-cancer illness code self-reported: osteoporosis	ukb-a-282	ukb-a-87	337159	rs76040172	-0.004960507	0.001692317	0.003376624
1862	Arm fat percentage (right) || id:ukb-a-282	Non-cancer illness code self-reported: osteoporosis	ukb-a-282	ukb-a-87	337159	rs764729	-0.005050408	0.001690236	0.002808189
1863	Arm fat percentage (right) || id:ukb-a-282	Non-cancer illness code self-reported: osteoporosis	ukb-a-282	ukb-a-87	337159	rs7649970	-0.005199869	0.001685319	0.00203284
1864	Arm fat percentage (right) || id:ukb-a-282	Non-cancer illness code self-reported: osteoporosis	ukb-a-282	ukb-a-87	337159	rs76824303	-0.005024186	0.001691185	0.002970178
1865	Arm fat percentage (right) || id:ukb-a-282	Non-cancer illness code self-reported: osteoporosis	ukb-a-282	ukb-a-87	337159	rs76929617	-0.005106231	0.00168776	0.002482646
1866	Arm fat percentage (right) || id:ukb-a-282	Non-cancer illness code self-reported: osteoporosis	ukb-a-282	ukb-a-87	337159	rs7707394	-0.004988769	0.001692346	0.003199994
1867	Arm fat percentage (right) || id:ukb-a-282	Non-cancer illness code self-reported: osteoporosis	ukb-a-282	ukb-a-87	337159	rs7755574	-0.004810844	0.001671336	0.003996446
1868	Arm fat percentage (right) || id:ukb-a-282	Non-cancer illness code self-reported: osteoporosis	ukb-a-282	ukb-a-87	337159	rs7758082	-0.005021249	0.001696718	0.00308249
1869	Arm fat percentage (right) || id:ukb-a-282	Non-cancer illness code self-reported: osteoporosis	ukb-a-282	ukb-a-87	337159	rs7774	-0.004966984	0.001691434	0.003318835
1870	Arm fat percentage (right) || id:ukb-a-282	Non-cancer illness code self-reported: osteoporosis	ukb-a-282	ukb-a-87	337159	rs7789450	-0.004894324	0.001685775	0.003692439
1871	Arm fat percentage (right) || id:ukb-a-282	Non-cancer illness code self-reported: osteoporosis	ukb-a-282	ukb-a-87	337159	rs79113395	-0.00504077	0.001691636	0.002884188
1872	Arm fat percentage (right) || id:ukb-a-282	Non-cancer illness code self-reported: osteoporosis	ukb-a-282	ukb-a-87	337159	rs7915723	-0.005058422	0.001690189	0.002764172
1873	Arm fat percentage (right) || id:ukb-a-282	Non-cancer illness code self-reported: osteoporosis	ukb-a-282	ukb-a-87	337159	rs7925100	-0.004980582	0.001691122	0.003228143
1874	Arm fat percentage (right) || id:ukb-a-282	Non-cancer illness code self-reported: osteoporosis	ukb-a-282	ukb-a-87	337159	rs7930275	-0.004972924	0.001691557	0.00328371
1875	Arm fat percentage (right) || id:ukb-a-282	Non-cancer illness code self-reported: osteoporosis	ukb-a-282	ukb-a-87	337159	rs7972728	-0.004860798	0.001686964	0.00395927
1876	Arm fat percentage (right) || id:ukb-a-282	Non-cancer illness code self-reported: osteoporosis	ukb-a-282	ukb-a-87	337159	rs7987928	-0.004967909	0.001691403	0.003312409
1877	Arm fat percentage (right) || id:ukb-a-282	Non-cancer illness code self-reported: osteoporosis	ukb-a-282	ukb-a-87	337159	rs80135947	-0.005192938	0.001685527	0.002063775
1878	Arm fat percentage (right) || id:ukb-a-282	Non-cancer illness code self-reported: osteoporosis	ukb-a-282	ukb-a-87	337159	rs8078135	-0.004996074	0.001691378	0.003138376
1879	Arm fat percentage (right) || id:ukb-a-282	Non-cancer illness code self-reported: osteoporosis	ukb-a-282	ukb-a-87	337159	rs8087074	-0.004864275	0.001685261	0.003897227
1880	Arm fat percentage (right) || id:ukb-a-282	Non-cancer illness code self-reported: osteoporosis	ukb-a-282	ukb-a-87	337159	rs815163	-0.005169963	0.001680077	0.002089421
1881	Arm fat percentage (right) || id:ukb-a-282	Non-cancer illness code self-reported: osteoporosis	ukb-a-282	ukb-a-87	337159	rs8192675	-0.005018233	0.001691658	0.003012514
1882	Arm fat percentage (right) || id:ukb-a-282	Non-cancer illness code self-reported: osteoporosis	ukb-a-282	ukb-a-87	337159	rs845084	-0.005043793	0.001691046	0.002857673
1883	Arm fat percentage (right) || id:ukb-a-282	Non-cancer illness code self-reported: osteoporosis	ukb-a-282	ukb-a-87	337159	rs879620	-0.004817975	0.00168903	0.004337539
1884	Arm fat percentage (right) || id:ukb-a-282	Non-cancer illness code self-reported: osteoporosis	ukb-a-282	ukb-a-87	337159	rs9320823	-0.004988526	0.001693151	0.003216037
1885	Arm fat percentage (right) || id:ukb-a-282	Non-cancer illness code self-reported: osteoporosis	ukb-a-282	ukb-a-87	337159	rs9342196	-0.004996185	0.001691279	0.003135959
1886	Arm fat percentage (right) || id:ukb-a-282	Non-cancer illness code self-reported: osteoporosis	ukb-a-282	ukb-a-87	337159	rs935166	-0.005092143	0.001688121	0.002557489
1887	Arm fat percentage (right) || id:ukb-a-282	Non-cancer illness code self-reported: osteoporosis	ukb-a-282	ukb-a-87	337159	rs9522183	-0.005135672	0.001683801	0.002288058
1888	Arm fat percentage (right) || id:ukb-a-282	Non-cancer illness code self-reported: osteoporosis	ukb-a-282	ukb-a-87	337159	rs9522279	-0.005066078	0.001690396	0.002726719
1889	Arm fat percentage (right) || id:ukb-a-282	Non-cancer illness code self-reported: osteoporosis	ukb-a-282	ukb-a-87	337159	rs9579775	-0.00496398	0.001691048	0.003330681
1890	Arm fat percentage (right) || id:ukb-a-282	Non-cancer illness code self-reported: osteoporosis	ukb-a-282	ukb-a-87	337159	rs9584855	-0.005091717	0.001689152	0.002575197
1891	Arm fat percentage (right) || id:ukb-a-282	Non-cancer illness code self-reported: osteoporosis	ukb-a-282	ukb-a-87	337159	rs9688977	-0.004947171	0.001690112	0.003421106
1892	Arm fat percentage (right) || id:ukb-a-282	Non-cancer illness code self-reported: osteoporosis	ukb-a-282	ukb-a-87	337159	rs972283	-0.005110918	0.001687253	0.002452544
1893	Arm fat percentage (right) || id:ukb-a-282	Non-cancer illness code self-reported: osteoporosis	ukb-a-282	ukb-a-87	337159	rs9843653	-0.005043874	0.001695927	0.0029384
1894	Arm fat percentage (right) || id:ukb-a-282	Non-cancer illness code self-reported: osteoporosis	ukb-a-282	ukb-a-87	337159	rs9906944	-0.004898058	0.001691419	0.003781599
1895	Arm fat percentage (right) || id:ukb-a-282	Non-cancer illness code self-reported: osteoporosis	ukb-a-282	ukb-a-87	337159	All	-0.005001893	0.001685061	0.002993788
1896	Arm fat percentage (left) || id:ukb-a-286	Non-cancer illness code self-reported: osteoporosis	ukb-a-286	ukb-a-87	337159	rs10100245	-0.005172087	0.001698061	0.002320016
1897	Arm fat percentage (left) || id:ukb-a-286	Non-cancer illness code self-reported: osteoporosis	ukb-a-286	ukb-a-87	337159	rs1013293	-0.00487505	0.001677741	0.003664056
1898	Arm fat percentage (left) || id:ukb-a-286	Non-cancer illness code self-reported: osteoporosis	ukb-a-286	ukb-a-87	337159	rs10144067	-0.005081109	0.001693858	0.002702228
1899	Arm fat percentage (left) || id:ukb-a-286	Non-cancer illness code self-reported: osteoporosis	ukb-a-286	ukb-a-87	337159	rs10259620	-0.005154593	0.001696996	0.002385645
1900	Arm fat percentage (left) || id:ukb-a-286	Non-cancer illness code self-reported: osteoporosis	ukb-a-286	ukb-a-87	337159	rs10278040	-0.005089859	0.001694554	0.002667563
1901	Arm fat percentage (left) || id:ukb-a-286	Non-cancer illness code self-reported: osteoporosis	ukb-a-286	ukb-a-87	337159	rs10745785	-0.00523713	0.001691362	0.001958875
1902	Arm fat percentage (left) || id:ukb-a-286	Non-cancer illness code self-reported: osteoporosis	ukb-a-286	ukb-a-87	337159	rs10756714	-0.005306125	0.001697922	0.001777632
1903	Arm fat percentage (left) || id:ukb-a-286	Non-cancer illness code self-reported: osteoporosis	ukb-a-286	ukb-a-87	337159	rs10756798	-0.005195465	0.001697265	0.002205396
1904	Arm fat percentage (left) || id:ukb-a-286	Non-cancer illness code self-reported: osteoporosis	ukb-a-286	ukb-a-87	337159	rs10766077	-0.005205538	0.00169547	0.002138702
1905	Arm fat percentage (left) || id:ukb-a-286	Non-cancer illness code self-reported: osteoporosis	ukb-a-286	ukb-a-87	337159	rs1078455	-0.005096984	0.001694325	0.002627404
1906	Arm fat percentage (left) || id:ukb-a-286	Non-cancer illness code self-reported: osteoporosis	ukb-a-286	ukb-a-87	337159	rs10886022	-0.004995815	0.001686408	0.00305251
1907	Arm fat percentage (left) || id:ukb-a-286	Non-cancer illness code self-reported: osteoporosis	ukb-a-286	ukb-a-87	337159	rs10938398	-0.004972906	0.001697545	0.003395409
1908	Arm fat percentage (left) || id:ukb-a-286	Non-cancer illness code self-reported: osteoporosis	ukb-a-286	ukb-a-87	337159	rs10954772	-0.005148057	0.001695718	0.002398066
1909	Arm fat percentage (left) || id:ukb-a-286	Non-cancer illness code self-reported: osteoporosis	ukb-a-286	ukb-a-87	337159	rs10999460	-0.005178865	0.001695552	0.002255243
1910	Arm fat percentage (left) || id:ukb-a-286	Non-cancer illness code self-reported: osteoporosis	ukb-a-286	ukb-a-87	337159	rs11012732	-0.005326679	0.001691052	0.001633153
1911	Arm fat percentage (left) || id:ukb-a-286	Non-cancer illness code self-reported: osteoporosis	ukb-a-286	ukb-a-87	337159	rs1101563	-0.005186026	0.001696165	0.00223191
1912	Arm fat percentage (left) || id:ukb-a-286	Non-cancer illness code self-reported: osteoporosis	ukb-a-286	ukb-a-87	337159	rs11030119	-0.004847703	0.001689893	0.004122346
1913	Arm fat percentage (left) || id:ukb-a-286	Non-cancer illness code self-reported: osteoporosis	ukb-a-286	ukb-a-87	337159	rs11042030	-0.005075288	0.00169417	0.002737819
1914	Arm fat percentage (left) || id:ukb-a-286	Non-cancer illness code self-reported: osteoporosis	ukb-a-286	ukb-a-87	337159	rs11078687	-0.005322003	0.001684883	0.001584866
1915	Arm fat percentage (left) || id:ukb-a-286	Non-cancer illness code self-reported: osteoporosis	ukb-a-286	ukb-a-87	337159	rs11099020	-0.005189819	0.001695278	0.0022035
1916	Arm fat percentage (left) || id:ukb-a-286	Non-cancer illness code self-reported: osteoporosis	ukb-a-286	ukb-a-87	337159	rs11113445	-0.005167014	0.001696024	0.002314872
1917	Arm fat percentage (left) || id:ukb-a-286	Non-cancer illness code self-reported: osteoporosis	ukb-a-286	ukb-a-87	337159	rs11150745	-0.005050368	0.001692915	0.002852162
1918	Arm fat percentage (left) || id:ukb-a-286	Non-cancer illness code self-reported: osteoporosis	ukb-a-286	ukb-a-87	337159	rs11205277	-0.005321779	0.001689187	0.001629933
1919	Arm fat percentage (left) || id:ukb-a-286	Non-cancer illness code self-reported: osteoporosis	ukb-a-286	ukb-a-87	337159	rs11205617	-0.005062045	0.001693963	0.002805481
1920	Arm fat percentage (left) || id:ukb-a-286	Non-cancer illness code self-reported: osteoporosis	ukb-a-286	ukb-a-87	337159	rs1127100	-0.005113141	0.001694955	0.002555577
1921	Arm fat percentage (left) || id:ukb-a-286	Non-cancer illness code self-reported: osteoporosis	ukb-a-286	ukb-a-87	337159	rs1128249	-0.005402956	0.001686706	0.001358814
1922	Arm fat percentage (left) || id:ukb-a-286	Non-cancer illness code self-reported: osteoporosis	ukb-a-286	ukb-a-87	337159	rs113019802	-0.005279863	0.001689796	0.001780728
1923	Arm fat percentage (left) || id:ukb-a-286	Non-cancer illness code self-reported: osteoporosis	ukb-a-286	ukb-a-87	337159	rs113230003	-0.005154799	0.001697159	0.002386989
1924	Arm fat percentage (left) || id:ukb-a-286	Non-cancer illness code self-reported: osteoporosis	ukb-a-286	ukb-a-87	337159	rs113603865	-0.005040246	0.001690517	0.002868565
1925	Arm fat percentage (left) || id:ukb-a-286	Non-cancer illness code self-reported: osteoporosis	ukb-a-286	ukb-a-87	337159	rs114712833	-0.004942315	0.001679339	0.00325036
1926	Arm fat percentage (left) || id:ukb-a-286	Non-cancer illness code self-reported: osteoporosis	ukb-a-286	ukb-a-87	337159	rs11642015	-0.004521708	0.001722352	0.008656988
1927	Arm fat percentage (left) || id:ukb-a-286	Non-cancer illness code self-reported: osteoporosis	ukb-a-286	ukb-a-87	337159	rs11782341	-0.005105413	0.001694942	0.002594078
1928	Arm fat percentage (left) || id:ukb-a-286	Non-cancer illness code self-reported: osteoporosis	ukb-a-286	ukb-a-87	337159	rs11786089	-0.005148209	0.001695691	0.002396961
1929	Arm fat percentage (left) || id:ukb-a-286	Non-cancer illness code self-reported: osteoporosis	ukb-a-286	ukb-a-87	337159	rs11795066	-0.005060655	0.001692485	0.002789094
1930	Arm fat percentage (left) || id:ukb-a-286	Non-cancer illness code self-reported: osteoporosis	ukb-a-286	ukb-a-87	337159	rs118136827	-0.005173285	0.001694885	0.002271011
1931	Arm fat percentage (left) || id:ukb-a-286	Non-cancer illness code self-reported: osteoporosis	ukb-a-286	ukb-a-87	337159	rs11839227	-0.005272304	0.001687992	0.001787633
1932	Arm fat percentage (left) || id:ukb-a-286	Non-cancer illness code self-reported: osteoporosis	ukb-a-286	ukb-a-87	337159	rs11866219	-0.005299273	0.001698175	0.001805021
1933	Arm fat percentage (left) || id:ukb-a-286	Non-cancer illness code self-reported: osteoporosis	ukb-a-286	ukb-a-87	337159	rs12001437	-0.005196889	0.001694043	0.002156813
1934	Arm fat percentage (left) || id:ukb-a-286	Non-cancer illness code self-reported: osteoporosis	ukb-a-286	ukb-a-87	337159	rs12037698	-0.005318607	0.001682047	0.001566979
1935	Arm fat percentage (left) || id:ukb-a-286	Non-cancer illness code self-reported: osteoporosis	ukb-a-286	ukb-a-87	337159	rs12049202	-0.005194068	0.00169547	0.00218766
1936	Arm fat percentage (left) || id:ukb-a-286	Non-cancer illness code self-reported: osteoporosis	ukb-a-286	ukb-a-87	337159	rs12121667	-0.005138635	0.001695226	0.002435524
1937	Arm fat percentage (left) || id:ukb-a-286	Non-cancer illness code self-reported: osteoporosis	ukb-a-286	ukb-a-87	337159	rs12144626	-0.005067935	0.001694491	0.002782208
1938	Arm fat percentage (left) || id:ukb-a-286	Non-cancer illness code self-reported: osteoporosis	ukb-a-286	ukb-a-87	337159	rs12339822	-0.005276637	0.001692294	0.001820597
1939	Arm fat percentage (left) || id:ukb-a-286	Non-cancer illness code self-reported: osteoporosis	ukb-a-286	ukb-a-87	337159	rs12367809	-0.004738441	0.001678288	0.004752047
1940	Arm fat percentage (left) || id:ukb-a-286	Non-cancer illness code self-reported: osteoporosis	ukb-a-286	ukb-a-87	337159	rs12619178	-0.005172801	0.001695571	0.002282543
1941	Arm fat percentage (left) || id:ukb-a-286	Non-cancer illness code self-reported: osteoporosis	ukb-a-286	ukb-a-87	337159	rs1266921	-0.005182877	0.00169541	0.002235603
1942	Arm fat percentage (left) || id:ukb-a-286	Non-cancer illness code self-reported: osteoporosis	ukb-a-286	ukb-a-87	337159	rs12679106	-0.004985163	0.001688654	0.003155685
1943	Arm fat percentage (left) || id:ukb-a-286	Non-cancer illness code self-reported: osteoporosis	ukb-a-286	ukb-a-87	337159	rs12885458	-0.005190278	0.001694455	0.002190603
1944	Arm fat percentage (left) || id:ukb-a-286	Non-cancer illness code self-reported: osteoporosis	ukb-a-286	ukb-a-87	337159	rs12920259	-0.005234008	0.001691419	0.0019718
1945	Arm fat percentage (left) || id:ukb-a-286	Non-cancer illness code self-reported: osteoporosis	ukb-a-286	ukb-a-87	337159	rs1293446	-0.005060427	0.001692178	0.002785374
1946	Arm fat percentage (left) || id:ukb-a-286	Non-cancer illness code self-reported: osteoporosis	ukb-a-286	ukb-a-87	337159	rs12997625	-0.005013671	0.00168643	0.002949535
1947	Arm fat percentage (left) || id:ukb-a-286	Non-cancer illness code self-reported: osteoporosis	ukb-a-286	ukb-a-87	337159	rs13056506	-0.005202372	0.001695481	0.002152257
1948	Arm fat percentage (left) || id:ukb-a-286	Non-cancer illness code self-reported: osteoporosis	ukb-a-286	ukb-a-87	337159	rs13062093	-0.00524866	0.001692339	0.00192592
1949	Arm fat percentage (left) || id:ukb-a-286	Non-cancer illness code self-reported: osteoporosis	ukb-a-286	ukb-a-87	337159	rs13107325	-0.005375559	0.001696078	0.001527512
1950	Arm fat percentage (left) || id:ukb-a-286	Non-cancer illness code self-reported: osteoporosis	ukb-a-286	ukb-a-87	337159	rs13174863	-0.005279287	0.001690986	0.001796164
1951	Arm fat percentage (left) || id:ukb-a-286	Non-cancer illness code self-reported: osteoporosis	ukb-a-286	ukb-a-87	337159	rs1322842	-0.005095605	0.001694065	0.002630455
1952	Arm fat percentage (left) || id:ukb-a-286	Non-cancer illness code self-reported: osteoporosis	ukb-a-286	ukb-a-87	337159	rs13420048	-0.0051845	0.001694676	0.002218649
1953	Arm fat percentage (left) || id:ukb-a-286	Non-cancer illness code self-reported: osteoporosis	ukb-a-286	ukb-a-87	337159	rs1441264	-0.005025584	0.001693062	0.002994127
1954	Arm fat percentage (left) || id:ukb-a-286	Non-cancer illness code self-reported: osteoporosis	ukb-a-286	ukb-a-87	337159	rs1446585	-0.00507566	0.001692985	0.002717096
1955	Arm fat percentage (left) || id:ukb-a-286	Non-cancer illness code self-reported: osteoporosis	ukb-a-286	ukb-a-87	337159	rs1503526	-0.005081799	0.001695269	0.002720829
1956	Arm fat percentage (left) || id:ukb-a-286	Non-cancer illness code self-reported: osteoporosis	ukb-a-286	ukb-a-87	337159	rs1514173	-0.005016217	0.001687659	0.002955851
1957	Arm fat percentage (left) || id:ukb-a-286	Non-cancer illness code self-reported: osteoporosis	ukb-a-286	ukb-a-87	337159	rs1516725	-0.005291889	0.001689509	0.001734987
1958	Arm fat percentage (left) || id:ukb-a-286	Non-cancer illness code self-reported: osteoporosis	ukb-a-286	ukb-a-87	337159	rs153664	-0.005161477	0.001695427	0.002331816
1959	Arm fat percentage (left) || id:ukb-a-286	Non-cancer illness code self-reported: osteoporosis	ukb-a-286	ukb-a-87	337159	rs1568489	-0.005206484	0.001693959	0.002115212
1960	Arm fat percentage (left) || id:ukb-a-286	Non-cancer illness code self-reported: osteoporosis	ukb-a-286	ukb-a-87	337159	rs1652376	-0.005120327	0.001696252	0.002539352
1961	Arm fat percentage (left) || id:ukb-a-286	Non-cancer illness code self-reported: osteoporosis	ukb-a-286	ukb-a-87	337159	rs16951304	-0.00517057	0.001698987	0.00233979
1962	Arm fat percentage (left) || id:ukb-a-286	Non-cancer illness code self-reported: osteoporosis	ukb-a-286	ukb-a-87	337159	rs16953563	-0.00522783	0.00169224	0.002006315
1963	Arm fat percentage (left) || id:ukb-a-286	Non-cancer illness code self-reported: osteoporosis	ukb-a-286	ukb-a-87	337159	rs17024393	-0.005086435	0.001698196	0.002742659
1964	Arm fat percentage (left) || id:ukb-a-286	Non-cancer illness code self-reported: osteoporosis	ukb-a-286	ukb-a-87	337159	rs1724557	-0.005106191	0.001695403	0.002597159
1965	Arm fat percentage (left) || id:ukb-a-286	Non-cancer illness code self-reported: osteoporosis	ukb-a-286	ukb-a-87	337159	rs17342242	-0.00520286	0.001694071	0.002131878
1966	Arm fat percentage (left) || id:ukb-a-286	Non-cancer illness code self-reported: osteoporosis	ukb-a-286	ukb-a-87	337159	rs1786978	-0.00520709	0.001693759	0.002110107
1967	Arm fat percentage (left) || id:ukb-a-286	Non-cancer illness code self-reported: osteoporosis	ukb-a-286	ukb-a-87	337159	rs1881505	-0.005172011	0.001695177	0.002280687
1968	Arm fat percentage (left) || id:ukb-a-286	Non-cancer illness code self-reported: osteoporosis	ukb-a-286	ukb-a-87	337159	rs1884902	-0.005205765	0.001696517	0.002151352
1969	Arm fat percentage (left) || id:ukb-a-286	Non-cancer illness code self-reported: osteoporosis	ukb-a-286	ukb-a-87	337159	rs1927626	-0.005239981	0.001692919	0.001966577
1970	Arm fat percentage (left) || id:ukb-a-286	Non-cancer illness code self-reported: osteoporosis	ukb-a-286	ukb-a-87	337159	rs1928496	-0.005094396	0.00169421	0.002638878
1971	Arm fat percentage (left) || id:ukb-a-286	Non-cancer illness code self-reported: osteoporosis	ukb-a-286	ukb-a-87	337159	rs2002023	-0.005328851	0.001680732	0.001521485
1972	Arm fat percentage (left) || id:ukb-a-286	Non-cancer illness code self-reported: osteoporosis	ukb-a-286	ukb-a-87	337159	rs2020942	-0.005128902	0.001695513	0.002486452
1973	Arm fat percentage (left) || id:ukb-a-286	Non-cancer illness code self-reported: osteoporosis	ukb-a-286	ukb-a-87	337159	rs2035936	-0.005141147	0.001695582	0.002428721
1974	Arm fat percentage (left) || id:ukb-a-286	Non-cancer illness code self-reported: osteoporosis	ukb-a-286	ukb-a-87	337159	rs2043016	-0.005405744	0.001667847	0.001190485
1975	Arm fat percentage (left) || id:ukb-a-286	Non-cancer illness code self-reported: osteoporosis	ukb-a-286	ukb-a-87	337159	rs2052607	-0.005255753	0.00169384	0.001916587
1976	Arm fat percentage (left) || id:ukb-a-286	Non-cancer illness code self-reported: osteoporosis	ukb-a-286	ukb-a-87	337159	rs2172131	-0.005231941	0.001694011	0.002011741
1977	Arm fat percentage (left) || id:ukb-a-286	Non-cancer illness code self-reported: osteoporosis	ukb-a-286	ukb-a-87	337159	rs217672	-0.005150606	0.0016952	0.0023788
1978	Arm fat percentage (left) || id:ukb-a-286	Non-cancer illness code self-reported: osteoporosis	ukb-a-286	ukb-a-87	337159	rs2181375	-0.005326565	0.001688366	0.001605731
1979	Arm fat percentage (left) || id:ukb-a-286	Non-cancer illness code self-reported: osteoporosis	ukb-a-286	ukb-a-87	337159	rs2182633	-0.005113466	0.001694586	0.002548427
1980	Arm fat percentage (left) || id:ukb-a-286	Non-cancer illness code self-reported: osteoporosis	ukb-a-286	ukb-a-87	337159	rs2239647	-0.005167747	0.001696887	0.002323496
1981	Arm fat percentage (left) || id:ukb-a-286	Non-cancer illness code self-reported: osteoporosis	ukb-a-286	ukb-a-87	337159	rs2279574	-0.005191263	0.001696298	0.002210794
1982	Arm fat percentage (left) || id:ukb-a-286	Non-cancer illness code self-reported: osteoporosis	ukb-a-286	ukb-a-87	337159	rs2306593	-0.005236995	0.001693801	0.00198907
1983	Arm fat percentage (left) || id:ukb-a-286	Non-cancer illness code self-reported: osteoporosis	ukb-a-286	ukb-a-87	337159	rs2307111	-0.004910002	0.001688196	0.00363246
1984	Arm fat percentage (left) || id:ukb-a-286	Non-cancer illness code self-reported: osteoporosis	ukb-a-286	ukb-a-87	337159	rs2318543	-0.00516413	0.00169576	0.002324338
1985	Arm fat percentage (left) || id:ukb-a-286	Non-cancer illness code self-reported: osteoporosis	ukb-a-286	ukb-a-87	337159	rs2356505	-0.005290561	0.001685988	0.001701282
1986	Arm fat percentage (left) || id:ukb-a-286	Non-cancer illness code self-reported: osteoporosis	ukb-a-286	ukb-a-87	337159	rs2370982	-0.005069298	0.001696942	0.002814404
1987	Arm fat percentage (left) || id:ukb-a-286	Non-cancer illness code self-reported: osteoporosis	ukb-a-286	ukb-a-87	337159	rs2374947	-0.005209124	0.001694329	0.002108927
1988	Arm fat percentage (left) || id:ukb-a-286	Non-cancer illness code self-reported: osteoporosis	ukb-a-286	ukb-a-87	337159	rs2384054	-0.00532463	0.001707565	0.001819222
1989	Arm fat percentage (left) || id:ukb-a-286	Non-cancer illness code self-reported: osteoporosis	ukb-a-286	ukb-a-87	337159	rs2398861	-0.00498674	0.001681904	0.003027451
1990	Arm fat percentage (left) || id:ukb-a-286	Non-cancer illness code self-reported: osteoporosis	ukb-a-286	ukb-a-87	337159	rs240461	-0.00508311	0.00169296	0.002677737
1991	Arm fat percentage (left) || id:ukb-a-286	Non-cancer illness code self-reported: osteoporosis	ukb-a-286	ukb-a-87	337159	rs2439823	-0.005152341	0.001697715	0.002406418
1992	Arm fat percentage (left) || id:ukb-a-286	Non-cancer illness code self-reported: osteoporosis	ukb-a-286	ukb-a-87	337159	rs245775	-0.005348894	0.001687355	0.001524456
1993	Arm fat percentage (left) || id:ukb-a-286	Non-cancer illness code self-reported: osteoporosis	ukb-a-286	ukb-a-87	337159	rs2470531	-0.005249036	0.00169093	0.001907745
1994	Arm fat percentage (left) || id:ukb-a-286	Non-cancer illness code self-reported: osteoporosis	ukb-a-286	ukb-a-87	337159	rs2494196	-0.005185281	0.001698456	0.002266121
1995	Arm fat percentage (left) || id:ukb-a-286	Non-cancer illness code self-reported: osteoporosis	ukb-a-286	ukb-a-87	337159	rs2500406	-0.005178644	0.001695334	0.002253269
1996	Arm fat percentage (left) || id:ukb-a-286	Non-cancer illness code self-reported: osteoporosis	ukb-a-286	ukb-a-87	337159	rs2515963	-0.005155275	0.001695553	0.002362114
1997	Arm fat percentage (left) || id:ukb-a-286	Non-cancer illness code self-reported: osteoporosis	ukb-a-286	ukb-a-87	337159	rs2569881	-0.005218127	0.001692917	0.002053883
1998	Arm fat percentage (left) || id:ukb-a-286	Non-cancer illness code self-reported: osteoporosis	ukb-a-286	ukb-a-87	337159	rs2606228	-0.005221486	0.001693233	0.002044184
1999	Arm fat percentage (left) || id:ukb-a-286	Non-cancer illness code self-reported: osteoporosis	ukb-a-286	ukb-a-87	337159	rs2623259	-0.005112608	0.00169491	0.002557549
[truncated: 2,421 more rows]
