# Supplementary material for: Causal inference study of plasma proteins and blood metabolites mediating the effect of obesity-related indicators on osteoporosis
Source: Front Endocrinol (Lausanne). 2025 Feb 18;16:1435295. doi: 10.3389/fendo.2025.1435295 (PMC11876022; doi:10.3389/fendo.2025.1435295)
Supplement: Supplementary file 2 [file DataSheet2.zip › Supplementary Tables/Table S9 The causal effect estimation results of the five models of blood metabolism on osteoporosis.csv]

	id.exposure	exp	outcome	method	nsnp	b_2	se_2	OR	OR95CI	beCI	pval_2
1	met-a-634	1-arachidonoylglycerophosphoinositol*	Non-cancer illness code self-reported: osteoporosis	Inverse variance weighted	2	-0.023274	0.008343	0.976994	0.976994 (0.961148, 0.993102)	-0.023274 (-0.039627, -0.006922)	0.005275
2	met-a-497	1-linoleoylglycerophosphoethanolamine*	Non-cancer illness code self-reported: osteoporosis	Inverse variance weighted	2	-0.015748	0.006855	0.984376	0.984376 (0.971239, 0.997690)	-0.015748 (-0.029183, -0.002313)	0.021595
3	met-a-748	4-androsten-3beta,17beta-diol disulfate 2*	Non-cancer illness code self-reported: osteoporosis	Inverse variance weighted	2	-0.016510	0.006598	0.983625	0.983625 (0.970987, 0.996428)	-0.016510 (-0.029442, -0.003578)	0.012340
4	met-a-469	Alanine	Non-cancer illness code self-reported: osteoporosis	Inverse variance weighted	2	0.068207	0.021287	1.070587	1.070587 (1.026839, 1.116198)	0.068207 (0.026485, 0.109929)	0.001354
5	met-a-711	Hexadecanedioate	Non-cancer illness code self-reported: osteoporosis	Inverse variance weighted	2	-0.008524	0.004171	0.991513	0.991513 (0.983440, 0.999652)	-0.008524 (-0.016699, -0.000348)	0.041004
6	met-a-316	Uridine	Non-cancer illness code self-reported: osteoporosis	Inverse variance weighted	3	-0.040131	0.017118	0.960663	0.960663 (0.928968, 0.993441)	-0.040131 (-0.073681, -0.006581)	0.019055
7	met-a-316	Uridine	Non-cancer illness code self-reported: osteoporosis	MR Egger	3	-0.007225	0.083418	0.992802	0.992802 (0.843055, 1.169147)	-0.007225 (-0.170723, 0.156274)	0.945002
8	met-a-316	Uridine	Non-cancer illness code self-reported: osteoporosis	Simple mode	3	-0.034413	0.024259	0.966173	0.966173 (0.921309, 1.013221)	-0.034413 (-0.081960, 0.013134)	0.291805
9	met-a-316	Uridine	Non-cancer illness code self-reported: osteoporosis	Weighted median	3	-0.035305	0.020423	0.965311	0.965311 (0.927435, 1.004735)	-0.035305 (-0.075333, 0.004724)	0.083863
10	met-a-316	Uridine	Non-cancer illness code self-reported: osteoporosis	Weighted mode	3	-0.033813	0.023686	0.966752	0.966752 (0.922897, 1.012692)	-0.033813 (-0.080237, 0.012612)	0.289583
11	met-a-729	X-14626	Non-cancer illness code self-reported: osteoporosis	Inverse variance weighted	2	-0.015676	0.007186	0.984447	0.984447 (0.970678, 0.998411)	-0.015676 (-0.029761, -0.001591)	0.029159
