# Supplementary material for: Causal inference study of plasma proteins and blood metabolites mediating the effect of obesity-related indicators on osteoporosis
Source: Front Endocrinol (Lausanne). 2025 Feb 18;16:1435295. doi: 10.3389/fendo.2025.1435295 (PMC11876022; doi:10.3389/fendo.2025.1435295)
Supplement: Supplementary file 2 [file DataSheet2.zip › Supplementary Tables/Table S3 GWAS database of Metabolites.csv]

	X	id	trait	ncase	group_name	year	author	consortium	sex	pmid	population	unit	sample_size	build	ncontrol	category	subcategory	ontology	note	mr	nsnp	priority	sd
1	92	met-a-332	Oleate (18:1n9)	NA	public	2014	Shin	NA	Males and Females	24816252	European	log10 units	7768	HG19/GRCh37	NA	Metabolites	Fatty acid	NA	NA	1	2545670	1	0.133492983
2	245	met-a-444	X-10510	NA	public	2014	Shin	NA	Males and Females	24816252	European	log10 units	7792	HG19/GRCh37	NA	Metabolites	Unknown metabolite	NA	NA	1	2545516	1	0.143171848
3	298	met-a-417	Myo-inositol	NA	public	2014	Shin	NA	Males and Females	24816252	European	log10 units	7803	HG19/GRCh37	NA	Metabolites	Lipid	NA	NA	1	2545559	1	0.112847672
4	316	met-a-719	X-14189--leucylalanine	NA	public	2014	Shin	NA	Males and Females	24816252	European	log10 units	2745	HG19/GRCh37	NA	Metabolites	Peptide	NA	NA	1	2545768	1	0.218576435
5	689	met-a-453	Threonate	NA	public	2014	Shin	NA	Males and Females	24816252	European	log10 units	7782	HG19/GRCh37	NA	Metabolites	Cofactors and vitamins	NA	NA	1	2545583	1	0.191767665
6	692	met-a-697	2-methylbutyroylcarnitine	NA	public	2014	Shin	NA	Males and Females	24816252	European	log10 units	7420	HG19/GRCh37	NA	Metabolites	Amino acid	NA	NA	1	2545908	1	0.1351404
7	823	met-a-421	3-methyl-2-oxobutyrate	NA	public	2014	Shin	NA	Males and Females	24816252	European	log10 units	7648	HG19/GRCh37	NA	Metabolites	Amino acid	NA	NA	1	2545692	1	0.114790708
8	839	met-a-439	X-09706	NA	public	2014	Shin	NA	Males and Females	24816252	European	log10 units	7697	HG19/GRCh37	NA	Metabolites	Unknown metabolite	NA	NA	1	2545584	1	0.148712301
9	855	met-a-686	X-13477	NA	public	2014	Shin	NA	Males and Females	24816252	European	log10 units	5952	HG19/GRCh37	NA	Metabolites	Unknown metabolite	NA	NA	1	2545812	1	0.149678871
10	907	met-a-449	N-acetylglycine	NA	public	2014	Shin	NA	Males and Females	24816252	European	log10 units	7135	HG19/GRCh37	NA	Metabolites	Amino acid	NA	NA	1	2545572	1	0.247302759
11	1039	met-a-391	X-04495	NA	public	2014	Shin	NA	Males and Females	24816252	European	log10 units	7490	HG19/GRCh37	NA	Metabolites	Unknown metabolite	NA	NA	1	2545543	1	0.18351488
12	1070	met-a-504	X-11381	NA	public	2014	Shin	NA	Males and Females	24816252	European	log10 units	7753	HG19/GRCh37	NA	Metabolites	Unknown metabolite	NA	NA	1	2545628	1	0.12626792
13	1153	met-a-610	X-12442--5,8-tetradecadienoate	NA	public	2014	Shin	NA	Males and Females	24816252	European	log10 units	7780	HG19/GRCh37	NA	Metabolites	Lipid	NA	NA	1	2545631	1	0.225771658
14	1400	met-a-523	X-11485	NA	public	2014	Shin	NA	Males and Females	24816252	European	log10 units	4544	HG19/GRCh37	NA	Metabolites	Unknown metabolite	NA	NA	1	2545895	1	0.240040331
15	1561	met-a-322	Inosine	NA	public	2014	Shin	NA	Males and Females	24816252	European	log10 units	2675	HG19/GRCh37	NA	Metabolites	Nucleotide	NA	NA	1	2545601	1	0.381968471
16	1654	met-a-609	X-12441--12-hydroxyeicosatetraenoate (12-HETE)	NA	public	2014	Shin	NA	Males and Females	24816252	European	log10 units	2761	HG19/GRCh37	NA	Metabolites	Lipid	NA	NA	1	2545695	1	0.389114518
17	1869	met-a-490	X-11261	NA	public	2014	Shin	NA	Males and Females	24816252	European	log10 units	7771	HG19/GRCh37	NA	Metabolites	Unknown metabolite	NA	NA	1	2545582	1	0.246954039
18	1992	met-a-408	X-05907	NA	public	2014	Shin	NA	Males and Females	24816252	European	log10 units	7734	HG19/GRCh37	NA	Metabolites	Unknown metabolite	NA	NA	1	2545753	1	0.129963254
19	2050	met-a-495	X-11315	NA	public	2014	Shin	NA	Males and Females	24816252	European	log10 units	7785	HG19/GRCh37	NA	Metabolites	Unknown metabolite	NA	NA	1	2545567	1	0.166136271
20	2094	met-a-415	X-06350	NA	public	2014	Shin	NA	Males and Females	24816252	European	log10 units	5161	HG19/GRCh37	NA	Metabolites	Unknown metabolite	NA	NA	1	2545553	1	0.144889087
21	2222	met-a-530	X-11537	NA	public	2014	Shin	NA	Males and Females	24816252	European	log10 units	2719	HG19/GRCh37	NA	Metabolites	Unknown metabolite	NA	NA	1	2545623	1	0.235999743
22	2328	met-a-372	X-03088	NA	public	2014	Shin	NA	Males and Females	24816252	European	log10 units	7474	HG19/GRCh37	NA	Metabolites	Unknown metabolite	NA	NA	1	2545577	1	0.157475291
23	2352	met-a-447	Hyodeoxycholate	NA	public	2014	Shin	NA	Males and Females	24816252	European	log10 units	6025	HG19/GRCh37	NA	Metabolites	Lipid	NA	NA	1	2544532	1	0.343203052
24	2390	met-a-714	Threitol	NA	public	2014	Shin	NA	Males and Females	24816252	European	log10 units	7381	HG19/GRCh37	NA	Metabolites	Carbohydrate	NA	NA	1	2545964	1	0.198696074
25	2403	met-a-671	X-12990--docosapentaenoic acid (n6-DPA)	NA	public	2014	Shin	NA	Males and Females	24816252	European	log10 units	2581	HG19/GRCh37	NA	Metabolites	Fatty acid	NA	NA	1	2545878	1	0.179563469
26	2458	met-a-739	Dimethylarginine (SDMA + ADMA)	NA	public	2014	Shin	NA	Males and Females	24816252	European	log10 units	7347	HG19/GRCh37	NA	Metabolites	Amino acid	NA	NA	1	2545585	1	0.090289671
27	2473	met-a-349	Heptanoate (7:0)	NA	public	2014	Shin	NA	Males and Females	24816252	European	log10 units	7802	HG19/GRCh37	NA	Metabolites	Fatty acid	NA	NA	1	2545680	1	0.12093427
28	2600	met-a-637	X-12645	NA	public	2014	Shin	NA	Males and Females	24816252	European	log10 units	5254	HG19/GRCh37	NA	Metabolites	Unknown metabolite	NA	NA	1	2546263	1	0.197797083
29	2643	met-a-568	X-12040	NA	public	2014	Shin	NA	Males and Females	24816252	European	log10 units	559	HG19/GRCh37	NA	Metabolites	Unknown metabolite	NA	NA	1	2538751	1	0.230535634
30	2756	met-a-541	X-11787	NA	public	2014	Shin	NA	Males and Females	24816252	European	log10 units	7811	HG19/GRCh37	NA	Metabolites	Unknown metabolite	NA	NA	1	2545629	1	0.080847896
31	2774	met-a-710	2-hydroxypalmitate	NA	public	2014	Shin	NA	Males and Females	24816252	European	log10 units	7797	HG19/GRCh37	NA	Metabolites	Lipid	NA	NA	1	2545650	1	0.113273161
32	2958	met-a-397	2-hydroxystearate	NA	public	2014	Shin	NA	Males and Females	24816252	European	log10 units	7763	HG19/GRCh37	NA	Metabolites	Lipid	NA	NA	1	2545671	1	0.122293043
33	3057	met-a-443	X-10506	NA	public	2014	Shin	NA	Males and Females	24816252	European	log10 units	7710	HG19/GRCh37	NA	Metabolites	Unknown metabolite	NA	NA	1	2545397	1	0.126873147
34	3068	met-a-735	Octadecanedioate	NA	public	2014	Shin	NA	Males and Females	24816252	European	log10 units	7300	HG19/GRCh37	NA	Metabolites	Lipid	NA	NA	1	2545925	1	0.193894786
35	3071	met-a-602	1-eicosatrienoylglycerophosphocholine*	NA	public	2014	Shin	NA	Males and Females	24816252	European	log10 units	7809	HG19/GRCh37	NA	Metabolites	Lipid	NA	NA	1	2545640	1	0.177488726
36	3115	met-a-668	Laurylcarnitine	NA	public	2014	Shin	NA	Males and Females	24816252	European	log10 units	5170	HG19/GRCh37	NA	Metabolites	Lipid	NA	NA	1	2545632	1	0.228908688
37	3181	met-a-741	X-14977--vanillin	NA	public	2014	Shin	NA	Males and Females	24816252	European	log10 units	1789	HG19/GRCh37	NA	Metabolites	Xenobiotics	NA	NA	1	2545167	1	0.134080387
38	3212	met-a-713	X-13859	NA	public	2014	Shin	NA	Males and Females	24816252	European	log10 units	7002	HG19/GRCh37	NA	Metabolites	Unknown metabolite	NA	NA	1	2545617	1	0.137078193
39	3264	met-a-725	X-14473	NA	public	2014	Shin	NA	Males and Females	24816252	European	log10 units	6884	HG19/GRCh37	NA	Metabolites	Unknown metabolite	NA	NA	1	2545673	1	0.257526798
40	3283	met-a-427	2-hydroxyisobutyrate	NA	public	2014	Shin	NA	Males and Females	24816252	European	log10 units	6539	HG19/GRCh37	NA	Metabolites	Amino acid	NA	NA	1	2545252	1	0.140564265
41	3435	met-a-342	Glycerate	NA	public	2014	Shin	NA	Males and Females	24816252	European	log10 units	7778	HG19/GRCh37	NA	Metabolites	Carbohydrate	NA	NA	1	2545821	1	0.131902946
42	3563	met-a-329	Palmitate (16:0)	NA	public	2014	Shin	NA	Males and Females	24816252	European	log10 units	7800	HG19/GRCh37	NA	Metabolites	Fatty acid	NA	NA	1	2545680	1	0.110022958
43	3751	met-a-547	X-11818	NA	public	2014	Shin	NA	Males and Females	24816252	European	log10 units	6790	HG19/GRCh37	NA	Metabolites	Unknown metabolite	NA	NA	1	2546063	1	0.159136743
44	3945	met-a-357	Biliverdin	NA	public	2014	Shin	NA	Males and Females	24816252	European	log10 units	6686	HG19/GRCh37	NA	Metabolites	Cofactors and vitamins	NA	NA	1	2544635	1	0.197007031
45	3960	met-a-678	Pro-hydroxy-pro	NA	public	2014	Shin	NA	Males and Females	24816252	European	log10 units	7787	HG19/GRCh37	NA	Metabolites	Peptide	NA	NA	1	2545647	1	0.156705177
46	4196	met-a-625	10-heptadecenoate (17:1n7)	NA	public	2014	Shin	NA	Males and Females	24816252	European	log10 units	7795	HG19/GRCh37	NA	Metabolites	Fatty acid	NA	NA	1	2545657	1	0.18712357
47	4276	met-a-658	X-12776	NA	public	2014	Shin	NA	Males and Females	24816252	European	log10 units	7764	HG19/GRCh37	NA	Metabolites	Unknown metabolite	NA	NA	1	2545673	1	0.057901776
48	4283	met-a-445	1-linoleoylglycerol (1-monolinolein)	NA	public	2014	Shin	NA	Males and Females	24816252	European	log10 units	2797	HG19/GRCh37	NA	Metabolites	Lipid	NA	NA	1	2545660	1	0.229871054
49	4351	met-a-324	Threonine	NA	public	2014	Shin	NA	Males and Females	24816252	European	log10 units	6020	HG19/GRCh37	NA	Metabolites	Amino acid	NA	NA	1	2545896	1	0.116675454
50	4439	met-a-390	X-04494	NA	public	2014	Shin	NA	Males and Females	24816252	European	log10 units	5007	HG19/GRCh37	NA	Metabolites	Unknown metabolite	NA	NA	1	2544637	1	0.138311011
51	4601	met-a-378	Acetylphosphate	NA	public	2014	Shin	NA	Males and Females	24816252	European	log10 units	7789	HG19/GRCh37	NA	Metabolites	Energy	NA	NA	1	2545589	1	0.091348944
52	4660	met-a-683	X-13429	NA	public	2014	Shin	NA	Males and Females	24816252	European	log10 units	6344	HG19/GRCh37	NA	Metabolites	Unknown metabolite	NA	NA	1	2545710	1	0.309823163
53	4714	met-a-586	Eicosenoate (20:1n9 or 11)	NA	public	2014	Shin	NA	Males and Females	24816252	European	log10 units	7799	HG19/GRCh37	NA	Metabolites	Fatty acid	NA	NA	1	2545661	1	0.212089391
54	4920	met-a-392	X-04498	NA	public	2014	Shin	NA	Males and Females	24816252	European	log10 units	7160	HG19/GRCh37	NA	Metabolites	Unknown metabolite	NA	NA	1	2545878	1	0.150405399
55	4969	met-a-394	X-04500	NA	public	2014	Shin	NA	Males and Females	24816252	European	log10 units	3647	HG19/GRCh37	NA	Metabolites	Unknown metabolite	NA	NA	1	2544484	1	0.420830097
56	5149	met-a-585	X-12116	NA	public	2014	Shin	NA	Males and Females	24816252	European	log10 units	3039	HG19/GRCh37	NA	Metabolites	Unknown metabolite	NA	NA	1	2544669	1	0.215644494
57	5180	met-a-401	Gamma-glutamylleucine	NA	public	2014	Shin	NA	Males and Females	24816252	European	log10 units	7802	HG19/GRCh37	NA	Metabolites	Peptide	NA	NA	1	2545647	1	0.116837942
58	5241	met-a-716	X-14057	NA	public	2014	Shin	NA	Males and Females	24816252	European	log10 units	4716	HG19/GRCh37	NA	Metabolites	Unknown metabolite	NA	NA	1	2545375	1	0.212274701
59	5396	met-a-635	X-12627	NA	public	2014	Shin	NA	Males and Females	24816252	European	log10 units	7419	HG19/GRCh37	NA	Metabolites	Unknown metabolite	NA	NA	1	2545501	1	0.223134693
60	5826	met-a-430	Phenyllactate (PLA)	NA	public	2014	Shin	NA	Males and Females	24816252	European	log10 units	6064	HG19/GRCh37	NA	Metabolites	Amino acid	NA	NA	1	2544881	1	0.130057981
61	5827	met-a-318	Allantoin	NA	public	2014	Shin	NA	Males and Females	24816252	European	log10 units	5705	HG19/GRCh37	NA	Metabolites	Nucleotide	NA	NA	1	2542981	1	0.20821277
62	5860	met-a-528	X-11529	NA	public	2014	Shin	NA	Males and Females	24816252	European	log10 units	6664	HG19/GRCh37	NA	Metabolites	Unknown metabolite	NA	NA	1	2545303	1	0.333733847
63	6083	met-a-696	X-13619	NA	public	2014	Shin	NA	Males and Females	24816252	European	log10 units	7791	HG19/GRCh37	NA	Metabolites	Unknown metabolite	NA	NA	1	2545572	1	0.097268963
64	6480	met-a-319	Arachidonate (20:4n6)	NA	public	2014	Shin	NA	Males and Females	24816252	European	log10 units	7816	HG19/GRCh37	NA	Metabolites	Fatty acid	NA	NA	1	2545690	1	0.119155972
65	6536	met-a-359	Gamma-glutamylglutamine	NA	public	2014	Shin	NA	Males and Females	24816252	European	log10 units	7662	HG19/GRCh37	NA	Metabolites	Peptide	NA	NA	1	2545682	1	0.125581957
66	6556	met-a-406	Taurochenodeoxycholate	NA	public	2014	Shin	NA	Males and Females	24816252	European	log10 units	5716	HG19/GRCh37	NA	Metabolites	Lipid	NA	NA	1	2546774	1	0.298460091
67	6597	met-a-565	X-12029	NA	public	2014	Shin	NA	Males and Females	24816252	European	log10 units	7564	HG19/GRCh37	NA	Metabolites	Unknown metabolite	NA	NA	1	2546069	1	0.099027347
68	6640	met-a-594	X-12231	NA	public	2014	Shin	NA	Males and Females	24816252	European	log10 units	5111	HG19/GRCh37	NA	Metabolites	Unknown metabolite	NA	NA	1	2545541	1	0.245740604
69	6773	met-a-469	Alanine	NA	public	2014	Shin	NA	Males and Females	24816252	European	log10 units	7788	HG19/GRCh37	NA	Metabolites	Amino acid	NA	NA	1	2545552	1	0.112491988
70	6838	met-a-308	Phenylalanine	NA	public	2014	Shin	NA	Males and Females	24816252	European	log10 units	7803	HG19/GRCh37	NA	Metabolites	Amino acid	NA	NA	1	2545599	1	0.056117786
71	6876	met-a-570	X-12063	NA	public	2014	Shin	NA	Males and Females	24816252	European	log10 units	7197	HG19/GRCh37	NA	Metabolites	Unknown metabolite	NA	NA	1	2545798	1	0.268055068
72	7007	met-a-627	Epiandrosterone sulfate	NA	public	2014	Shin	NA	Males and Females	24816252	European	log10 units	7769	HG19/GRCh37	NA	Metabolites	Lipid	NA	NA	1	2545674	1	0.334202631
73	7016	met-a-519	X-11469	NA	public	2014	Shin	NA	Males and Females	24816252	European	log10 units	7779	HG19/GRCh37	NA	Metabolites	Unknown metabolite	NA	NA	1	2545783	1	0.359309223
74	7469	met-a-589	X-12206	NA	public	2014	Shin	NA	Males and Females	24816252	European	log10 units	2795	HG19/GRCh37	NA	Metabolites	Unknown metabolite	NA	NA	1	2545821	1	0.126754039
75	7475	met-a-718	P-cresol sulfate	NA	public	2014	Shin	NA	Males and Females	24816252	European	log10 units	7758	HG19/GRCh37	NA	Metabolites	Amino acid	NA	NA	1	2545765	1	0.312139769
76	7610	met-a-712	Dihomo-linolenate (20:3n3 or n6)	NA	public	2014	Shin	NA	Males and Females	24816252	European	log10 units	7805	HG19/GRCh37	NA	Metabolites	Fatty acid	NA	NA	1	2545634	1	0.137690928
77	7863	met-a-365	3-methoxytyrosine	NA	public	2014	Shin	NA	Males and Females	24816252	European	log10 units	5997	HG19/GRCh37	NA	Metabolites	Amino acid	NA	NA	1	2544787	1	0.133616145
78	7945	met-a-460	Androsterone sulfate	NA	public	2014	Shin	NA	Males and Females	24816252	European	log10 units	7785	HG19/GRCh37	NA	Metabolites	Lipid	NA	NA	1	2545586	1	0.370954785
79	8028	met-a-527	X-11521	NA	public	2014	Shin	NA	Males and Females	24816252	European	log10 units	7193	HG19/GRCh37	NA	Metabolites	Unknown metabolite	NA	NA	1	2545110	1	0.195661112
80	8036	met-a-618	Decanoylcarnitine	NA	public	2014	Shin	NA	Males and Females	24816252	European	log10 units	7766	HG19/GRCh37	NA	Metabolites	Lipid	NA	NA	1	2545676	1	0.222402961
81	8080	met-a-419	1,5-anhydroglucitol (1,5-AG)	NA	public	2014	Shin	NA	Males and Females	24816252	European	log10 units	7746	HG19/GRCh37	NA	Metabolites	Carbohydrate	NA	NA	1	2545780	1	0.152704464
82	8093	met-a-592	X-12217	NA	public	2014	Shin	NA	Males and Females	24816252	European	log10 units	6469	HG19/GRCh37	NA	Metabolites	Unknown metabolite	NA	NA	1	2545347	1	0.233939268
83	8261	met-a-524	X-11491	NA	public	2014	Shin	NA	Males and Females	24816252	European	log10 units	6584	HG19/GRCh37	NA	Metabolites	Unknown metabolite	NA	NA	1	2545837	1	0.295914992
84	8390	met-a-354	Cortisone	NA	public	2014	Shin	NA	Males and Females	24816252	European	log10 units	7575	HG19/GRCh37	NA	Metabolites	Lipid	NA	NA	1	2545383	1	0.110202837
85	8469	met-a-317	Linoleate (18:2n6)	NA	public	2014	Shin	NA	Males and Females	24816252	European	log10 units	7780	HG19/GRCh37	NA	Metabolites	Fatty acid	NA	NA	1	2545642	1	0.133458142
86	8490	met-a-511	X-11437	NA	public	2014	Shin	NA	Males and Females	24816252	European	log10 units	6782	HG19/GRCh37	NA	Metabolites	Unknown metabolite	NA	NA	1	2545254	1	0.451930177
87	8621	met-a-578	Erythronate*	NA	public	2014	Shin	NA	Males and Females	24816252	European	log10 units	7752	HG19/GRCh37	NA	Metabolites	Carbohydrate	NA	NA	1	2545588	1	0.109837973
88	8638	met-a-704	X-13741	NA	public	2014	Shin	NA	Males and Females	24816252	European	log10 units	5325	HG19/GRCh37	NA	Metabolites	Unknown metabolite	NA	NA	1	2544479	1	0.335061171
89	8692	met-a-424	1-oleoylglycerol (1-monoolein)	NA	public	2014	Shin	NA	Males and Females	24816252	European	log10 units	5717	HG19/GRCh37	NA	Metabolites	Lipid	NA	NA	1	2545533	1	0.258196141
90	8866	met-a-307	Cholesterol	NA	public	2014	Shin	NA	Males and Females	24816252	European	log10 units	7813	HG19/GRCh37	NA	Metabolites	Lipid	NA	NA	1	2545608	1	0.09395791
91	9206	met-a-600	X-10346	NA	public	2014	Shin	NA	Males and Females	24816252	European	log10 units	4207	HG19/GRCh37	NA	Metabolites	Unknown metabolite	NA	NA	1	2544806	1	0.364762625
92	9218	met-a-557	X-11876	NA	public	2014	Shin	NA	Males and Females	24816252	European	log10 units	4965	HG19/GRCh37	NA	Metabolites	Unknown metabolite	NA	NA	1	2545934	1	0.199342605
93	9220	met-a-471	2-aminobutyrate	NA	public	2014	Shin	NA	Males and Females	24816252	European	log10 units	7814	HG19/GRCh37	NA	Metabolites	Amino acid	NA	NA	1	2545391	1	0.113019888
94	9617	met-a-330	Nonadecanoate (19:0)	NA	public	2014	Shin	NA	Males and Females	24816252	European	log10 units	7783	HG19/GRCh37	NA	Metabolites	Fatty acid	NA	NA	1	2545571	1	0.143906656
95	9676	met-a-482	10-undecenoate (11:1n1)	NA	public	2014	Shin	NA	Males and Females	24816252	European	log10 units	7806	HG19/GRCh37	NA	Metabolites	Fatty acid	NA	NA	1	2545687	1	0.161055736
96	9691	met-a-646	X-12728	NA	public	2014	Shin	NA	Males and Females	24816252	European	log10 units	537	HG19/GRCh37	NA	Metabolites	Unknown metabolite	NA	NA	1	2542406	1	0.40908897
97	9775	met-a-695	X-13553	NA	public	2014	Shin	NA	Males and Females	24816252	European	log10 units	3085	HG19/GRCh37	NA	Metabolites	Unknown metabolite	NA	NA	1	2544863	1	0.125693218
98	9794	met-a-679	N2,N2-dimethylguanosine	NA	public	2014	Shin	NA	Males and Females	24816252	European	log10 units	5228	HG19/GRCh37	NA	Metabolites	Nucleotide	NA	NA	1	2543696	1	0.098809577
99	9810	met-a-362	Betaine	NA	public	2014	Shin	NA	Males and Females	24816252	European	log10 units	7806	HG19/GRCh37	NA	Metabolites	Amino acid	NA	NA	1	2545684	1	0.120033574
100	9897	met-a-398	X-05426	NA	public	2014	Shin	NA	Males and Females	24816252	European	log10 units	6357	HG19/GRCh37	NA	Metabolites	Unknown metabolite	NA	NA	1	2545107	1	0.299829441
101	9917	met-a-666	X-12847	NA	public	2014	Shin	NA	Males and Females	24816252	European	log10 units	4036	HG19/GRCh37	NA	Metabolites	Unknown metabolite	NA	NA	1	2545514	1	0.247548157
102	10143	met-a-532	X-11540	NA	public	2014	Shin	NA	Males and Females	24816252	European	log10 units	2688	HG19/GRCh37	NA	Metabolites	Unknown metabolite	NA	NA	1	2545690	1	0.229092651
103	10144	met-a-327	Methionine	NA	public	2014	Shin	NA	Males and Females	24816252	European	log10 units	7795	HG19/GRCh37	NA	Metabolites	Amino acid	NA	NA	1	2545691	1	0.071195636
104	10265	met-a-677	Phenylacetylglutamine	NA	public	2014	Shin	NA	Males and Females	24816252	European	log10 units	7812	HG19/GRCh37	NA	Metabolites	Amino acid	NA	NA	1	2545653	1	0.273464436
105	10350	met-a-672	Isovalerate	NA	public	2014	Shin	NA	Males and Females	24816252	European	log10 units	7080	HG19/GRCh37	NA	Metabolites	Lipid	NA	NA	1	2545504	1	0.218958713
106	10355	met-a-662	X-12816	NA	public	2014	Shin	NA	Males and Females	24816252	European	log10 units	4524	HG19/GRCh37	NA	Metabolites	Unknown metabolite	NA	NA	1	2544861	1	0.349764198
107	10365	met-a-732	X-14662	NA	public	2014	Shin	NA	Males and Females	24816252	European	log10 units	4212	HG19/GRCh37	NA	Metabolites	Unknown metabolite	NA	NA	1	2544763	1	0.289671049
108	10409	met-a-629	X-12510--2-aminooctanoic acid	NA	public	2014	Shin	NA	Males and Females	24816252	European	log10 units	7566	HG19/GRCh37	NA	Metabolites	Amino acid	NA	NA	1	2545484	1	0.198989583
109	10437	met-a-652	Isovalerylcarnitine	NA	public	2014	Shin	NA	Males and Females	24816252	European	log10 units	7789	HG19/GRCh37	NA	Metabolites	Amino acid	NA	NA	1	2545606	1	0.168762595
110	10490	met-a-384	3-methylhistidine	NA	public	2014	Shin	NA	Males and Females	24816252	European	log10 units	5885	HG19/GRCh37	NA	Metabolites	Amino acid	NA	NA	1	2543426	1	0.405272919
111	10506	met-a-607	1-eicosadienoylglycerophosphocholine*	NA	public	2014	Shin	NA	Males and Females	24816252	European	log10 units	6892	HG19/GRCh37	NA	Metabolites	Lipid	NA	NA	1	2545861	1	0.204645175
112	10557	met-a-339	4-acetamidobutanoate	NA	public	2014	Shin	NA	Males and Females	24816252	European	log10 units	6930	HG19/GRCh37	NA	Metabolites	Amino acid	NA	NA	1	2545566	1	0.10381146
113	10588	met-a-492	X-02249	NA	public	2014	Shin	NA	Males and Females	24816252	European	log10 units	7818	HG19/GRCh37	NA	Metabolites	Unknown metabolite	NA	NA	1	2545663	1	0.190357159
114	10595	met-a-399	Indolelactate	NA	public	2014	Shin	NA	Males and Females	24816252	European	log10 units	7378	HG19/GRCh37	NA	Metabolites	Amino acid	NA	NA	1	2546166	1	0.149332525
115	10601	met-a-726	X-14541	NA	public	2014	Shin	NA	Males and Females	24816252	European	log10 units	1941	HG19/GRCh37	NA	Metabolites	Unknown metabolite	NA	NA	1	2545788	1	0.205805422
116	10935	met-a-676	7-methylguanine	NA	public	2014	Shin	NA	Males and Females	24816252	European	log10 units	6091	HG19/GRCh37	NA	Metabolites	Nucleotide	NA	NA	1	2545616	1	0.16261037
117	11010	met-a-754	15-methylpalmitate (isobar with 2-methylpalmitate)	NA	public	2014	Shin	NA	Males and Females	24816252	European	log10 units	7371	HG19/GRCh37	NA	Metabolites	Lipid	NA	NA	1	2545546	1	0.153359421
118	11110	met-a-470	Glycochenodeoxycholate	NA	public	2014	Shin	NA	Males and Females	24816252	European	log10 units	7087	HG19/GRCh37	NA	Metabolites	Lipid	NA	NA	1	2545325	1	0.384165399
119	11286	met-a-474	Gamma-glutamylvaline	NA	public	2014	Shin	NA	Males and Females	24816252	European	log10 units	7753	HG19/GRCh37	NA	Metabolites	Peptide	NA	NA	1	2545824	1	0.135694533
120	11415	met-a-661	X-12798	NA	public	2014	Shin	NA	Males and Females	24816252	European	log10 units	7552	HG19/GRCh37	NA	Metabolites	Unknown metabolite	NA	NA	1	2545601	1	0.168538773
121	11460	met-a-720	X-14205--alpha-glutamyltyrosine	NA	public	2014	Shin	NA	Males and Females	24816252	European	log10 units	1789	HG19/GRCh37	NA	Metabolites	Peptide	NA	NA	1	2545647	1	0.170217432
122	11832	met-a-347	Arginine	NA	public	2014	Shin	NA	Males and Females	24816252	European	log10 units	7528	HG19/GRCh37	NA	Metabolites	Amino acid	NA	NA	1	2545579	1	0.148375451
123	11844	met-a-721	X-14208--phenylalanylserine	NA	public	2014	Shin	NA	Males and Females	24816252	European	log10 units	2455	HG19/GRCh37	NA	Metabolites	Peptide	NA	NA	1	2545429	1	0.211832291
124	11957	met-a-382	N1-methyladenosine	NA	public	2014	Shin	NA	Males and Females	24816252	European	log10 units	7813	HG19/GRCh37	NA	Metabolites	Nucleotide	NA	NA	1	2545622	1	0.060287497
125	12049	met-a-455	Cysteine	NA	public	2014	Shin	NA	Males and Females	24816252	European	log10 units	7692	HG19/GRCh37	NA	Metabolites	Amino acid	NA	NA	1	2545727	1	0.1325454
126	12124	met-a-452	Erythrose	NA	public	2014	Shin	NA	Males and Females	24816252	European	log10 units	7263	HG19/GRCh37	NA	Metabolites	Carbohydrate	NA	NA	1	2545059	1	0.195896484
127	12168	met-a-311	3-hydroxybutyrate (BHBA)	NA	public	2014	Shin	NA	Males and Females	24816252	European	log10 units	7820	HG19/GRCh37	NA	Metabolites	Lipid	NA	NA	1	2545615	1	0.389157474
128	12296	met-a-346	Ursodeoxycholate	NA	public	2014	Shin	NA	Males and Females	24816252	European	log10 units	5477	HG19/GRCh37	NA	Metabolites	Lipid	NA	NA	1	2543395	1	0.301369321
129	12637	met-a-414	X-06307	NA	public	2014	Shin	NA	Males and Females	24816252	European	log10 units	6774	HG19/GRCh37	NA	Metabolites	Unknown metabolite	NA	NA	1	2545549	1	0.17832859
130	12733	met-a-333	Pentadecanoate (15:0)	NA	public	2014	Shin	NA	Males and Females	24816252	European	log10 units	7502	HG19/GRCh37	NA	Metabolites	Fatty acid	NA	NA	1	2545826	1	0.137187975
131	12809	met-a-620	1-heptadecanoylglycerophosphocholine	NA	public	2014	Shin	NA	Males and Females	24816252	European	log10 units	7422	HG19/GRCh37	NA	Metabolites	Lipid	NA	NA	1	2545876	1	0.230438104
132	12938	met-a-645	X-12726	NA	public	2014	Shin	NA	Males and Females	24816252	European	log10 units	5495	HG19/GRCh37	NA	Metabolites	Unknown metabolite	NA	NA	1	2541060	1	0.143236831
133	13007	met-a-558	1-arachidonoylglycerophosphocholine*	NA	public	2014	Shin	NA	Males and Females	24816252	European	log10 units	7507	HG19/GRCh37	NA	Metabolites	Lipid	NA	NA	1	2545400	1	0.15962788
134	13294	met-a-363	Xanthine	NA	public	2014	Shin	NA	Males and Females	24816252	European	log10 units	6845	HG19/GRCh37	NA	Metabolites	Nucleotide	NA	NA	1	2545938	1	0.162362501
135	13398	met-a-753	Cis-4-decenoyl carnitine	NA	public	2014	Shin	NA	Males and Females	24816252	European	log10 units	7660	HG19/GRCh37	NA	Metabolites	Lipid	NA	NA	1	2545651	1	0.196010788
136	13470	met-a-484	X-11204	NA	public	2014	Shin	NA	Males and Females	24816252	European	log10 units	7799	HG19/GRCh37	NA	Metabolites	Unknown metabolite	NA	NA	1	2545622	1	0.099982205
137	13570	met-a-510	X-09789	NA	public	2014	Shin	NA	Males and Females	24816252	European	log10 units	7805	HG19/GRCh37	NA	Metabolites	Unknown metabolite	NA	NA	1	2545645	1	0.302139619
138	13625	met-a-303	Glutamine	NA	public	2014	Shin	NA	Males and Females	24816252	European	log10 units	7821	HG19/GRCh37	NA	Metabolites	Amino acid	NA	NA	1	2545661	1	0.056572351
139	13662	met-a-432	Aspartylphenylalanine	NA	public	2014	Shin	NA	Males and Females	24816252	European	log10 units	3948	HG19/GRCh37	NA	Metabolites	Peptide	NA	NA	1	2545786	1	0.2257258
140	13786	met-a-306	Leucine	NA	public	2014	Shin	NA	Males and Females	24816252	European	log10 units	7799	HG19/GRCh37	NA	Metabolites	Amino acid	NA	NA	1	2545655	1	0.069058287
141	13979	met-a-464	Serine	NA	public	2014	Shin	NA	Males and Females	24816252	European	log10 units	7796	HG19/GRCh37	NA	Metabolites	Amino acid	NA	NA	1	2545555	1	0.116008896
142	14051	met-a-497	1-linoleoylglycerophosphoethanolamine*	NA	public	2014	Shin	NA	Males and Females	24816252	European	log10 units	7817	HG19/GRCh37	NA	Metabolites	Lipid	NA	NA	1	2545675	1	0.17922839
143	14052	met-a-426	X-08402	NA	public	2014	Shin	NA	Males and Females	24816252	European	log10 units	7726	HG19/GRCh37	NA	Metabolites	Unknown metabolite	NA	NA	1	2545599	1	0.149581468
144	14079	met-a-624	Stearidonate (18:4n3)	NA	public	2014	Shin	NA	Males and Females	24816252	European	log10 units	7775	HG19/GRCh37	NA	Metabolites	Fatty acid	NA	NA	1	2545635	1	0.21577449
145	14094	met-a-499	X-11334	NA	public	2014	Shin	NA	Males and Females	24816252	European	log10 units	5462	HG19/GRCh37	NA	Metabolites	Unknown metabolite	NA	NA	1	2544534	1	0.146850833
146	14166	met-a-599	X-12329	NA	public	2014	Shin	NA	Males and Females	24816252	European	log10 units	867	HG19/GRCh37	NA	Metabolites	Unknown metabolite	NA	NA	1	2534362	1	0.266626044
147	14222	met-a-304	Tryptophan	NA	public	2014	Shin	NA	Males and Females	24816252	European	log10 units	7804	HG19/GRCh37	NA	Metabolites	Amino acid	NA	NA	1	2545641	1	0.067101494
148	14301	met-a-352	Urea	NA	public	2014	Shin	NA	Males and Females	24816252	European	log10 units	7796	HG19/GRCh37	NA	Metabolites	Amino acid	NA	NA	1	2545595	1	0.134246217
149	14370	met-a-544	X-11795	NA	public	2014	Shin	NA	Males and Females	24816252	European	log10 units	7763	HG19/GRCh37	NA	Metabolites	Unknown metabolite	NA	NA	1	2545664	1	0.181866764
150	14428	met-a-508	X-11422--xanthine	NA	public	2014	Shin	NA	Males and Females	24816252	European	log10 units	6346	HG19/GRCh37	NA	Metabolites	Nucleotide	NA	NA	1	2545847	1	0.14832358
151	14479	met-a-520	X-11470	NA	public	2014	Shin	NA	Males and Females	24816252	European	log10 units	7271	HG19/GRCh37	NA	Metabolites	Unknown metabolite	NA	NA	1	2545203	1	0.187065946
152	14518	met-a-476	Butyrylcarnitine	NA	public	2014	Shin	NA	Males and Females	24816252	European	log10 units	7796	HG19/GRCh37	NA	Metabolites	Lipid	NA	NA	1	2545688	1	0.210190717
153	14608	met-a-571	Gamma-tocopherol	NA	public	2014	Shin	NA	Males and Females	24816252	European	log10 units	6226	HG19/GRCh37	NA	Metabolites	Cofactors and vitamins	NA	NA	1	2544979	1	0.239411006
154	14640	met-a-429	4-methyl-2-oxopentanoate	NA	public	2014	Shin	NA	Males and Females	24816252	European	log10 units	7776	HG19/GRCh37	NA	Metabolites	Amino acid	NA	NA	1	2545690	1	0.125626226
155	14702	met-a-734	Gamma-glutamylglutamate	NA	public	2014	Shin	NA	Males and Females	24816252	European	log10 units	931	HG19/GRCh37	NA	Metabolites	Peptide	NA	NA	1	2545200	1	0.147123342
156	14781	met-a-374	Glycerol	NA	public	2014	Shin	NA	Males and Females	24816252	European	log10 units	7800	HG19/GRCh37	NA	Metabolites	Lipid	NA	NA	1	2545492	1	0.134547462
157	14890	met-a-670	X-12855	NA	public	2014	Shin	NA	Males and Females	24816252	European	log10 units	5120	HG19/GRCh37	NA	Metabolites	Unknown metabolite	NA	NA	1	2544296	1	0.189913364
158	14974	met-a-663	X-12830	NA	public	2014	Shin	NA	Males and Females	24816252	European	log10 units	3415	HG19/GRCh37	NA	Metabolites	Unknown metabolite	NA	NA	1	2545495	1	0.230092953
159	14980	met-a-729	X-14626	NA	public	2014	Shin	NA	Males and Females	24816252	European	log10 units	6904	HG19/GRCh37	NA	Metabolites	Unknown metabolite	NA	NA	1	2545892	1	0.170830263
160	15106	met-a-540	X-11786--methylcysteine	NA	public	2014	Shin	NA	Males and Females	24816252	European	log10 units	2811	HG19/GRCh37	NA	Metabolites	Amino acid	NA	NA	1	2545672	1	0.180046284
161	15159	met-a-752	Phenylalanylphenylalanine	NA	public	2014	Shin	NA	Males and Females	24816252	European	log10 units	4961	HG19/GRCh37	NA	Metabolites	Peptide	NA	NA	1	2545652	1	0.171045047
162	15169	met-a-748	4-androsten-3beta,17beta-diol disulfate 2*	NA	public	2014	Shin	NA	Males and Females	24816252	European	log10 units	7776	HG19/GRCh37	NA	Metabolites	Lipid	NA	NA	1	2545567	1	0.262673222
163	15250	met-a-545	X-11799	NA	public	2014	Shin	NA	Males and Females	24816252	European	log10 units	5038	HG19/GRCh37	NA	Metabolites	Unknown metabolite	NA	NA	1	2545366	1	0.378058134
164	15254	met-a-345	Urate	NA	public	2014	Shin	NA	Males and Females	24816252	European	log10 units	7819	HG19/GRCh37	NA	Metabolites	Nucleotide	NA	NA	1	2545644	1	0.086959786
165	15299	met-a-556	X-11859	NA	public	2014	Shin	NA	Males and Females	24816252	European	log10 units	2721	HG19/GRCh37	NA	Metabolites	Unknown metabolite	NA	NA	1	2545281	1	0.108504061
166	15712	met-a-435	X-08988	NA	public	2014	Shin	NA	Males and Females	24816252	European	log10 units	7776	HG19/GRCh37	NA	Metabolites	Unknown metabolite	NA	NA	1	2545530	1	0.133810097
167	15785	met-a-537	Adrenate (22:4n6)	NA	public	2014	Shin	NA	Males and Females	24816252	European	log10 units	7778	HG19/GRCh37	NA	Metabolites	Fatty acid	NA	NA	1	2545645	1	0.172073192
168	15808	met-a-750	Ergothioneine	NA	public	2014	Shin	NA	Males and Females	24816252	European	log10 units	4453	HG19/GRCh37	NA	Metabolites	Xenobiotics	NA	NA	1	2545729	1	0.236838829
169	15865	met-a-321	Margarate (17:0)	NA	public	2014	Shin	NA	Males and Females	24816252	European	log10 units	7796	HG19/GRCh37	NA	Metabolites	Fatty acid	NA	NA	1	2545661	1	0.16621793
170	15927	met-a-438	Cholate	NA	public	2014	Shin	NA	Males and Females	24816252	European	log10 units	5929	HG19/GRCh37	NA	Metabolites	Lipid	NA	NA	1	2545328	1	0.498160587
171	16081	met-a-310	Lactate	NA	public	2014	Shin	NA	Males and Females	24816252	European	log10 units	7814	HG19/GRCh37	NA	Metabolites	Carbohydrate	NA	NA	1	2545582	1	0.1184659
172	16121	met-a-405	Glycodeoxycholate	NA	public	2014	Shin	NA	Males and Females	24816252	European	log10 units	1477	HG19/GRCh37	NA	Metabolites	Lipid	NA	NA	1	2544647	1	0.3537421
173	16296	met-a-433	Levulinate (4-oxovalerate)	NA	public	2014	Shin	NA	Males and Females	24816252	European	log10 units	6982	HG19/GRCh37	NA	Metabolites	Amino acid	NA	NA	1	2544323	1	0.1226339
174	16472	met-a-675	X-13215	NA	public	2014	Shin	NA	Males and Females	24816252	European	log10 units	6305	HG19/GRCh37	NA	Metabolites	Unknown metabolite	NA	NA	1	2544540	1	0.1129147
175	16539	met-a-486	Phenol sulfate	NA	public	2014	Shin	NA	Males and Females	24816252	European	log10 units	7810	HG19/GRCh37	NA	Metabolites	Amino acid	NA	NA	1	2545665	1	0.2748514
176	16622	met-a-428	X-08766	NA	public	2014	Shin	NA	Males and Females	24816252	European	log10 units	6050	HG19/GRCh37	NA	Metabolites	Unknown metabolite	NA	NA	1	2544547	1	0.1607791
177	16633	met-a-642	X-12712	NA	public	2014	Shin	NA	Males and Females	24816252	European	log10 units	260	HG19/GRCh37	NA	Metabolites	Unknown metabolite	NA	NA	1	2531353	1	0.1327075
178	16894	met-a-747	4-androsten-3beta,17beta-diol disulfate 1*	NA	public	2014	Shin	NA	Males and Females	24816252	European	log10 units	7804	HG19/GRCh37	NA	Metabolites	Lipid	NA	NA	1	2545651	1	0.3875007
179	16934	met-a-485	X-02269	NA	public	2014	Shin	NA	Males and Females	24816252	European	log10 units	7701	HG19/GRCh37	NA	Metabolites	Unknown metabolite	NA	NA	1	2545491	1	0.3754035
180	17088	met-a-529	X-11530	NA	public	2014	Shin	NA	Males and Females	24816252	European	log10 units	7409	HG19/GRCh37	NA	Metabolites	Unknown metabolite	NA	NA	1	2545760	1	0.2470294
181	17131	met-a-667	X-12850	NA	public	2014	Shin	NA	Males and Females	24816252	European	log10 units	6251	HG19/GRCh37	NA	Metabolites	Unknown metabolite	NA	NA	1	2545952	1	0.2742222
182	17419	met-a-323	Isoleucine	NA	public	2014	Shin	NA	Males and Females	24816252	European	log10 units	7801	HG19/GRCh37	NA	Metabolites	Amino acid	NA	NA	1	2545655	1	0.07682942
183	17598	met-a-632	X-12544	NA	public	2014	Shin	NA	Males and Females	24816252	European	log10 units	5893	HG19/GRCh37	NA	Metabolites	Unknown metabolite	NA	NA	1	2545544	1	0.3559486
184	17631	met-a-698	Hydroxyisovaleroyl carnitine	NA	public	2014	Shin	NA	Males and Females	24816252	European	log10 units	5588	HG19/GRCh37	NA	Metabolites	Amino acid	NA	NA	1	2545672	1	0.1714266
185	17724	met-a-353	Cortisol	NA	public	2014	Shin	NA	Males and Females	24816252	European	log10 units	7795	HG19/GRCh37	NA	Metabolites	Lipid	NA	NA	1	2545612	1	0.1745403
186	17800	met-a-687	2-palmitoylglycerophosphocholine*	NA	public	2014	Shin	NA	Males and Females	24816252	European	log10 units	7695	HG19/GRCh37	NA	Metabolites	Lipid	NA	NA	1	2545626	1	0.1553642
187	17958	met-a-494	X-11299	NA	public	2014	Shin	NA	Males and Females	24816252	European	log10 units	7347	HG19/GRCh37	NA	Metabolites	Unknown metabolite	NA	NA	1	2545422	1	0.4892599
188	18185	met-a-448	3-indoxyl sulfate	NA	public	2014	Shin	NA	Males and Females	24816252	European	log10 units	7787	HG19/GRCh37	NA	Metabolites	Amino acid	NA	NA	1	2545634	1	0.2024867
189	18297	met-a-546	X-11805	NA	public	2014	Shin	NA	Males and Females	24816252	European	log10 units	2814	HG19/GRCh37	NA	Metabolites	Unknown metabolite	NA	NA	1	2545657	1	0.2918413
190	18387	met-a-575	Valerate	NA	public	2014	Shin	NA	Males and Females	24816252	European	log10 units	4102	HG19/GRCh37	NA	Metabolites	Lipid	NA	NA	1	2545199	1	0.1327527
191	18412	met-a-562	X-12013	NA	public	2014	Shin	NA	Males and Females	24816252	European	log10 units	1948	HG19/GRCh37	NA	Metabolites	Unknown metabolite	NA	NA	1	2545570	1	0.262005
192	18628	met-a-351	Valine	NA	public	2014	Shin	NA	Males and Females	24816252	European	log10 units	7808	HG19/GRCh37	NA	Metabolites	Amino acid	NA	NA	1	2545654	1	0.06326164
193	18631	met-a-681	Oleoylcarnitine	NA	public	2014	Shin	NA	Males and Females	24816252	European	log10 units	7708	HG19/GRCh37	NA	Metabolites	Lipid	NA	NA	1	2545666	1	0.195538
194	18758	met-a-611	X-12443	NA	public	2014	Shin	NA	Males and Females	24816252	European	log10 units	5357	HG19/GRCh37	NA	Metabolites	Unknown metabolite	NA	NA	1	2544471	1	0.3829703
195	18778	met-a-338	Pantothenate	NA	public	2014	Shin	NA	Males and Females	24816252	European	log10 units	7604	HG19/GRCh37	NA	Metabolites	Cofactors and vitamins	NA	NA	1	2545928	1	0.152919
196	18907	met-a-595	X-12236	NA	public	2014	Shin	NA	Males and Females	24816252	European	log10 units	1924	HG19/GRCh37	NA	Metabolites	Unknown metabolite	NA	NA	1	2543269	1	0.232234
197	18946	met-a-425	1-stearoylglycerol (1-monostearin)	NA	public	2014	Shin	NA	Males and Females	24816252	European	log10 units	6965	HG19/GRCh37	NA	Metabolites	Lipid	NA	NA	1	2544531	1	0.1521377
198	19056	met-a-619	1-palmitoylglycerophosphocholine	NA	public	2014	Shin	NA	Males and Females	24816252	European	log10 units	7803	HG19/GRCh37	NA	Metabolites	Lipid	NA	NA	1	2545684	1	0.1037769
199	19166	met-a-615	Octanoylcarnitine	NA	public	2014	Shin	NA	Males and Females	24816252	European	log10 units	7790	HG19/GRCh37	NA	Metabolites	Lipid	NA	NA	1	2545666	1	0.2066691
200	19224	met-a-608	X-12435	NA	public	2014	Shin	NA	Males and Females	24816252	European	log10 units	231	HG19/GRCh37	NA	Metabolites	Unknown metabolite	NA	NA	1	2539159	1	0.2063921
201	19314	met-a-543	X-11793--oxidized bilirubin*	NA	public	2014	Shin	NA	Males and Females	24816252	European	log10 units	7611	HG19/GRCh37	NA	Metabolites	Cofactors and vitamins	NA	NA	1	2545819	1	0.2180875
202	19344	met-a-411	X-06226	NA	public	2014	Shin	NA	Males and Females	24816252	European	log10 units	7623	HG19/GRCh37	NA	Metabolites	Unknown metabolite	NA	NA	1	2545759	1	0.1190055
203	19362	met-a-512	X-11438	NA	public	2014	Shin	NA	Males and Females	24816252	European	log10 units	7084	HG19/GRCh37	NA	Metabolites	Unknown metabolite	NA	NA	1	2546055	1	0.2017728
204	19378	met-a-457	N-(2-furoyl)glycine	NA	public	2014	Shin	NA	Males and Females	24816252	European	log10 units	604	HG19/GRCh37	NA	Metabolites	Xenobiotics	NA	NA	1	2542858	1	0.2084748
205	19443	met-a-655	1-linoleoylglycerophosphocholine	NA	public	2014	Shin	NA	Males and Females	24816252	European	log10 units	7795	HG19/GRCh37	NA	Metabolites	Lipid	NA	NA	1	2545647	1	0.130898
206	19449	met-a-531	X-11538	NA	public	2014	Shin	NA	Males and Females	24816252	European	log10 units	7804	HG19/GRCh37	NA	Metabolites	Unknown metabolite	NA	NA	1	2545672	1	0.2257916
207	19543	met-a-649	X-12740	NA	public	2014	Shin	NA	Males and Females	24816252	European	log10 units	3731	HG19/GRCh37	NA	Metabolites	Unknown metabolite	NA	NA	1	2543294	1	0.361006
208	19578	met-a-456	Pyroglutamylglycine	NA	public	2014	Shin	NA	Males and Females	24816252	European	log10 units	1586	HG19/GRCh37	NA	Metabolites	Peptide	NA	NA	1	2545128	1	0.2211473
209	19615	met-a-612	X-12450	NA	public	2014	Shin	NA	Males and Females	24816252	European	log10 units	6432	HG19/GRCh37	NA	Metabolites	Unknown metabolite	NA	NA	1	2545740	1	0.1674303
210	19622	met-a-691	X-13496	NA	public	2014	Shin	NA	Males and Females	24816252	European	log10 units	7656	HG19/GRCh37	NA	Metabolites	Unknown metabolite	NA	NA	1	2545785	1	0.09764163
211	19639	met-a-377	Glycerol 3-phosphate (G3P)	NA	public	2014	Shin	NA	Males and Females	24816252	European	log10 units	7781	HG19/GRCh37	NA	Metabolites	Lipid	NA	NA	1	2545634	1	0.1345658
212	19673	met-a-590	X-12212	NA	public	2014	Shin	NA	Males and Females	24816252	European	log10 units	4566	HG19/GRCh37	NA	Metabolites	Unknown metabolite	NA	NA	1	2545160	1	0.2861691
213	19725	met-a-503	X-11374	NA	public	2014	Shin	NA	Males and Females	24816252	European	log10 units	2609	HG19/GRCh37	NA	Metabolites	Unknown metabolite	NA	NA	1	2545555	1	0.2253418
214	19801	met-a-410	1-stearoylglycerophosphoinositol	NA	public	2014	Shin	NA	Males and Females	24816252	European	log10 units	7694	HG19/GRCh37	NA	Metabolites	Lipid	NA	NA	1	2545589	1	0.1853239
215	19869	met-a-596	X-12244--N-acetylcarnosine	NA	public	2014	Shin	NA	Males and Females	24816252	European	log10 units	6608	HG19/GRCh37	NA	Metabolites	Peptide	NA	NA	1	2545599	1	0.1322461
216	19986	met-a-650	X-12749	NA	public	2014	Shin	NA	Males and Females	24816252	European	log10 units	7178	HG19/GRCh37	NA	Metabolites	Unknown metabolite	NA	NA	1	2545560	1	0.1082885
217	20012	met-a-535	X-11552	NA	public	2014	Shin	NA	Males and Females	24816252	European	log10 units	2170	HG19/GRCh37	NA	Metabolites	Unknown metabolite	NA	NA	1	2545812	1	0.1528015
218	20048	met-a-517	X-11445--5-alpha-pregnan-3beta,20alpha-disulfate	NA	public	2014	Shin	NA	Males and Females	24816252	European	log10 units	2570	HG19/GRCh37	NA	Metabolites	Lipid	NA	NA	1	2545722	1	0.3173035
219	20102	met-a-539	ADSGEGDFXAEGGGVR*	NA	public	2014	Shin	NA	Males and Females	24816252	European	log10 units	5588	HG19/GRCh37	NA	Metabolites	Peptide	NA	NA	1	2545664	1	0.3255603
220	20324	met-a-518	X-11452	NA	public	2014	Shin	NA	Males and Females	24816252	European	log10 units	6519	HG19/GRCh37	NA	Metabolites	Unknown metabolite	NA	NA	1	2545650	1	0.2994456
221	20577	met-a-731	X-14658	NA	public	2014	Shin	NA	Males and Females	24816252	European	log10 units	3533	HG19/GRCh37	NA	Metabolites	Unknown metabolite	NA	NA	1	2546626	1	0.2559037
222	20739	met-a-386	Phenylacetate	NA	public	2014	Shin	NA	Males and Females	24816252	European	log10 units	4754	HG19/GRCh37	NA	Metabolites	Amino acid	NA	NA	1	2544277	1	0.1627804
223	20845	met-a-685	X-13435	NA	public	2014	Shin	NA	Males and Females	24816252	European	log10 units	6970	HG19/GRCh37	NA	Metabolites	Unknown metabolite	NA	NA	1	2545583	1	0.165105
224	21294	met-a-375	Kynurenine	NA	public	2014	Shin	NA	Males and Females	24816252	European	log10 units	7816	HG19/GRCh37	NA	Metabolites	Amino acid	NA	NA	1	2545666	1	0.1110137
225	21339	met-a-727	X-14588	NA	public	2014	Shin	NA	Males and Females	24816252	European	log10 units	7777	HG19/GRCh37	NA	Metabolites	Unknown metabolite	NA	NA	1	2545654	1	0.05905559
226	21387	met-a-370	X-02973	NA	public	2014	Shin	NA	Males and Females	24816252	European	log10 units	7759	HG19/GRCh37	NA	Metabolites	Unknown metabolite	NA	NA	1	2545738	1	0.08954481
227	21437	met-a-407	Taurocholate	NA	public	2014	Shin	NA	Males and Females	24816252	European	log10 units	4032	HG19/GRCh37	NA	Metabolites	Lipid	NA	NA	1	2545866	1	0.3456031
228	21488	met-a-385	3-phenylpropionate (hydrocinnamate)	NA	public	2014	Shin	NA	Males and Females	24816252	European	log10 units	6182	HG19/GRCh37	NA	Metabolites	Amino acid	NA	NA	1	2544465	1	0.2205868
229	21519	met-a-715	X-14056	NA	public	2014	Shin	NA	Males and Females	24816252	European	log10 units	7259	HG19/GRCh37	NA	Metabolites	Unknown metabolite	NA	NA	1	2545667	1	0.2013084
230	21526	met-a-376	Mannitol	NA	public	2014	Shin	NA	Males and Females	24816252	European	log10 units	5917	HG19/GRCh37	NA	Metabolites	Carbohydrate	NA	NA	1	2545531	1	0.4603119
231	21542	met-a-355	Proline	NA	public	2014	Shin	NA	Males and Females	24816252	European	log10 units	7816	HG19/GRCh37	NA	Metabolites	Amino acid	NA	NA	1	2545669	1	0.1095576
232	21669	met-a-381	N-acetylornithine	NA	public	2014	Shin	NA	Males and Females	24816252	European	log10 units	7574	HG19/GRCh37	NA	Metabolites	Amino acid	NA	NA	1	2545364	1	0.2216992
233	21712	met-a-703	4-hydroxyhippurate	NA	public	2014	Shin	NA	Males and Females	24816252	European	log10 units	4368	HG19/GRCh37	NA	Metabolites	Xenobiotics	NA	NA	1	2543571	1	0.2003162
234	21877	met-a-475	Indolepropionate	NA	public	2014	Shin	NA	Males and Females	24816252	European	log10 units	7803	HG19/GRCh37	NA	Metabolites	Amino acid	NA	NA	1	2545646	1	0.1998086
235	22027	met-a-548	X-11820	NA	public	2014	Shin	NA	Males and Females	24816252	European	log10 units	7710	HG19/GRCh37	NA	Metabolites	Unknown metabolite	NA	NA	1	2545735	1	0.212673
236	22105	met-a-514	X-11441	NA	public	2014	Shin	NA	Males and Females	24816252	European	log10 units	7072	HG19/GRCh37	NA	Metabolites	Unknown metabolite	NA	NA	1	2545374	1	0.2398874
237	22123	met-a-737	7-alpha-hydroxy-3-oxo-4-cholestenoate (7-Hoca)	NA	public	2014	Shin	NA	Males and Females	24816252	European	log10 units	7784	HG19/GRCh37	NA	Metabolites	Lipid	NA	NA	1	2545638	1	0.1321857
238	22308	met-a-601	ADpSGEGDFXAEGGGVR*	NA	public	2014	Shin	NA	Males and Females	24816252	European	log10 units	3939	HG19/GRCh37	NA	Metabolites	Peptide	NA	NA	1	2545660	1	0.287511
239	22349	met-a-554	X-11852	NA	public	2014	Shin	NA	Males and Females	24816252	European	log10 units	2974	HG19/GRCh37	NA	Metabolites	Unknown metabolite	NA	NA	1	2544519	1	0.3967142
240	22883	met-a-383	3-methyl-2-oxovalerate	NA	public	2014	Shin	NA	Males and Females	24816252	European	log10 units	7779	HG19/GRCh37	NA	Metabolites	Amino acid	NA	NA	1	2545685	1	0.1147754
241	22938	met-a-331	Stearate (18:0)	NA	public	2014	Shin	NA	Males and Females	24816252	European	log10 units	7803	HG19/GRCh37	NA	Metabolites	Fatty acid	NA	NA	1	2545698	1	0.107202
242	23111	met-a-656	Bradykinin, des-arg(9)	NA	public	2014	Shin	NA	Males and Females	24816252	European	log10 units	4570	HG19/GRCh37	NA	Metabolites	Peptide	NA	NA	1	2545567	1	0.4610629
243	23195	met-a-643	X-12717	NA	public	2014	Shin	NA	Males and Females	24816252	European	log10 units	1632	HG19/GRCh37	NA	Metabolites	Unknown metabolite	NA	NA	1	2543754	1	0.3103505
244	23211	met-a-566	X-12038	NA	public	2014	Shin	NA	Males and Females	24816252	European	log10 units	7758	HG19/GRCh37	NA	Metabolites	Unknown metabolite	NA	NA	1	2545686	1	0.1168269
245	23286	met-a-733	X-14745	NA	public	2014	Shin	NA	Males and Females	24816252	European	log10 units	5602	HG19/GRCh37	NA	Metabolites	Unknown metabolite	NA	NA	1	2545672	1	0.1986133
246	23340	met-a-442	X-10500	NA	public	2014	Shin	NA	Males and Females	24816252	European	log10 units	7751	HG19/GRCh37	NA	Metabolites	Unknown metabolite	NA	NA	1	2545598	1	0.09745238
247	23389	met-a-400	Glycylvaline	NA	public	2014	Shin	NA	Males and Females	24816252	European	log10 units	2108	HG19/GRCh37	NA	Metabolites	Peptide	NA	NA	1	2545247	1	0.2704666
248	23439	met-a-617	N-acetylthreonine	NA	public	2014	Shin	NA	Males and Females	24816252	European	log10 units	6909	HG19/GRCh37	NA	Metabolites	Amino acid	NA	NA	1	2545129	1	0.123266
249	23660	met-a-613	X-12456	NA	public	2014	Shin	NA	Males and Females	24816252	European	log10 units	4774	HG19/GRCh37	NA	Metabolites	Unknown metabolite	NA	NA	1	2545624	1	0.2084759
250	23698	met-a-751	Palmitoyl sphingomyelin	NA	public	2014	Shin	NA	Males and Females	24816252	European	log10 units	7814	HG19/GRCh37	NA	Metabolites	Lipid	NA	NA	1	2545552	1	0.1081924
251	23859	met-a-309	Creatinine	NA	public	2014	Shin	NA	Males and Females	24816252	European	log10 units	7810	HG19/GRCh37	NA	Metabolites	Amino acid	NA	NA	1	2545671	1	0.07800304
252	23887	met-a-736	Leucylleucine	NA	public	2014	Shin	NA	Males and Females	24816252	European	log10 units	3386	HG19/GRCh37	NA	Metabolites	Peptide	NA	NA	1	2545218	1	0.1784695
253	23925	met-a-692	1-palmitoylglycerophosphoinositol*	NA	public	2014	Shin	NA	Males and Females	24816252	European	log10 units	6282	HG19/GRCh37	NA	Metabolites	Lipid	NA	NA	1	2545375	1	0.18888
254	24016	met-a-549	X-11843	NA	public	2014	Shin	NA	Males and Females	24816252	European	log10 units	3938	HG19/GRCh37	NA	Metabolites	Unknown metabolite	NA	NA	1	2545410	1	0.3726579
255	24021	met-a-360	Gamma-glutamyltyrosine	NA	public	2014	Shin	NA	Males and Females	24816252	European	log10 units	7468	HG19/GRCh37	NA	Metabolites	Peptide	NA	NA	1	2545559	1	0.111844
256	24054	met-a-576	Palmitoleate (16:1n7)	NA	public	2014	Shin	NA	Males and Females	24816252	European	log10 units	7776	HG19/GRCh37	NA	Metabolites	Fatty acid	NA	NA	1	2545657	1	0.2024968
257	24238	met-a-538	Homostachydrine*	NA	public	2014	Shin	NA	Males and Females	24816252	European	log10 units	3003	HG19/GRCh37	NA	Metabolites	Xenobiotics	NA	NA	1	2545071	1	0.1801488
258	24336	met-a-379	Carnitine	NA	public	2014	Shin	NA	Males and Females	24816252	European	log10 units	7797	HG19/GRCh37	NA	Metabolites	Lipid	NA	NA	1	2545563	1	0.06531508
259	24388	met-a-436	X-09026	NA	public	2014	Shin	NA	Males and Females	24816252	European	log10 units	7627	HG19/GRCh37	NA	Metabolites	Unknown metabolite	NA	NA	1	2545849	1	0.1370756
260	24524	met-a-569	X-12056	NA	public	2014	Shin	NA	Males and Females	24816252	European	log10 units	4130	HG19/GRCh37	NA	Metabolites	Unknown metabolite	NA	NA	1	2545359	1	0.2969476
261	24730	met-a-657	X-12771	NA	public	2014	Shin	NA	Males and Females	24816252	European	log10 units	4734	HG19/GRCh37	NA	Metabolites	Unknown metabolite	NA	NA	1	2546141	1	0.2036682
262	24743	met-a-334	Myristate (14:0)	NA	public	2014	Shin	NA	Males and Females	24816252	European	log10 units	7811	HG19/GRCh37	NA	Metabolites	Fatty acid	NA	NA	1	2545661	1	0.140218
263	24782	met-a-358	Serotonin (5HT)	NA	public	2014	Shin	NA	Males and Females	24816252	European	log10 units	6139	HG19/GRCh37	NA	Metabolites	Amino acid	NA	NA	1	2545835	1	0.1800991
264	24789	met-a-614	X-12465	NA	public	2014	Shin	NA	Males and Females	24816252	European	log10 units	5883	HG19/GRCh37	NA	Metabolites	Unknown metabolite	NA	NA	1	2545306	1	0.2298443
265	24795	met-a-340	Alpha-tocopherol	NA	public	2014	Shin	NA	Males and Females	24816252	European	log10 units	7725	HG19/GRCh37	NA	Metabolites	Cofactors and vitamins	NA	NA	1	2545636	1	0.1777305
266	24878	met-a-422	1,6-anhydroglucose	NA	public	2014	Shin	NA	Males and Females	24816252	European	log10 units	3663	HG19/GRCh37	NA	Metabolites	Carbohydrate	NA	NA	1	2541750	1	0.2885004
267	24946	met-a-336	Ornithine	NA	public	2014	Shin	NA	Males and Females	24816252	European	log10 units	7746	HG19/GRCh37	NA	Metabolites	Amino acid	NA	NA	1	2545669	1	0.1312884
268	25355	met-a-413	X-06267	NA	public	2014	Shin	NA	Males and Females	24816252	European	log10 units	7075	HG19/GRCh37	NA	Metabolites	Unknown metabolite	NA	NA	1	2545696	1	0.1584146
269	25388	met-a-597	X-12253	NA	public	2014	Shin	NA	Males and Females	24816252	European	log10 units	6004	HG19/GRCh37	NA	Metabolites	Unknown metabolite	NA	NA	1	2545556	1	0.2923728
270	25441	met-a-466	Glutamate	NA	public	2014	Shin	NA	Males and Females	24816252	European	log10 units	7804	HG19/GRCh37	NA	Metabolites	Amino acid	NA	NA	1	2545537	1	0.19243
271	25787	met-a-516	X-11444	NA	public	2014	Shin	NA	Males and Females	24816252	European	log10 units	7758	HG19/GRCh37	NA	Metabolites	Unknown metabolite	NA	NA	1	2545559	1	0.1927754
272	26099	met-a-315	Pyruvate	NA	public	2014	Shin	NA	Males and Females	24816252	European	log10 units	7682	HG19/GRCh37	NA	Metabolites	Carbohydrate	NA	NA	1	2545596	1	0.2048415
273	26149	met-a-477	Myristoleate (14:1n5)	NA	public	2014	Shin	NA	Males and Females	24816252	European	log10 units	7804	HG19/GRCh37	NA	Metabolites	Fatty acid	NA	NA	1	2545638	1	0.2135109
274	26163	met-a-467	Hexanoylcarnitine	NA	public	2014	Shin	NA	Males and Females	24816252	European	log10 units	7786	HG19/GRCh37	NA	Metabolites	Lipid	NA	NA	1	2545658	1	0.1760057
275	26194	met-a-744	Cyclo(leu-pro)	NA	public	2014	Shin	NA	Males and Females	24816252	European	log10 units	4833	HG19/GRCh37	NA	Metabolites	Peptide	NA	NA	1	2544386	1	0.2583344
276	26210	met-a-706	1-oleoylglycerophosphoethanolamine	NA	public	2014	Shin	NA	Males and Females	24816252	European	log10 units	7749	HG19/GRCh37	NA	Metabolites	Lipid	NA	NA	1	2545691	1	0.1886704
277	26366	met-a-409	Docosahexaenoate (DHA; 22:6n3)	NA	public	2014	Shin	NA	Males and Females	24816252	European	log10 units	7818	HG19/GRCh37	NA	Metabolites	Fatty acid	NA	NA	1	2545635	1	0.1873396
278	26432	met-a-559	1-palmitoleoylglycerophosphocholine*	NA	public	2014	Shin	NA	Males and Females	24816252	European	log10 units	7812	HG19/GRCh37	NA	Metabolites	Lipid	NA	NA	1	2545682	1	0.1771683
279	26451	met-a-491	Bilirubin (E,E)*	NA	public	2014	Shin	NA	Males and Females	24816252	European	log10 units	7748	HG19/GRCh37	NA	Metabolites	Cofactors and vitamins	NA	NA	1	2545661	1	0.3206511
280	26520	met-a-356	Citrulline	NA	public	2014	Shin	NA	Males and Females	24816252	European	log10 units	7773	HG19/GRCh37	NA	Metabolites	Amino acid	NA	NA	1	2545760	1	0.1077792
281	26647	met-a-583	X-12095--N1-methyl-3-pyridone-4-carboxamide	NA	public	2014	Shin	NA	Males and Females	24816252	European	log10 units	7711	HG19/GRCh37	NA	Metabolites	Nucleotide	NA	NA	1	2545785	1	0.1638675
282	26800	met-a-404	Glycocholate	NA	public	2014	Shin	NA	Males and Females	24816252	European	log10 units	5995	HG19/GRCh37	NA	Metabolites	Lipid	NA	NA	1	2545954	1	0.2889972
283	26832	met-a-639	X-12680	NA	public	2014	Shin	NA	Males and Females	24816252	European	log10 units	2311	HG19/GRCh37	NA	Metabolites	Unknown metabolite	NA	NA	1	2545909	1	0.1457081
284	27033	met-a-312	Arabinose	NA	public	2014	Shin	NA	Males and Females	24816252	European	log10 units	5889	HG19/GRCh37	NA	Metabolites	Carbohydrate	NA	NA	1	2545100	1	0.1688782
285	27045	met-a-487	X-06126	NA	public	2014	Shin	NA	Males and Females	24816252	European	log10 units	7785	HG19/GRCh37	NA	Metabolites	Unknown metabolite	NA	NA	1	2545794	1	0.3187515
286	27376	met-a-616	Alpha-hydroxyisovalerate	NA	public	2014	Shin	NA	Males and Females	24816252	European	log10 units	7668	HG19/GRCh37	NA	Metabolites	Amino acid	NA	NA	1	2545440	1	0.1864579
287	27382	met-a-688	2-oleoylglycerophosphocholine*	NA	public	2014	Shin	NA	Males and Females	24816252	European	log10 units	7524	HG19/GRCh37	NA	Metabolites	Lipid	NA	NA	1	2545642	1	0.1588263
288	27411	met-a-368	Beta-hydroxyisovalerate	NA	public	2014	Shin	NA	Males and Females	24816252	European	log10 units	7283	HG19/GRCh37	NA	Metabolites	Amino acid	NA	NA	1	2545179	1	0.1463979
289	27548	met-a-481	Caprylate (8:0)	NA	public	2014	Shin	NA	Males and Females	24816252	European	log10 units	7802	HG19/GRCh37	NA	Metabolites	Fatty acid	NA	NA	1	2545676	1	0.11534
290	27681	met-a-316	Uridine	NA	public	2014	Shin	NA	Males and Females	24816252	European	log10 units	7800	HG19/GRCh37	NA	Metabolites	Nucleotide	NA	NA	1	2545676	1	0.0805842
291	27737	met-a-579	Lathosterol	NA	public	2014	Shin	NA	Males and Females	24816252	European	log10 units	5457	HG19/GRCh37	NA	Metabolites	Lipid	NA	NA	1	2544172	1	0.2178305
292	27981	met-a-550	X-11845	NA	public	2014	Shin	NA	Males and Females	24816252	European	log10 units	2741	HG19/GRCh37	NA	Metabolites	Unknown metabolite	NA	NA	1	2545107	1	0.3681885
293	28086	met-a-320	Deoxycholate	NA	public	2014	Shin	NA	Males and Females	24816252	European	log10 units	5194	HG19/GRCh37	NA	Metabolites	Lipid	NA	NA	1	2546027	1	0.3148837
294	28162	met-a-584	X-12100--hydroxytryptophan*	NA	public	2014	Shin	NA	Males and Females	24816252	European	log10 units	7499	HG19/GRCh37	NA	Metabolites	Amino acid	NA	NA	1	2545929	1	0.1192274
295	28261	met-a-305	Histidine	NA	public	2014	Shin	NA	Males and Females	24816252	European	log10 units	7804	HG19/GRCh37	NA	Metabolites	Amino acid	NA	NA	1	2545665	1	0.05705308
296	28313	met-a-473	Dodecanedioate	NA	public	2014	Shin	NA	Males and Females	24816252	European	log10 units	6478	HG19/GRCh37	NA	Metabolites	Lipid	NA	NA	1	2544193	1	0.1808129
297	28434	met-a-313	Fructose	NA	public	2014	Shin	NA	Males and Females	24816252	European	log10 units	7781	HG19/GRCh37	NA	Metabolites	Carbohydrate	NA	NA	1	2545462	1	0.2057738
298	28574	met-a-526	HWESASXX*	NA	public	2014	Shin	NA	Males and Females	24816252	European	log10 units	7700	HG19/GRCh37	NA	Metabolites	Peptide	NA	NA	1	2545502	1	0.2884069
299	28606	met-a-709	Tetradecanedioate	NA	public	2014	Shin	NA	Males and Females	24816252	European	log10 units	6046	HG19/GRCh37	NA	Metabolites	Lipid	NA	NA	1	2543511	1	0.2369233
300	28616	met-a-633	X-12556	NA	public	2014	Shin	NA	Males and Females	24816252	European	log10 units	7483	HG19/GRCh37	NA	Metabolites	Unknown metabolite	NA	NA	1	2545472	1	0.1422621
301	28871	met-a-660	X-12786	NA	public	2014	Shin	NA	Males and Females	24816252	European	log10 units	6566	HG19/GRCh37	NA	Metabolites	Unknown metabolite	NA	NA	1	2545668	1	0.2199485
302	28899	met-a-603	1-docosahexaenoylglycerophosphocholine*	NA	public	2014	Shin	NA	Males and Females	24816252	European	log10 units	7798	HG19/GRCh37	NA	Metabolites	Lipid	NA	NA	1	2545492	1	0.184271
303	28908	met-a-461	3-carboxy-4-methyl-5-propyl-2-furanpropanoate (CMPF)	NA	public	2014	Shin	NA	Males and Females	24816252	European	log10 units	7812	HG19/GRCh37	NA	Metabolites	Lipid	NA	NA	1	2545488	1	0.4495521
304	28920	met-a-450	Bilirubin (Z,Z)	NA	public	2014	Shin	NA	Males and Females	24816252	European	log10 units	6812	HG19/GRCh37	NA	Metabolites	Cofactors and vitamins	NA	NA	1	2545527	1	0.3174176
305	28923	met-a-364	Phosphate	NA	public	2014	Shin	NA	Males and Females	24816252	European	log10 units	7789	HG19/GRCh37	NA	Metabolites	Energy	NA	NA	1	2545586	1	0.0619651
306	28933	met-a-634	1-arachidonoylglycerophosphoinositol*	NA	public	2014	Shin	NA	Males and Females	24816252	European	log10 units	7797	HG19/GRCh37	NA	Metabolites	Lipid	NA	NA	1	2545547	1	0.1541809
307	29062	met-a-465	Trans-4-hydroxyproline	NA	public	2014	Shin	NA	Males and Females	24816252	European	log10 units	7802	HG19/GRCh37	NA	Metabolites	Amino acid	NA	NA	1	2545622	1	0.1894747
308	29098	met-a-525	X-11497	NA	public	2014	Shin	NA	Males and Females	24816252	European	log10 units	7481	HG19/GRCh37	NA	Metabolites	Unknown metabolite	NA	NA	1	2545579	1	0.1918288
309	29163	met-a-472	Scyllo-inositol	NA	public	2014	Shin	NA	Males and Females	24816252	European	log10 units	6500	HG19/GRCh37	NA	Metabolites	Lipid	NA	NA	1	2545394	1	0.2106067
310	29201	met-a-743	Tryptophan betaine	NA	public	2014	Shin	NA	Males and Females	24816252	European	log10 units	7439	HG19/GRCh37	NA	Metabolites	Amino acid	NA	NA	1	2545376	1	0.4624068
311	29284	met-a-348	Ascorbate (Vitamin C)	NA	public	2014	Shin	NA	Males and Females	24816252	European	log10 units	2085	HG19/GRCh37	NA	Metabolites	Cofactors and vitamins	NA	NA	1	2545101	1	0.3411359
312	29472	met-a-574	Pseudouridine	NA	public	2014	Shin	NA	Males and Females	24816252	European	log10 units	7785	HG19/GRCh37	NA	Metabolites	Nucleotide	NA	NA	1	2545533	1	0.08581276
313	29596	met-a-441	X-10429	NA	public	2014	Shin	NA	Males and Females	24816252	European	log10 units	6807	HG19/GRCh37	NA	Metabolites	Unknown metabolite	NA	NA	1	2544630	1	0.1444021
314	29777	met-a-631	Bilirubin (E,Z or Z,E)*	NA	public	2014	Shin	NA	Males and Females	24816252	European	log10 units	5295	HG19/GRCh37	NA	Metabolites	Cofactors and vitamins	NA	NA	1	2545706	1	0.2400864
315	29822	met-a-373	X-03094	NA	public	2014	Shin	NA	Males and Females	24816252	European	log10 units	7804	HG19/GRCh37	NA	Metabolites	Unknown metabolite	NA	NA	1	2545572	1	0.1197156
316	29860	met-a-551	X-11847	NA	public	2014	Shin	NA	Males and Females	24816252	European	log10 units	6059	HG19/GRCh37	NA	Metabolites	Unknown metabolite	NA	NA	1	2545391	1	0.4963839
317	29912	met-a-665	X-12844	NA	public	2014	Shin	NA	Males and Females	24816252	European	log10 units	7768	HG19/GRCh37	NA	Metabolites	Unknown metabolite	NA	NA	1	2545671	1	0.1709564
318	29999	met-a-711	Hexadecanedioate	NA	public	2014	Shin	NA	Males and Females	24816252	European	log10 units	6887	HG19/GRCh37	NA	Metabolites	Lipid	NA	NA	1	2545172	1	0.2384652
319	30065	met-a-553	X-11850	NA	public	2014	Shin	NA	Males and Females	24816252	European	log10 units	4868	HG19/GRCh37	NA	Metabolites	Unknown metabolite	NA	NA	1	2546211	1	0.4425952
320	30312	met-a-701	X-13671	NA	public	2014	Shin	NA	Males and Females	24816252	European	log10 units	7311	HG19/GRCh37	NA	Metabolites	Unknown metabolite	NA	NA	1	2545483	1	0.1448433
321	30334	met-a-659	Gamma-glutamylisoleucine*	NA	public	2014	Shin	NA	Males and Females	24816252	European	log10 units	5522	HG19/GRCh37	NA	Metabolites	Peptide	NA	NA	1	2544669	1	0.1432656
322	30439	met-a-388	Aspartate	NA	public	2014	Shin	NA	Males and Females	24816252	European	log10 units	7721	HG19/GRCh37	NA	Metabolites	Amino acid	NA	NA	1	2545425	1	0.1985659
323	30478	met-a-328	Malate	NA	public	2014	Shin	NA	Males and Females	24816252	European	log10 units	7384	HG19/GRCh37	NA	Metabolites	Energy	NA	NA	1	2545374	1	0.1423865
324	30493	met-a-745	Chiro-inositol	NA	public	2014	Shin	NA	Males and Females	24816252	European	log10 units	2729	HG19/GRCh37	NA	Metabolites	Lipid	NA	NA	1	2542686	1	0.4427664
325	30524	met-a-446	Indoleacetate	NA	public	2014	Shin	NA	Males and Females	24816252	European	log10 units	7618	HG19/GRCh37	NA	Metabolites	Amino acid	NA	NA	1	2545787	1	0.1724642
326	30552	met-a-341	Citrate	NA	public	2014	Shin	NA	Males and Females	24816252	European	log10 units	7813	HG19/GRCh37	NA	Metabolites	Energy	NA	NA	1	2545557	1	0.1107317
327	30584	met-a-572	Gamma-glutamylphenylalanine	NA	public	2014	Shin	NA	Males and Females	24816252	European	log10 units	7753	HG19/GRCh37	NA	Metabolites	Peptide	NA	NA	1	2545841	1	0.09845297
328	30740	met-a-423	1-palmitoylglycerol (1-monopalmitin)	NA	public	2014	Shin	NA	Males and Females	24816252	European	log10 units	7429	HG19/GRCh37	NA	Metabolites	Lipid	NA	NA	1	2544839	1	0.1655037
329	30843	met-a-387	Glycerophosphorylcholine (GPC)	NA	public	2014	Shin	NA	Males and Females	24816252	European	log10 units	7156	HG19/GRCh37	NA	Metabolites	Lipid	NA	NA	1	2545468	1	0.160818
330	30864	met-a-653	Stearoylcarnitine	NA	public	2014	Shin	NA	Males and Females	24816252	European	log10 units	7183	HG19/GRCh37	NA	Metabolites	Lipid	NA	NA	1	2546184	1	0.1751568
331	30865	met-a-361	Hypoxanthine	NA	public	2014	Shin	NA	Males and Females	24816252	European	log10 units	7287	HG19/GRCh37	NA	Metabolites	Nucleotide	NA	NA	1	2545756	1	0.1487254
332	30976	met-a-749	2-hydroxyglutarate	NA	public	2014	Shin	NA	Males and Females	24816252	European	log10 units	6287	HG19/GRCh37	NA	Metabolites	Lipid	NA	NA	1	2545481	1	0.1663998
333	30990	met-a-440	X-10395	NA	public	2014	Shin	NA	Males and Females	24816252	European	log10 units	7784	HG19/GRCh37	NA	Metabolites	Unknown metabolite	NA	NA	1	2545550	1	0.1183168
334	30992	met-a-479	Propionylcarnitine	NA	public	2014	Shin	NA	Males and Females	24816252	European	log10 units	7813	HG19/GRCh37	NA	Metabolites	Lipid	NA	NA	1	2545656	1	0.1260437
335	31044	met-a-604	X-12405	NA	public	2014	Shin	NA	Males and Females	24816252	European	log10 units	6676	HG19/GRCh37	NA	Metabolites	Unknown metabolite	NA	NA	1	2546056	1	0.1939298
336	31075	met-a-564	Gamma-glutamylthreonine*	NA	public	2014	Shin	NA	Males and Females	24816252	European	log10 units	4016	HG19/GRCh37	NA	Metabolites	Peptide	NA	NA	1	2545368	1	0.1527734
337	31356	met-a-493	Heme*	NA	public	2014	Shin	NA	Males and Females	24816252	European	log10 units	6380	HG19/GRCh37	NA	Metabolites	Cofactors and vitamins	NA	NA	1	2545666	1	0.2543996
338	31543	met-a-563	Gamma-glutamylmethionine*	NA	public	2014	Shin	NA	Males and Females	24816252	European	log10 units	2240	HG19/GRCh37	NA	Metabolites	Peptide	NA	NA	1	2545674	1	0.1230794
339	31553	met-a-680	Cysteine-glutathione disulfide	NA	public	2014	Shin	NA	Males and Females	24816252	European	log10 units	1997	HG19/GRCh37	NA	Metabolites	Amino acid	NA	NA	1	2545457	1	0.2045749
340	31737	met-a-522	X-11483	NA	public	2014	Shin	NA	Males and Females	24816252	European	log10 units	4608	HG19/GRCh37	NA	Metabolites	Unknown metabolite	NA	NA	1	2542922	1	0.2926511
341	31774	met-a-591	X-12216	NA	public	2014	Shin	NA	Males and Females	24816252	European	log10 units	5369	HG19/GRCh37	NA	Metabolites	Unknown metabolite	NA	NA	1	2545350	1	0.2139132
342	31889	met-a-418	Glucose	NA	public	2014	Shin	NA	Males and Females	24816252	European	log10 units	7773	HG19/GRCh37	NA	Metabolites	Carbohydrate	NA	NA	1	2545599	1	0.09081041
343	31937	met-a-651	Stachydrine	NA	public	2014	Shin	NA	Males and Females	24816252	European	log10 units	6745	HG19/GRCh37	NA	Metabolites	Xenobiotics	NA	NA	1	2545667	1	0.5103884
344	31969	met-a-500	3-dehydrocarnitine*	NA	public	2014	Shin	NA	Males and Females	24816252	European	log10 units	7809	HG19/GRCh37	NA	Metabolites	Lipid	NA	NA	1	2545672	1	0.1308559
345	31987	met-a-396	X-18601	NA	public	2014	Shin	NA	Males and Females	24816252	European	log10 units	7663	HG19/GRCh37	NA	Metabolites	Unknown metabolite	NA	NA	1	2545942	1	0.31013
346	32032	met-a-700	X-13658	NA	public	2014	Shin	NA	Males and Females	24816252	European	log10 units	1412	HG19/GRCh37	NA	Metabolites	Unknown metabolite	NA	NA	1	2542649	1	0.2560074
347	32113	met-a-552	X-11849	NA	public	2014	Shin	NA	Males and Females	24816252	European	log10 units	5350	HG19/GRCh37	NA	Metabolites	Unknown metabolite	NA	NA	1	2545560	1	0.4820262
348	32116	met-a-515	X-11442	NA	public	2014	Shin	NA	Males and Females	24816252	European	log10 units	7142	HG19/GRCh37	NA	Metabolites	Unknown metabolite	NA	NA	1	2545468	1	0.2408921
349	32298	met-a-507	X-01911	NA	public	2014	Shin	NA	Males and Females	24816252	European	log10 units	6360	HG19/GRCh37	NA	Metabolites	Unknown metabolite	NA	NA	1	2545495	1	0.3222108
350	32350	met-a-502	C-glycosyltryptophan*	NA	public	2014	Shin	NA	Males and Females	24816252	European	log10 units	7786	HG19/GRCh37	NA	Metabolites	Amino acid	NA	NA	1	2545614	1	0.08631831
351	32368	met-a-669	X-12851	NA	public	2014	Shin	NA	Males and Females	24816252	European	log10 units	4808	HG19/GRCh37	NA	Metabolites	Unknown metabolite	NA	NA	1	2543767	1	0.4052127
352	32487	met-a-581	X-12093	NA	public	2014	Shin	NA	Males and Females	24816252	European	log10 units	2854	HG19/GRCh37	NA	Metabolites	Unknown metabolite	NA	NA	1	2545103	1	0.2165348
353	32526	met-a-707	1-palmitoylglycerophosphoethanolamine	NA	public	2014	Shin	NA	Males and Females	24816252	European	log10 units	7763	HG19/GRCh37	NA	Metabolites	Lipid	NA	NA	1	2545788	1	0.1541442
354	32760	met-a-580	X-12092	NA	public	2014	Shin	NA	Males and Females	24816252	European	log10 units	7500	HG19/GRCh37	NA	Metabolites	Unknown metabolite	NA	NA	1	2545734	1	0.2600766
355	32895	met-a-343	Guanosine	NA	public	2014	Shin	NA	Males and Females	24816252	European	log10 units	2343	HG19/GRCh37	NA	Metabolites	Nucleotide	NA	NA	1	2545643	1	0.2371067
356	32912	met-a-389	X-04357	NA	public	2014	Shin	NA	Males and Females	24816252	European	log10 units	7502	HG19/GRCh37	NA	Metabolites	Unknown metabolite	NA	NA	1	2545854	1	0.2471108
357	33033	met-a-636	X-12644	NA	public	2014	Shin	NA	Males and Females	24816252	European	log10 units	7795	HG19/GRCh37	NA	Metabolites	Unknown metabolite	NA	NA	1	2545564	1	0.1660785
358	33085	met-a-416	X-06351	NA	public	2014	Shin	NA	Males and Females	24816252	European	log10 units	4791	HG19/GRCh37	NA	Metabolites	Unknown metabolite	NA	NA	1	2544606	1	0.1601885
359	33176	met-a-723	X-14374	NA	public	2014	Shin	NA	Males and Females	24816252	European	log10 units	7627	HG19/GRCh37	NA	Metabolites	Unknown metabolite	NA	NA	1	2545862	1	0.1682726
360	33202	met-a-689	2-stearoylglycerophosphocholine*	NA	public	2014	Shin	NA	Males and Females	24816252	European	log10 units	7730	HG19/GRCh37	NA	Metabolites	Lipid	NA	NA	1	2545681	1	0.2242089
361	33269	met-a-350	Laurate (12:0)	NA	public	2014	Shin	NA	Males and Females	24816252	European	log10 units	7793	HG19/GRCh37	NA	Metabolites	Fatty acid	NA	NA	1	2545672	1	0.1096508
362	33309	met-a-598	X-12261	NA	public	2014	Shin	NA	Males and Females	24816252	European	log10 units	1050	HG19/GRCh37	NA	Metabolites	Unknown metabolite	NA	NA	1	2545089	1	0.2334827
363	33432	met-a-534	X-11550	NA	public	2014	Shin	NA	Males and Females	24816252	European	log10 units	7776	HG19/GRCh37	NA	Metabolites	Unknown metabolite	NA	NA	1	2545614	1	0.09681314
364	33581	met-a-694	X-13549	NA	public	2014	Shin	NA	Males and Females	24816252	European	log10 units	7330	HG19/GRCh37	NA	Metabolites	Unknown metabolite	NA	NA	1	2545363	1	0.09488445
365	33587	met-a-434	Palmitoylcarnitine	NA	public	2014	Shin	NA	Males and Females	24816252	European	log10 units	7701	HG19/GRCh37	NA	Metabolites	Lipid	NA	NA	1	2545659	1	0.1757532
366	33634	met-a-640	X-12696	NA	public	2014	Shin	NA	Males and Females	24816252	European	log10 units	7409	HG19/GRCh37	NA	Metabolites	Unknown metabolite	NA	NA	1	2545674	1	0.1393031
367	33658	met-a-325	Tyrosine	NA	public	2014	Shin	NA	Males and Females	24816252	European	log10 units	7807	HG19/GRCh37	NA	Metabolites	Amino acid	NA	NA	1	2545613	1	0.08861747
368	33728	met-a-644	X-12719	NA	public	2014	Shin	NA	Males and Females	24816252	European	log10 units	1539	HG19/GRCh37	NA	Metabolites	Unknown metabolite	NA	NA	1	2543815	1	0.2521831
369	33826	met-a-480	Caproate (6:0)	NA	public	2014	Shin	NA	Males and Females	24816252	European	log10 units	7811	HG19/GRCh37	NA	Metabolites	Fatty acid	NA	NA	1	2545676	1	0.1110533
370	33918	met-a-380	Choline	NA	public	2014	Shin	NA	Males and Females	24816252	European	log10 units	7750	HG19/GRCh37	NA	Metabolites	Lipid	NA	NA	1	2545597	1	0.07955136
371	33940	met-a-505	X-03056--N-[3-(2-Oxopyrrolidin-1-yl)propyl]acetamide	NA	public	2014	Shin	NA	Males and Females	24816252	European	log10 units	7812	HG19/GRCh37	NA	Metabolites	Amino acid	NA	NA	1	2545675	1	0.1509628
372	33997	met-a-337	5-oxoproline	NA	public	2014	Shin	NA	Males and Females	24816252	European	log10 units	7802	HG19/GRCh37	NA	Metabolites	Amino acid	NA	NA	1	2545584	1	0.1007774
373	33999	met-a-498	X-11327	NA	public	2014	Shin	NA	Males and Females	24816252	European	log10 units	7671	HG19/GRCh37	NA	Metabolites	Unknown metabolite	NA	NA	1	2545642	1	0.1140631
374	34030	met-a-728	X-14625	NA	public	2014	Shin	NA	Males and Females	24816252	European	log10 units	7511	HG19/GRCh37	NA	Metabolites	Unknown metabolite	NA	NA	1	2545685	1	0.1193348
375	34242	met-a-496	X-11317	NA	public	2014	Shin	NA	Males and Females	24816252	European	log10 units	7811	HG19/GRCh37	NA	Metabolites	Unknown metabolite	NA	NA	1	2545616	1	0.1062642
376	34262	met-a-402	Eicosapentaenoate (EPA; 20:5n3)	NA	public	2014	Shin	NA	Males and Females	24816252	European	log10 units	7816	HG19/GRCh37	NA	Metabolites	Fatty acid	NA	NA	1	2545634	1	0.190246
377	34267	met-a-582	X-12094	NA	public	2014	Shin	NA	Males and Females	24816252	European	log10 units	7467	HG19/GRCh37	NA	Metabolites	Unknown metabolite	NA	NA	1	2545632	1	0.1934253
378	34407	met-a-722	X-14304--leucylalanine	NA	public	2014	Shin	NA	Males and Females	24816252	European	log10 units	2434	HG19/GRCh37	NA	Metabolites	Peptide	NA	NA	1	2546105	1	0.2117718
379	34585	met-a-664	X-12833	NA	public	2014	Shin	NA	Males and Females	24816252	European	log10 units	243	HG19/GRCh37	NA	Metabolites	Unknown metabolite	NA	NA	1	2537704	1	0.2470454
380	34767	met-a-478	Dehydroisoandrosterone sulfate (DHEA-S)	NA	public	2014	Shin	NA	Males and Females	24816252	European	log10 units	7793	HG19/GRCh37	NA	Metabolites	Lipid	NA	NA	1	2545593	1	0.3078782
381	34797	met-a-371	X-03003	NA	public	2014	Shin	NA	Males and Females	24816252	European	log10 units	7689	HG19/GRCh37	NA	Metabolites	Unknown metabolite	NA	NA	1	2545669	1	0.1340731
382	35004	met-a-458	DSGEGDFXAEGGGVR*	NA	public	2014	Shin	NA	Males and Females	24816252	European	log10 units	5371	HG19/GRCh37	NA	Metabolites	Peptide	NA	NA	1	2545674	1	0.3805247
383	35012	met-a-509	X-11423--O-sulfo-L-tyrosine	NA	public	2014	Shin	NA	Males and Females	24816252	European	log10 units	7765	HG19/GRCh37	NA	Metabolites	Amino acid	NA	NA	1	2545473	1	0.1036294
384	35014	met-a-630	X-12524	NA	public	2014	Shin	NA	Males and Females	24816252	European	log10 units	7809	HG19/GRCh37	NA	Metabolites	Unknown metabolite	NA	NA	1	2545661	1	0.08008109
385	35041	met-a-682	1-arachidonoylglycerophosphoethanolamine*	NA	public	2014	Shin	NA	Males and Females	24816252	European	log10 units	7798	HG19/GRCh37	NA	Metabolites	Lipid	NA	NA	1	2545686	1	0.1465725
386	35101	met-a-730	X-14632	NA	public	2014	Shin	NA	Males and Females	24816252	European	log10 units	1703	HG19/GRCh37	NA	Metabolites	Unknown metabolite	NA	NA	1	2545261	1	0.1499688
387	35305	met-a-335	Pipecolate	NA	public	2014	Shin	NA	Males and Females	24816252	European	log10 units	7792	HG19/GRCh37	NA	Metabolites	Amino acid	NA	NA	1	2545476	1	0.2141337
388	35338	met-a-693	X-13548	NA	public	2014	Shin	NA	Males and Females	24816252	European	log10 units	6022	HG19/GRCh37	NA	Metabolites	Unknown metabolite	NA	NA	1	2545505	1	0.09734677
389	35463	met-a-573	Isobutyrylcarnitine	NA	public	2014	Shin	NA	Males and Females	24816252	European	log10 units	7812	HG19/GRCh37	NA	Metabolites	Amino acid	NA	NA	1	2545669	1	0.1991499
390	35630	met-a-489	X-11247	NA	public	2014	Shin	NA	Males and Females	24816252	European	log10 units	7403	HG19/GRCh37	NA	Metabolites	Unknown metabolite	NA	NA	1	2545430	1	0.3996737
391	35728	met-a-567	X-12039	NA	public	2014	Shin	NA	Males and Females	24816252	European	log10 units	5461	HG19/GRCh37	NA	Metabolites	Unknown metabolite	NA	NA	1	2544420	1	0.3427716
392	35758	met-a-536	X-11593--O-methylascorbate*	NA	public	2014	Shin	NA	Males and Females	24816252	European	log10 units	7788	HG19/GRCh37	NA	Metabolites	Cofactors and vitamins	NA	NA	1	2545561	1	0.1095315
393	35894	met-a-459	Pyridoxate	NA	public	2014	Shin	NA	Males and Females	24816252	European	log10 units	7703	HG19/GRCh37	NA	Metabolites	Cofactors and vitamins	NA	NA	1	2545397	1	0.2173033
394	36386	met-a-560	X-11905	NA	public	2014	Shin	NA	Males and Females	24816252	European	log10 units	4761	HG19/GRCh37	NA	Metabolites	Unknown metabolite	NA	NA	1	2542634	1	0.2000605
395	36454	met-a-501	Pyroglutamine*	NA	public	2014	Shin	NA	Males and Females	24816252	European	log10 units	7800	HG19/GRCh37	NA	Metabolites	Amino acid	NA	NA	1	2545655	1	0.2126237
396	36568	met-a-454	X-10810	NA	public	2014	Shin	NA	Males and Females	24816252	European	log10 units	7232	HG19/GRCh37	NA	Metabolites	Unknown metabolite	NA	NA	1	2545052	1	0.1405682
397	36619	met-a-699	Glutaroyl carnitine	NA	public	2014	Shin	NA	Males and Females	24816252	European	log10 units	7701	HG19/GRCh37	NA	Metabolites	Amino acid	NA	NA	1	2545220	1	0.131886
398	36684	met-a-717	X-14086	NA	public	2014	Shin	NA	Males and Females	24816252	European	log10 units	2686	HG19/GRCh37	NA	Metabolites	Unknown metabolite	NA	NA	1	2545870	1	0.1952636
399	36805	met-a-369	Taurodeoxycholate	NA	public	2014	Shin	NA	Males and Females	24816252	European	log10 units	1564	HG19/GRCh37	NA	Metabolites	Lipid	NA	NA	1	2545263	1	0.2736832
400	36849	met-a-488	X-07765	NA	public	2014	Shin	NA	Males and Females	24816252	European	log10 units	2170	HG19/GRCh37	NA	Metabolites	Unknown metabolite	NA	NA	1	2544155	1	0.2733902
401	36880	met-a-366	Pelargonate (9:0)	NA	public	2014	Shin	NA	Males and Females	24816252	European	log10 units	7803	HG19/GRCh37	NA	Metabolites	Fatty acid	NA	NA	1	2545686	1	0.1172361
402	37083	met-a-740	Taurolithocholate 3-sulfate	NA	public	2014	Shin	NA	Males and Females	24816252	European	log10 units	6904	HG19/GRCh37	NA	Metabolites	Lipid	NA	NA	1	2545827	1	0.3133898
403	37104	met-a-561	X-12007	NA	public	2014	Shin	NA	Males and Females	24816252	European	log10 units	1362	HG19/GRCh37	NA	Metabolites	Unknown metabolite	NA	NA	1	2540762	1	0.2179626
404	37163	met-a-684	X-13431--nonanoylcarnitine*	NA	public	2014	Shin	NA	Males and Females	24816252	European	log10 units	6591	HG19/GRCh37	NA	Metabolites	Lipid	NA	NA	1	2545684	1	0.2369175
405	37232	met-a-638	Asparagine	NA	public	2014	Shin	NA	Males and Females	24816252	European	log10 units	7761	HG19/GRCh37	NA	Metabolites	Amino acid	NA	NA	1	2545507	1	0.113975
406	37252	met-a-412	X-06246	NA	public	2014	Shin	NA	Males and Females	24816252	European	log10 units	7358	HG19/GRCh37	NA	Metabolites	Unknown metabolite	NA	NA	1	2545551	1	0.1481514
407	37359	met-a-513	X-11440	NA	public	2014	Shin	NA	Males and Females	24816252	European	log10 units	7686	HG19/GRCh37	NA	Metabolites	Unknown metabolite	NA	NA	1	2545645	1	0.29321
408	37531	met-a-623	5-dodecenoate (12:1n7)	NA	public	2014	Shin	NA	Males and Females	24816252	European	log10 units	7770	HG19/GRCh37	NA	Metabolites	Fatty acid	NA	NA	1	2545535	1	0.2198603
409	37770	met-a-588	X-12189	NA	public	2014	Shin	NA	Males and Females	24816252	European	log10 units	481	HG19/GRCh37	NA	Metabolites	Unknown metabolite	NA	NA	1	2537451	1	0.153257
410	37938	met-a-326	Lysine	NA	public	2014	Shin	NA	Males and Females	24816252	European	log10 units	7812	HG19/GRCh37	NA	Metabolites	Amino acid	NA	NA	1	2545686	1	0.08487944
411	37940	met-a-708	3-(3-hydroxyphenyl)propionate	NA	public	2014	Shin	NA	Males and Females	24816252	European	log10 units	1163	HG19/GRCh37	NA	Metabolites	Amino acid	NA	NA	1	2541405	1	0.2363137
412	37989	met-a-314	Mannose	NA	public	2014	Shin	NA	Males and Females	24816252	European	log10 units	7793	HG19/GRCh37	NA	Metabolites	Carbohydrate	NA	NA	1	2545645	1	0.1254885
413	38067	met-a-555	X-11858	NA	public	2014	Shin	NA	Males and Females	24816252	European	log10 units	3427	HG19/GRCh37	NA	Metabolites	Unknown metabolite	NA	NA	1	2544861	1	0.4632672
414	38131	met-a-626	10-nonadecenoate (19:1n9)	NA	public	2014	Shin	NA	Males and Females	24816252	European	log10 units	7789	HG19/GRCh37	NA	Metabolites	Fatty acid	NA	NA	1	2545680	1	0.1991022
415	38261	met-a-673	X-13069	NA	public	2014	Shin	NA	Males and Females	24816252	European	log10 units	6770	HG19/GRCh37	NA	Metabolites	Unknown metabolite	NA	NA	1	2545935	1	0.2168537
416	38277	met-a-606	X-12428	NA	public	2014	Shin	NA	Males and Females	24816252	European	log10 units	1439	HG19/GRCh37	NA	Metabolites	Unknown metabolite	NA	NA	1	2544499	1	0.2083806
417	38427	met-a-393	X-04499--3,4-dihydroxybutyrate	NA	public	2014	Shin	NA	Males and Females	24816252	European	log10 units	6948	HG19/GRCh37	NA	Metabolites	Amino acid	NA	NA	1	2545613	1	0.1375852
418	38475	met-a-705	1-myristoylglycerophosphocholine	NA	public	2014	Shin	NA	Males and Females	24816252	European	log10 units	7812	HG19/GRCh37	NA	Metabolites	Lipid	NA	NA	1	2545688	1	0.1909304
419	38588	met-a-647	X-12729	NA	public	2014	Shin	NA	Males and Females	24816252	European	log10 units	1753	HG19/GRCh37	NA	Metabolites	Unknown metabolite	NA	NA	1	2545035	1	0.2859523
420	38597	met-a-621	1-oleoylglycerophosphocholine	NA	public	2014	Shin	NA	Males and Females	24816252	European	log10 units	7812	HG19/GRCh37	NA	Metabolites	Lipid	NA	NA	1	2545676	1	0.1520347
421	38618	met-a-690	2-linoleoylglycerophosphocholine*	NA	public	2014	Shin	NA	Males and Females	24816252	European	log10 units	6894	HG19/GRCh37	NA	Metabolites	Lipid	NA	NA	1	2545443	1	0.1630561
422	38719	met-a-395	Dihomo-linoleate (20:2n6)	NA	public	2014	Shin	NA	Males and Females	24816252	European	log10 units	7800	HG19/GRCh37	NA	Metabolites	Fatty acid	NA	NA	1	2545669	1	0.1900981
423	38885	met-a-468	Glycine	NA	public	2014	Shin	NA	Males and Females	24816252	European	log10 units	7802	HG19/GRCh37	NA	Metabolites	Amino acid	NA	NA	1	2545539	1	0.1448535
424	38938	met-a-605	X-12407	NA	public	2014	Shin	NA	Males and Females	24816252	European	log10 units	2814	HG19/GRCh37	NA	Metabolites	Unknown metabolite	NA	NA	1	2543481	1	0.2691179
425	39233	met-a-463	Acetylcarnitine	NA	public	2014	Shin	NA	Males and Females	24816252	European	log10 units	7805	HG19/GRCh37	NA	Metabolites	Lipid	NA	NA	1	2545614	1	0.1265785
426	39239	met-a-462	3-(4-hydroxyphenyl)lactate	NA	public	2014	Shin	NA	Males and Females	24816252	European	log10 units	7795	HG19/GRCh37	NA	Metabolites	Amino acid	NA	NA	1	2545643	1	0.1507627
427	39343	met-a-344	N-acetylalanine	NA	public	2014	Shin	NA	Males and Females	24816252	European	log10 units	7720	HG19/GRCh37	NA	Metabolites	Amino acid	NA	NA	1	2546012	1	0.08001356
428	39355	met-a-742	Succinylcarnitine	NA	public	2014	Shin	NA	Males and Females	24816252	European	log10 units	6948	HG19/GRCh37	NA	Metabolites	Energy	NA	NA	1	2545250	1	0.1190531
429	39472	met-a-533	X-11546	NA	public	2014	Shin	NA	Males and Females	24816252	European	log10 units	2015	HG19/GRCh37	NA	Metabolites	Unknown metabolite	NA	NA	1	2544421	1	0.3278225
430	39592	met-a-654	1-stearoylglycerophosphoethanolamine	NA	public	2014	Shin	NA	Males and Females	24816252	European	log10 units	7369	HG19/GRCh37	NA	Metabolites	Lipid	NA	NA	1	2545759	1	0.1919372
431	39607	met-a-674	X-13183--stearamide	NA	public	2014	Shin	NA	Males and Females	24816252	European	log10 units	2503	HG19/GRCh37	NA	Metabolites	Lipid	NA	NA	1	2545619	1	0.2077294
432	39682	met-a-577	Alpha-ketoglutarate	NA	public	2014	Shin	NA	Males and Females	24816252	European	log10 units	6130	HG19/GRCh37	NA	Metabolites	Energy	NA	NA	1	2544385	1	0.1905803
433	39694	met-a-521	X-11478	NA	public	2014	Shin	NA	Males and Females	24816252	European	log10 units	6593	HG19/GRCh37	NA	Metabolites	Unknown metabolite	NA	NA	1	2545166	1	0.2375628
434	39764	met-a-593	X-12230	NA	public	2014	Shin	NA	Males and Females	24816252	European	log10 units	5649	HG19/GRCh37	NA	Metabolites	Unknown metabolite	NA	NA	1	2545580	1	0.2778176
435	39835	met-a-724	X-14450--phenylalanylleucine	NA	public	2014	Shin	NA	Males and Females	24816252	European	log10 units	2555	HG19/GRCh37	NA	Metabolites	Peptide	NA	NA	1	2545121	1	0.2298387
436	40152	met-a-367	Undecanoate (11:0)	NA	public	2014	Shin	NA	Males and Females	24816252	European	log10 units	7500	HG19/GRCh37	NA	Metabolites	Fatty acid	NA	NA	1	2545844	1	0.0832945
437	40179	met-a-437	X-09108	NA	public	2014	Shin	NA	Males and Females	24816252	European	log10 units	6910	HG19/GRCh37	NA	Metabolites	Unknown metabolite	NA	NA	1	2545794	1	0.1252093
438	40472	met-a-451	Creatine	NA	public	2014	Shin	NA	Males and Females	24816252	European	log10 units	7822	HG19/GRCh37	NA	Metabolites	Amino acid	NA	NA	1	2545661	1	0.1889339
439	40494	met-a-431	Homocitrulline	NA	public	2014	Shin	NA	Males and Females	24816252	European	log10 units	4135	HG19/GRCh37	NA	Metabolites	Amino acid	NA	NA	1	2545416	1	0.1717062
440	40652	met-a-403	Estrone 3-sulfate	NA	public	2014	Shin	NA	Males and Females	24816252	European	log10 units	957	HG19/GRCh37	NA	Metabolites	Lipid	NA	NA	1	2542633	1	0.2493585
441	40662	met-a-622	1-stearoylglycerophosphocholine	NA	public	2014	Shin	NA	Males and Females	24816252	European	log10 units	7817	HG19/GRCh37	NA	Metabolites	Lipid	NA	NA	1	2545648	1	0.2305728
442	41069	met-a-746	5alpha-androstan-3beta,17beta-diol disulfate	NA	public	2014	Shin	NA	Males and Females	24816252	European	log10 units	7345	HG19/GRCh37	NA	Metabolites	Lipid	NA	NA	1	2545804	1	0.3801023
443	41146	met-a-587	X-12188	NA	public	2014	Shin	NA	Males and Females	24816252	European	log10 units	832	HG19/GRCh37	NA	Metabolites	Unknown metabolite	NA	NA	1	2545176	1	0.2153673
444	41208	met-a-542	X-11792	NA	public	2014	Shin	NA	Males and Females	24816252	European	log10 units	2442	HG19/GRCh37	NA	Metabolites	Unknown metabolite	NA	NA	1	2544998	1	0.3717924
445	41292	met-a-702	2-tetradecenoyl carnitine	NA	public	2014	Shin	NA	Males and Females	24816252	European	log10 units	6998	HG19/GRCh37	NA	Metabolites	Lipid	NA	NA	1	2545978	1	0.2406029
446	41445	met-a-648	X-12734	NA	public	2014	Shin	NA	Males and Females	24816252	European	log10 units	5616	HG19/GRCh37	NA	Metabolites	Unknown metabolite	NA	NA	1	2544533	1	0.3856231
447	41601	met-a-506	X-11412	NA	public	2014	Shin	NA	Males and Females	24816252	European	log10 units	6935	HG19/GRCh37	NA	Metabolites	Unknown metabolite	NA	NA	1	2546027	1	0.1152521
448	41648	met-a-641	X-12704	NA	public	2014	Shin	NA	Males and Females	24816252	European	log10 units	1813	HG19/GRCh37	NA	Metabolites	Unknown metabolite	NA	NA	1	2544414	1	0.2567549
449	41918	met-a-738	N-Butyl Oleate	NA	public	2014	Shin	NA	Males and Females	24816252	European	log10 units	4542	HG19/GRCh37	NA	Metabolites	Lipid	NA	NA	1	2545187	1	0.14849
450	41943	met-a-628	Linolenate [alpha or gamma; (18:3n3 or 6)]	NA	public	2014	Shin	NA	Males and Females	24816252	European	log10 units	7786	HG19/GRCh37	NA	Metabolites	Fatty acid	NA	NA	1	2545661	1	0.179433
451	42309	met-a-420	2-hydroxybutyrate (AHB)	NA	public	2014	Shin	NA	Males and Females	24816252	European	log10 units	7815	HG19/GRCh37	NA	Metabolites	Amino acid	NA	NA	1	2545615	1	0.1683639
452	42342	met-a-483	Docosapentaenoate (n3 DPA; 22:5n3)	NA	public	2014	Shin	NA	Males and Females	24816252	European	log10 units	7821	HG19/GRCh37	NA	Metabolites	Fatty acid	NA	NA	1	2545661	1	0.1991264
