# Supplementary material for: Causal inference study of plasma proteins and blood metabolites mediating the effect of obesity-related indicators on osteoporosis
Source: Front Endocrinol (Lausanne). 2025 Feb 18;16:1435295. doi: 10.3389/fendo.2025.1435295 (PMC11876022; doi:10.3389/fendo.2025.1435295)
Supplement: Supplementary file 2 [file DataSheet2.zip › Supplementary Tables/Table S7 The causal effect estimation results of the five models of obesity-related indicators on osteoporosis.csv]

	id.exposure	exp	outcome	method	nsnp	b_2	se_2	OR	OR95CI	beCI	pval_2
1	ukb-a-286	Arm fat percentage (left)	Non-cancer illness code self-reported: osteoporosis	Inverse variance weighted	231	-0.005149	0.001689	0.994864	0.994864 (0.991576, 0.998164)	-0.005149 (-0.008460, -0.001837)	0.002307
2	ukb-b-20188	Arm fat percentage (left)	Non-cancer illness code self-reported: osteoporosis	Inverse variance weighted	342	-0.004999	0.001609	0.995013	0.995013 (0.991881, 0.998155)	-0.004999 (-0.008152, -0.001846)	0.001886
3	ukb-a-286	Arm fat percentage (left)	Non-cancer illness code self-reported: osteoporosis	MR Egger	231	-0.009503	0.005417	0.990542	0.990542 (0.980081, 1.001114)	-0.009503 (-0.020120, 0.001114)	0.080701
4	ukb-b-20188	Arm fat percentage (left)	Non-cancer illness code self-reported: osteoporosis	MR Egger	342	-0.012346	0.004744	0.98773	0.987730 (0.978589, 0.996956)	-0.012346 (-0.021643, -0.003049)	0.009655
5	ukb-a-286	Arm fat percentage (left)	Non-cancer illness code self-reported: osteoporosis	Simple mode	231	0.000443	0.007636	1.000443	1.000443 (0.985581, 1.015528)	0.000443 (-0.014524, 0.015409)	0.953834
6	ukb-b-20188	Arm fat percentage (left)	Non-cancer illness code self-reported: osteoporosis	Simple mode	342	-0.001809	0.00826	0.998193	0.998193 (0.982162, 1.014484)	-0.001809 (-0.017999, 0.014381)	0.826772
7	ukb-a-286	Arm fat percentage (left)	Non-cancer illness code self-reported: osteoporosis	Weighted median	231	-0.005461	0.002399	0.994554	0.994554 (0.989888, 0.999242)	-0.005461 (-0.010163, -0.000758)	0.02284
8	ukb-b-20188	Arm fat percentage (left)	Non-cancer illness code self-reported: osteoporosis	Weighted median	342	-0.005864	0.002358	0.994153	0.994153 (0.989569, 0.998759)	-0.005864 (-0.010486, -0.001241)	0.012906
9	ukb-a-286	Arm fat percentage (left)	Non-cancer illness code self-reported: osteoporosis	Weighted mode	231	-0.001539	0.006345	0.998462	0.998462 (0.986123, 1.010956)	-0.001539 (-0.013974, 0.010896)	0.808566
10	ukb-b-20188	Arm fat percentage (left)	Non-cancer illness code self-reported: osteoporosis	Weighted mode	342	-0.01352	0.005553	0.986571	0.986571 (0.975892, 0.997368)	-0.013520 (-0.024404, -0.002636)	0.015419
11	ukb-a-282	Arm fat percentage (right)	Non-cancer illness code self-reported: osteoporosis	Inverse variance weighted	213	-0.005002	0.001685	0.995011	0.995011 (0.991730, 0.998302)	-0.005002 (-0.008305, -0.001699)	0.002994
12	ukb-b-12854	Arm fat percentage (right)	Non-cancer illness code self-reported: osteoporosis	Inverse variance weighted	338	-0.005464	0.001605	0.994551	0.994551 (0.991428, 0.997684)	-0.005464 (-0.008609, -0.002319)	0.000661
13	ukb-a-282	Arm fat percentage (right)	Non-cancer illness code self-reported: osteoporosis	MR Egger	213	-0.00938	0.005379	0.990664	0.990664 (0.980275, 1.001164)	-0.009380 (-0.019922, 0.001163)	0.082651
14	ukb-b-12854	Arm fat percentage (right)	Non-cancer illness code self-reported: osteoporosis	MR Egger	338	-0.01329	0.004707	0.986798	0.986798 (0.977736, 0.995943)	-0.013290 (-0.022515, -0.004065)	0.005032
15	ukb-a-282	Arm fat percentage (right)	Non-cancer illness code self-reported: osteoporosis	Simple mode	213	-0.004624	0.00844	0.995386	0.995386 (0.979057, 1.011989)	-0.004624 (-0.021166, 0.011917)	0.584328
16	ukb-b-12854	Arm fat percentage (right)	Non-cancer illness code self-reported: osteoporosis	Simple mode	338	-0.009594	0.008324	0.990452	0.990452 (0.974425, 1.006743)	-0.009594 (-0.025908, 0.006720)	0.249884
17	ukb-a-282	Arm fat percentage (right)	Non-cancer illness code self-reported: osteoporosis	Weighted median	213	-0.005945	0.002428	0.994073	0.994073 (0.989354, 0.998815)	-0.005945 (-0.010703, -0.001186)	0.014344
18	ukb-b-12854	Arm fat percentage (right)	Non-cancer illness code self-reported: osteoporosis	Weighted median	338	-0.0063	0.002376	0.99372	0.993720 (0.989104, 0.998357)	-0.006300 (-0.010956, -0.001644)	0.007998
19	ukb-a-282	Arm fat percentage (right)	Non-cancer illness code self-reported: osteoporosis	Weighted mode	213	-0.006604	0.007022	0.993417	0.993417 (0.979839, 1.007184)	-0.006604 (-0.020367, 0.007159)	0.348015
20	ukb-b-12854	Arm fat percentage (right)	Non-cancer illness code self-reported: osteoporosis	Weighted mode	338	-0.013172	0.005727	0.986914	0.986914 (0.975899, 0.998054)	-0.013172 (-0.024396, -0.001948)	0.022046
21	ukb-b-8909	Body fat percentage	Non-cancer illness code self-reported: osteoporosis	Inverse variance weighted	333	-0.004312	0.001709	0.995697	0.995697 (0.992367, 0.999038)	-0.004312 (-0.007662, -0.000962)	0.011631
22	ukb-b-8909	Body fat percentage	Non-cancer illness code self-reported: osteoporosis	MR Egger	333	-0.00862	0.005444	0.991417	0.991417 (0.980896, 1.002052)	-0.008620 (-0.019289, 0.002050)	0.114274
23	ukb-b-8909	Body fat percentage	Non-cancer illness code self-reported: osteoporosis	Simple mode	333	-0.006223	0.008788	0.993796	0.993796 (0.976825, 1.011062)	-0.006223 (-0.023448, 0.011001)	0.47933
24	ukb-b-8909	Body fat percentage	Non-cancer illness code self-reported: osteoporosis	Weighted median	333	-0.005563	0.002316	0.994453	0.994453 (0.989949, 0.998977)	-0.005563 (-0.010102, -0.001024)	0.016305
25	ukb-b-8909	Body fat percentage	Non-cancer illness code self-reported: osteoporosis	Weighted mode	333	-0.012402	0.006754	0.987674	0.987674 (0.974687, 1.000835)	-0.012402 (-0.025639, 0.000835)	0.067193
26	ebi-a-GCST006368	Body mass index	Non-cancer illness code self-reported: osteoporosis	Inverse variance weighted	141	-0.005739	0.001414	0.994277	0.994277 (0.991525, 0.997037)	-0.005739 (-0.008511, -0.002967)	0.00005
27	ieu-a-785	Body mass index	Non-cancer illness code self-reported: osteoporosis	Inverse variance weighted	28	-0.005477	0.002323	0.994538	0.994538 (0.990020, 0.999077)	-0.005477 (-0.010030, -0.000923)	0.018404
28	ieu-a-835	Body mass index	Non-cancer illness code self-reported: osteoporosis	Inverse variance weighted	65	-0.005291	0.001835	0.994723	0.994723 (0.991153, 0.998307)	-0.005291 (-0.008887, -0.001695)	0.003929
29	ieu-a-94	Body mass index	Non-cancer illness code self-reported: osteoporosis	Inverse variance weighted	7	-0.006691	0.002381	0.993331	0.993331 (0.988707, 0.997977)	-0.006691 (-0.011357, -0.002025)	0.004942
30	ieu-a-95	Body mass index	Non-cancer illness code self-reported: osteoporosis	Inverse variance weighted	7	-0.008345	0.002321	0.99169	0.991690 (0.987189, 0.996211)	-0.008345 (-0.012893, -0.003796)	0.000324
31	ieu-a-974	Body mass index	Non-cancer illness code self-reported: osteoporosis	Inverse variance weighted	35	-0.006402	0.001843	0.993619	0.993619 (0.990036, 0.997215)	-0.006402 (-0.010014, -0.002789)	0.000514
32	ebi-a-GCST006368	Body mass index	Non-cancer illness code self-reported: osteoporosis	MR Egger	141	-0.003035	0.004204	0.99697	0.996970 (0.988788, 1.005219)	-0.003035 (-0.011275, 0.005206)	0.471605
33	ieu-a-785	Body mass index	Non-cancer illness code self-reported: osteoporosis	MR Egger	28	-0.012174	0.006151	0.9879	0.987900 (0.976061, 0.999882)	-0.012174 (-0.024231, -0.000118)	0.058481
34	ieu-a-835	Body mass index	Non-cancer illness code self-reported: osteoporosis	MR Egger	65	-0.00147	0.005356	0.998531	0.998531 (0.988105, 1.009068)	-0.001470 (-0.011967, 0.009027)	0.784609
35	ieu-a-94	Body mass index	Non-cancer illness code self-reported: osteoporosis	MR Egger	7	-0.013536	0.008029	0.986556	0.986556 (0.971152, 1.002204)	-0.013536 (-0.029272, 0.002201)	0.152638
36	ieu-a-95	Body mass index	Non-cancer illness code self-reported: osteoporosis	MR Egger	7	-0.017479	0.008595	0.982673	0.982673 (0.966257, 0.999367)	-0.017479 (-0.034326, -0.000633)	0.097659
37	ieu-a-974	Body mass index	Non-cancer illness code self-reported: osteoporosis	MR Egger	35	-0.00995	0.004967	0.9901	0.990100 (0.980507, 0.999786)	-0.009950 (-0.019685, -0.000214)	0.053443
38	ebi-a-GCST006368	Body mass index	Non-cancer illness code self-reported: osteoporosis	Simple mode	141	-0.004505	0.00605	0.995505	0.995505 (0.983771, 1.007379)	-0.004505 (-0.016362, 0.007352)	0.457693
39	ieu-a-785	Body mass index	Non-cancer illness code self-reported: osteoporosis	Simple mode	28	0.00454	0.006711	1.004551	1.004551 (0.991424, 1.017851)	0.004540 (-0.008613, 0.017693)	0.504425
40	ieu-a-835	Body mass index	Non-cancer illness code self-reported: osteoporosis	Simple mode	65	-0.011139	0.006975	0.988923	0.988923 (0.975496, 1.002535)	-0.011139 (-0.024809, 0.002532)	0.115187
41	ieu-a-94	Body mass index	Non-cancer illness code self-reported: osteoporosis	Simple mode	7	-0.007339	0.0049	0.992688	0.992688 (0.983200, 1.002268)	-0.007339 (-0.016943, 0.002266)	0.184876
42	ieu-a-95	Body mass index	Non-cancer illness code self-reported: osteoporosis	Simple mode	7	-0.010758	0.004139	0.9893	0.989300 (0.981306, 0.997359)	-0.010758 (-0.018871, -0.002645)	0.040724
43	ieu-a-974	Body mass index	Non-cancer illness code self-reported: osteoporosis	Simple mode	35	-0.010857	0.005427	0.989202	0.989202 (0.978735, 0.999781)	-0.010857 (-0.021495, -0.000219)	0.053494
44	ebi-a-GCST006368	Body mass index	Non-cancer illness code self-reported: osteoporosis	Weighted median	141	-0.005578	0.002043	0.994437	0.994437 (0.990463, 0.998428)	-0.005578 (-0.009583, -0.001574)	0.006329
45	ieu-a-785	Body mass index	Non-cancer illness code self-reported: osteoporosis	Weighted median	28	-0.008851	0.002649	0.991188	0.991188 (0.986055, 0.996348)	-0.008851 (-0.014043, -0.003659)	0.000835
46	ieu-a-835	Body mass index	Non-cancer illness code self-reported: osteoporosis	Weighted median	65	-0.005208	0.002551	0.994806	0.994806 (0.989845, 0.999792)	-0.005208 (-0.010207, -0.000208)	0.041183
47	ieu-a-94	Body mass index	Non-cancer illness code self-reported: osteoporosis	Weighted median	7	-0.008388	0.003032	0.991647	0.991647 (0.985772, 0.997556)	-0.008388 (-0.014330, -0.002447)	0.005656
48	ieu-a-95	Body mass index	Non-cancer illness code self-reported: osteoporosis	Weighted median	7	-0.010223	0.002875	0.989829	0.989829 (0.984267, 0.995422)	-0.010223 (-0.015858, -0.004588)	0.000377
49	ieu-a-974	Body mass index	Non-cancer illness code self-reported: osteoporosis	Weighted median	35	-0.009973	0.002415	0.990076	0.990076 (0.985400, 0.994775)	-0.009973 (-0.014707, -0.005239)	0.000036
50	ebi-a-GCST006368	Body mass index	Non-cancer illness code self-reported: osteoporosis	Weighted mode	141	-0.006459	0.004523	0.993562	0.993562 (0.984793, 1.002409)	-0.006459 (-0.015324, 0.002406)	0.155494
51	ieu-a-785	Body mass index	Non-cancer illness code self-reported: osteoporosis	Weighted mode	28	-0.008664	0.00334	0.991373	0.991373 (0.984905, 0.997884)	-0.008664 (-0.015210, -0.002118)	0.015135
52	ieu-a-835	Body mass index	Non-cancer illness code self-reported: osteoporosis	Weighted mode	65	-0.009697	0.005197	0.99035	0.990350 (0.980313, 1.000489)	-0.009697 (-0.019883, 0.000489)	0.066634
53	ieu-a-94	Body mass index	Non-cancer illness code self-reported: osteoporosis	Weighted mode	7	-0.009663	0.003461	0.990383	0.990383 (0.983688, 0.997124)	-0.009663 (-0.016446, -0.002880)	0.031481
54	ieu-a-95	Body mass index	Non-cancer illness code self-reported: osteoporosis	Weighted mode	7	-0.010619	0.003682	0.989437	0.989437 (0.982323, 0.996603)	-0.010619 (-0.017835, -0.003403)	0.027902
55	ieu-a-974	Body mass index	Non-cancer illness code self-reported: osteoporosis	Weighted mode	35	-0.009911	0.003205	0.990138	0.990138 (0.983937, 0.996378)	-0.009911 (-0.016193, -0.003629)	0.003952
56	ukb-a-248	Body mass index (BMI)	Non-cancer illness code self-reported: osteoporosis	Inverse variance weighted	275	-0.005203	0.001089	0.994811	0.994811 (0.992689, 0.996937)	-0.005203 (-0.007338, -0.003068)	0.000002
57	ukb-b-19953	Body mass index (BMI)	Non-cancer illness code self-reported: osteoporosis	Inverse variance weighted	379	-0.005795	0.001134	0.994222	0.994222 (0.992015, 0.996434)	-0.005795 (-0.008017, -0.003573)	0
58	ukb-b-2303	Body mass index (BMI)	Non-cancer illness code self-reported: osteoporosis	Inverse variance weighted	374	-0.005593	0.00113	0.994422	0.994422 (0.992221, 0.996628)	-0.005593 (-0.007809, -0.003378)	0.000001
59	ukb-a-248	Body mass index (BMI)	Non-cancer illness code self-reported: osteoporosis	MR Egger	275	-0.008656	0.003114	0.991381	0.991381 (0.985348, 0.997451)	-0.008656 (-0.014760, -0.002552)	0.005823
60	ukb-b-19953	Body mass index (BMI)	Non-cancer illness code self-reported: osteoporosis	MR Egger	379	-0.008854	0.003013	0.991185	0.991185 (0.985349, 0.997056)	-0.008854 (-0.014760, -0.002948)	0.003503
61	ukb-b-2303	Body mass index (BMI)	Non-cancer illness code self-reported: osteoporosis	MR Egger	374	-0.009456	0.002999	0.990589	0.990589 (0.984783, 0.996429)	-0.009456 (-0.015334, -0.003577)	0.00175
62	ukb-a-248	Body mass index (BMI)	Non-cancer illness code self-reported: osteoporosis	Simple mode	275	-0.003607	0.004983	0.996399	0.996399 (0.986716, 1.006177)	-0.003607 (-0.013373, 0.006158)	0.469666
63	ukb-b-19953	Body mass index (BMI)	Non-cancer illness code self-reported: osteoporosis	Simple mode	379	-0.003891	0.005074	0.996117	0.996117 (0.986260, 1.006072)	-0.003891 (-0.013835, 0.006054)	0.443678
64	ukb-b-2303	Body mass index (BMI)	Non-cancer illness code self-reported: osteoporosis	Simple mode	374	-0.000856	0.00546	0.999145	0.999145 (0.988509, 1.009895)	-0.000856 (-0.011557, 0.009846)	0.875567
65	ukb-a-248	Body mass index (BMI)	Non-cancer illness code self-reported: osteoporosis	Weighted median	275	-0.00502	0.001588	0.994993	0.994993 (0.991900, 0.998095)	-0.005020 (-0.008133, -0.001907)	0.001573
66	ukb-b-19953	Body mass index (BMI)	Non-cancer illness code self-reported: osteoporosis	Weighted median	379	-0.005325	0.001685	0.994689	0.994689 (0.991410, 0.997979)	-0.005325 (-0.008627, -0.002023)	0.001571
67	ukb-b-2303	Body mass index (BMI)	Non-cancer illness code self-reported: osteoporosis	Weighted median	374	-0.005386	0.001702	0.994629	0.994629 (0.991315, 0.997953)	-0.005386 (-0.008723, -0.002049)	0.001559
68	ukb-a-248	Body mass index (BMI)	Non-cancer illness code self-reported: osteoporosis	Weighted mode	275	-0.005318	0.003317	0.994696	0.994696 (0.988251, 1.001183)	-0.005318 (-0.011819, 0.001182)	0.109954
69	ukb-b-19953	Body mass index (BMI)	Non-cancer illness code self-reported: osteoporosis	Weighted mode	379	-0.007986	0.003264	0.992046	0.992046 (0.985719, 0.998414)	-0.007986 (-0.014384, -0.001587)	0.014889
70	ukb-b-2303	Body mass index (BMI)	Non-cancer illness code self-reported: osteoporosis	Weighted mode	374	-0.009277	0.003168	0.990766	0.990766 (0.984633, 0.996937)	-0.009277 (-0.015486, -0.003068)	0.003615
71	ukb-a-278	Leg fat percentage (left)	Non-cancer illness code self-reported: osteoporosis	Inverse variance weighted	221	-0.005874	0.002021	0.994143	0.994143 (0.990214, 0.998088)	-0.005874 (-0.009834, -0.001914)	0.003647
72	ukb-a-278	Leg fat percentage (left)	Non-cancer illness code self-reported: osteoporosis	MR Egger	221	-0.008575	0.007246	0.991462	0.991462 (0.977480, 1.005644)	-0.008575 (-0.022778, 0.005628)	0.237951
73	ukb-a-278	Leg fat percentage (left)	Non-cancer illness code self-reported: osteoporosis	Simple mode	221	-0.005789	0.010005	0.994228	0.994228 (0.974922, 1.013916)	-0.005789 (-0.025398, 0.013820)	0.563417
74	ukb-a-278	Leg fat percentage (left)	Non-cancer illness code self-reported: osteoporosis	Weighted median	221	-0.007301	0.002972	0.992726	0.992726 (0.986960, 0.998526)	-0.007301 (-0.013126, -0.001475)	0.014035
75	ukb-a-278	Leg fat percentage (left)	Non-cancer illness code self-reported: osteoporosis	Weighted mode	221	-0.010131	0.009354	0.98992	0.989920 (0.971937, 1.008236)	-0.010131 (-0.028464, 0.008202)	0.279946
76	ukb-a-274	Leg fat percentage (right)	Non-cancer illness code self-reported: osteoporosis	Inverse variance weighted	222	-0.004937	0.002146	0.995075	0.995075 (0.990899, 0.999269)	-0.004937 (-0.009143, -0.000731)	0.021407
77	ukb-a-274	Leg fat percentage (right)	Non-cancer illness code self-reported: osteoporosis	MR Egger	222	-0.017686	0.007885	0.982469	0.982469 (0.967403, 0.997770)	-0.017686 (-0.033140, -0.002232)	0.025886
78	ukb-a-274	Leg fat percentage (right)	Non-cancer illness code self-reported: osteoporosis	Simple mode	222	-0.013176	0.010127	0.98691	0.986910 (0.967514, 1.006695)	-0.013176 (-0.033026, 0.006673)	0.194577
79	ukb-a-274	Leg fat percentage (right)	Non-cancer illness code self-reported: osteoporosis	Weighted median	222	-0.006367	0.002923	0.993654	0.993654 (0.987977, 0.999363)	-0.006367 (-0.012096, -0.000637)	0.029414
80	ukb-a-274	Leg fat percentage (right)	Non-cancer illness code self-reported: osteoporosis	Weighted mode	222	-0.017211	0.009866	0.982936	0.982936 (0.964111, 1.002129)	-0.017211 (-0.036548, 0.002127)	0.082471
81	ieu-a-103	Waist circumference	Non-cancer illness code self-reported: osteoporosis	Inverse variance weighted	2	-0.00941	0.003643	0.990634	0.990634 (0.983585, 0.997733)	-0.009410 (-0.016551, -0.002269)	0.009797
82	ieu-a-105	Waist circumference	Non-cancer illness code self-reported: osteoporosis	Inverse variance weighted	4	-0.012115	0.00618	0.987958	0.987958 (0.976063, 0.999999)	-0.012115 (-0.024228, -0.000001)	0.049972
83	ieu-a-61	Waist circumference	Non-cancer illness code self-reported: osteoporosis	Inverse variance weighted	39	-0.010527	0.002406	0.989528	0.989528 (0.984873, 0.994205)	-0.010527 (-0.015242, -0.005812)	0.000012
84	ieu-a-63	Waist circumference	Non-cancer illness code self-reported: osteoporosis	Inverse variance weighted	16	-0.010829	0.003091	0.98923	0.989230 (0.983256, 0.995240)	-0.010829 (-0.016886, -0.004771)	0.000459
85	ieu-a-65	Waist circumference	Non-cancer illness code self-reported: osteoporosis	Inverse variance weighted	13	-0.006909	0.002542	0.993115	0.993115 (0.988180, 0.998074)	-0.006909 (-0.011891, -0.001928)	0.00656
86	ieu-a-69	Waist circumference	Non-cancer illness code self-reported: osteoporosis	Inverse variance weighted	21	-0.006252	0.002952	0.993768	0.993768 (0.988034, 0.999535)	-0.006252 (-0.012038, -0.000466)	0.034201
87	ieu-a-71	Waist circumference	Non-cancer illness code self-reported: osteoporosis	Inverse variance weighted	25	0.005644	0.002256	1.00566	1.005660 (1.001222, 1.010118)	0.005644 (0.001222, 0.010067)	0.012371
88	ukb-a-382	Waist circumference	Non-cancer illness code self-reported: osteoporosis	Inverse variance weighted	200	-0.00379	0.001578	0.996217	0.996217 (0.993140, 0.999304)	-0.003790 (-0.006884, -0.000697)	0.01633
89	ukb-b-9405	Waist circumference	Non-cancer illness code self-reported: osteoporosis	Inverse variance weighted	320	-0.006243	0.001504	0.993777	0.993777 (0.990851, 0.996711)	-0.006243 (-0.009191, -0.003295)	0.000033
90	ieu-a-105	Waist circumference	Non-cancer illness code self-reported: osteoporosis	MR Egger	4	-0.000025	0.031423	0.999975	0.999975 (0.940246, 1.063497)	-0.000025 (-0.061614, 0.061563)	0.999429
91	ieu-a-61	Waist circumference	Non-cancer illness code self-reported: osteoporosis	MR Egger	39	-0.005658	0.008496	0.994358	0.994358 (0.977936, 1.011055)	-0.005658 (-0.022311, 0.010994)	0.509556
92	ieu-a-63	Waist circumference	Non-cancer illness code self-reported: osteoporosis	MR Egger	16	-0.012566	0.011217	0.987512	0.987512 (0.966038, 1.009464)	-0.012566 (-0.034552, 0.009420)	0.281455
93	ieu-a-65	Waist circumference	Non-cancer illness code self-reported: osteoporosis	MR Egger	13	-0.020012	0.007839	0.980187	0.980187 (0.965243, 0.995363)	-0.020012 (-0.035375, -0.004648)	0.026851
94	ieu-a-69	Waist circumference	Non-cancer illness code self-reported: osteoporosis	MR Egger	21	-0.030486	0.012584	0.969974	0.969974 (0.946342, 0.994195)	-0.030486 (-0.055151, -0.005821)	0.025572
95	ieu-a-71	Waist circumference	Non-cancer illness code self-reported: osteoporosis	MR Egger	25	0.011431	0.012439	1.011496	1.011496 (0.987133, 1.036461)	0.011431 (-0.012950, 0.035812)	0.367673
96	ukb-a-382	Waist circumference	Non-cancer illness code self-reported: osteoporosis	MR Egger	200	-0.010594	0.004713	0.989461	0.989461 (0.980364, 0.998643)	-0.010594 (-0.019832, -0.001357)	0.025676
97	ukb-b-9405	Waist circumference	Non-cancer illness code self-reported: osteoporosis	MR Egger	320	-0.008772	0.004194	0.991266	0.991266 (0.983152, 0.999447)	-0.008772 (-0.016991, -0.000553)	0.037248
98	ieu-a-105	Waist circumference	Non-cancer illness code self-reported: osteoporosis	Simple mode	4	-0.019011	0.010742	0.981169	0.981169 (0.960727, 1.002046)	-0.019011 (-0.040065, 0.002044)	0.174917
99	ieu-a-61	Waist circumference	Non-cancer illness code self-reported: osteoporosis	Simple mode	39	-0.015974	0.006242	0.984153	0.984153 (0.972186, 0.996267)	-0.015974 (-0.028208, -0.003740)	0.014593
100	ieu-a-63	Waist circumference	Non-cancer illness code self-reported: osteoporosis	Simple mode	16	-0.013402	0.006242	0.986687	0.986687 (0.974690, 0.998832)	-0.013402 (-0.025636, -0.001168)	0.048532
101	ieu-a-65	Waist circumference	Non-cancer illness code self-reported: osteoporosis	Simple mode	13	-0.008357	0.004839	0.991678	0.991678 (0.982317, 1.001128)	-0.008357 (-0.017841, 0.001127)	0.109773
102	ieu-a-69	Waist circumference	Non-cancer illness code self-reported: osteoporosis	Simple mode	21	-0.007485	0.004808	0.992543	0.992543 (0.983234, 1.001939)	-0.007485 (-0.016908, 0.001938)	0.13516
103	ieu-a-71	Waist circumference	Non-cancer illness code self-reported: osteoporosis	Simple mode	25	0.001621	0.004931	1.001622	1.001622 (0.991989, 1.011349)	0.001621 (-0.008044, 0.011285)	0.745263
104	ukb-a-382	Waist circumference	Non-cancer illness code self-reported: osteoporosis	Simple mode	200	-0.003332	0.007511	0.996673	0.996673 (0.982108, 1.011454)	-0.003332 (-0.018054, 0.011389)	0.657768
105	ukb-b-9405	Waist circumference	Non-cancer illness code self-reported: osteoporosis	Simple mode	320	-0.005024	0.007225	0.994989	0.994989 (0.980998, 1.009180)	-0.005024 (-0.019185, 0.009138)	0.487368
106	ieu-a-105	Waist circumference	Non-cancer illness code self-reported: osteoporosis	Weighted median	4	-0.01175	0.006352	0.988319	0.988319 (0.976090, 1.000700)	-0.011750 (-0.024200, 0.000700)	0.064345
107	ieu-a-61	Waist circumference	Non-cancer illness code self-reported: osteoporosis	Weighted median	39	-0.013606	0.003118	0.986487	0.986487 (0.980477, 0.992533)	-0.013606 (-0.019716, -0.007495)	0.000013
108	ieu-a-63	Waist circumference	Non-cancer illness code self-reported: osteoporosis	Weighted median	16	-0.011149	0.003771	0.988913	0.988913 (0.981632, 0.996249)	-0.011149 (-0.018539, -0.003759)	0.003108
109	ieu-a-65	Waist circumference	Non-cancer illness code self-reported: osteoporosis	Weighted median	13	-0.009155	0.003135	0.990887	0.990887 (0.984816, 0.996995)	-0.009155 (-0.015301, -0.003010)	0.003502
110	ieu-a-69	Waist circumference	Non-cancer illness code self-reported: osteoporosis	Weighted median	21	-0.00814	0.002976	0.991893	0.991893 (0.986124, 0.997695)	-0.008140 (-0.013973, -0.002307)	0.006231
111	ieu-a-71	Waist circumference	Non-cancer illness code self-reported: osteoporosis	Weighted median	25	0.004225	0.002797	1.004233	1.004233 (0.998743, 1.009754)	0.004225 (-0.001258, 0.009707)	0.130977
112	ukb-a-382	Waist circumference	Non-cancer illness code self-reported: osteoporosis	Weighted median	200	-0.0052	0.002197	0.994813	0.994813 (0.990539, 0.999106)	-0.005200 (-0.009506, -0.000894)	0.017926
113	ukb-b-9405	Waist circumference	Non-cancer illness code self-reported: osteoporosis	Weighted median	320	-0.006634	0.002134	0.993388	0.993388 (0.989241, 0.997552)	-0.006634 (-0.010817, -0.002451)	0.001882
114	ieu-a-105	Waist circumference	Non-cancer illness code self-reported: osteoporosis	Weighted mode	4	-0.007231	0.010267	0.992795	0.992795 (0.973016, 1.012977)	-0.007231 (-0.027355, 0.012893)	0.532027
115	ieu-a-61	Waist circumference	Non-cancer illness code self-reported: osteoporosis	Weighted mode	39	-0.015158	0.005136	0.984956	0.984956 (0.975091, 0.994922)	-0.015158 (-0.025225, -0.005091)	0.005397
116	ieu-a-63	Waist circumference	Non-cancer illness code self-reported: osteoporosis	Weighted mode	16	-0.013247	0.006074	0.986841	0.986841 (0.975162, 0.998659)	-0.013247 (-0.025151, -0.001342)	0.045513
117	ieu-a-65	Waist circumference	Non-cancer illness code self-reported: osteoporosis	Weighted mode	13	-0.010499	0.003604	0.989556	0.989556 (0.982590, 0.996571)	-0.010499 (-0.017564, -0.003435)	0.01301
118	ieu-a-69	Waist circumference	Non-cancer illness code self-reported: osteoporosis	Weighted mode	21	-0.01004	0.003825	0.99001	0.990010 (0.982615, 0.997460)	-0.010040 (-0.017538, -0.002543)	0.01623
119	ieu-a-71	Waist circumference	Non-cancer illness code self-reported: osteoporosis	Weighted mode	25	0.002242	0.004973	1.002244	1.002244 (0.992522, 1.012062)	0.002242 (-0.007506, 0.011990)	0.656187
120	ukb-a-382	Waist circumference	Non-cancer illness code self-reported: osteoporosis	Weighted mode	200	-0.006747	0.004605	0.993276	0.993276 (0.984350, 1.002282)	-0.006747 (-0.015773, 0.002280)	0.144496
121	ukb-b-9405	Waist circumference	Non-cancer illness code self-reported: osteoporosis	Weighted mode	320	-0.010973	0.003933	0.989087	0.989087 (0.981492, 0.996740)	-0.010973 (-0.018681, -0.003265)	0.005583
122	ieu-a-109	Waist-to-hip ratio	Non-cancer illness code self-reported: osteoporosis	Inverse variance weighted	5	-0.017534	0.003025	0.982618	0.982618 (0.976810, 0.988461)	-0.017534 (-0.023463, -0.011606)	0
123	ieu-a-111	Waist-to-hip ratio	Non-cancer illness code self-reported: osteoporosis	Inverse variance weighted	7	-0.011334	0.003064	0.98873	0.988730 (0.982810, 0.994686)	-0.011334 (-0.017339, -0.005329)	0.000216
124	ieu-a-73	Waist-to-hip ratio	Non-cancer illness code self-reported: osteoporosis	Inverse variance weighted	28	-0.008662	0.002731	0.991376	0.991376 (0.986083, 0.996696)	-0.008662 (-0.014014, -0.003309)	0.001515
125	ieu-a-75	Waist-to-hip ratio	Non-cancer illness code self-reported: osteoporosis	Inverse variance weighted	22	-0.007787	0.002395	0.992243	0.992243 (0.987595, 0.996913)	-0.007787 (-0.012482, -0.003092)	0.001151
126	ieu-a-81	Waist-to-hip ratio	Non-cancer illness code self-reported: osteoporosis	Inverse variance weighted	32	-0.004009	0.001999	0.995999	0.995999 (0.992103, 0.999909)	-0.004009 (-0.007928, -0.000091)	0.044924
127	ieu-a-109	Waist-to-hip ratio	Non-cancer illness code self-reported: osteoporosis	MR Egger	5	-0.02025	0.051188	0.979953	0.979953 (0.886406, 1.083372)	-0.020250 (-0.120580, 0.080079)	0.718849
128	ieu-a-111	Waist-to-hip ratio	Non-cancer illness code self-reported: osteoporosis	MR Egger	7	-0.015399	0.020533	0.984719	0.984719 (0.945875, 1.025157)	-0.015399 (-0.055645, 0.024846)	0.48704
129	ieu-a-73	Waist-to-hip ratio	Non-cancer illness code self-reported: osteoporosis	MR Egger	28	-0.019109	0.012662	0.981072	0.981072 (0.957024, 1.005726)	-0.019109 (-0.043927, 0.005709)	0.143325
130	ieu-a-75	Waist-to-hip ratio	Non-cancer illness code self-reported: osteoporosis	MR Egger	22	-0.025961	0.012077	0.974373	0.974373 (0.951579, 0.997713)	-0.025961 (-0.049633, -0.002289)	0.04401
131	ieu-a-81	Waist-to-hip ratio	Non-cancer illness code self-reported: osteoporosis	MR Egger	32	-0.015285	0.007691	0.984831	0.984831 (0.970096, 0.999790)	-0.015285 (-0.030360, -0.000210)	0.056084
132	ieu-a-109	Waist-to-hip ratio	Non-cancer illness code self-reported: osteoporosis	Simple mode	5	-0.015908	0.005518	0.984218	0.984218 (0.973631, 0.994920)	-0.015908 (-0.026723, -0.005093)	0.044874
133	ieu-a-111	Waist-to-hip ratio	Non-cancer illness code self-reported: osteoporosis	Simple mode	7	-0.009578	0.005675	0.990468	0.990468 (0.979512, 1.001547)	-0.009578 (-0.020701, 0.001546)	0.142444
134	ieu-a-73	Waist-to-hip ratio	Non-cancer illness code self-reported: osteoporosis	Simple mode	28	-0.006806	0.007901	0.993217	0.993217 (0.977955, 1.008717)	-0.006806 (-0.022291, 0.008679)	0.396557
135	ieu-a-75	Waist-to-hip ratio	Non-cancer illness code self-reported: osteoporosis	Simple mode	22	0.002699	0.00657	1.002703	1.002703 (0.989873, 1.015699)	0.002699 (-0.010179, 0.015577)	0.685384
136	ieu-a-81	Waist-to-hip ratio	Non-cancer illness code self-reported: osteoporosis	Simple mode	32	0.002667	0.004615	1.00267	1.002670 (0.993641, 1.011782)	0.002667 (-0.006380, 0.011713)	0.567588
137	ieu-a-109	Waist-to-hip ratio	Non-cancer illness code self-reported: osteoporosis	Weighted median	5	-0.016352	0.004108	0.983781	0.983781 (0.975891, 0.991735)	-0.016352 (-0.024405, -0.008300)	0.000069
138	ieu-a-111	Waist-to-hip ratio	Non-cancer illness code self-reported: osteoporosis	Weighted median	7	-0.01007	0.003486	0.989981	0.989981 (0.983240, 0.996768)	-0.010070 (-0.016902, -0.003237)	0.003871
139	ieu-a-73	Waist-to-hip ratio	Non-cancer illness code self-reported: osteoporosis	Weighted median	28	-0.008077	0.003667	0.991956	0.991956 (0.984853, 0.999110)	-0.008077 (-0.015263, -0.000890)	0.027607
140	ieu-a-75	Waist-to-hip ratio	Non-cancer illness code self-reported: osteoporosis	Weighted median	22	-0.006633	0.002987	0.993389	0.993389 (0.987590, 0.999223)	-0.006633 (-0.012488, -0.000777)	0.02641
141	ieu-a-81	Waist-to-hip ratio	Non-cancer illness code self-reported: osteoporosis	Weighted median	32	-0.001607	0.002358	0.998394	0.998394 (0.993791, 1.003018)	-0.001607 (-0.006228, 0.003014)	0.495474
142	ieu-a-109	Waist-to-hip ratio	Non-cancer illness code self-reported: osteoporosis	Weighted mode	5	-0.015807	0.00551	0.984318	0.984318 (0.973745, 0.995005)	-0.015807 (-0.026606, -0.005007)	0.045522
143	ieu-a-111	Waist-to-hip ratio	Non-cancer illness code self-reported: osteoporosis	Weighted mode	7	-0.009866	0.00481	0.990183	0.990183 (0.980892, 0.999561)	-0.009866 (-0.019292, -0.000439)	0.0861
144	ieu-a-73	Waist-to-hip ratio	Non-cancer illness code self-reported: osteoporosis	Weighted mode	28	-0.006604	0.006835	0.993418	0.993418 (0.980197, 1.006817)	-0.006604 (-0.020001, 0.006794)	0.342555
145	ieu-a-75	Waist-to-hip ratio	Non-cancer illness code self-reported: osteoporosis	Weighted mode	22	-0.002176	0.005677	0.997826	0.997826 (0.986785, 1.008991)	-0.002176 (-0.013303, 0.008951)	0.705306
146	ieu-a-81	Waist-to-hip ratio	Non-cancer illness code self-reported: osteoporosis	Weighted mode	32	0.000844	0.004069	1.000844	1.000844 (0.992895, 1.008857)	0.000844 (-0.007131, 0.008818)	0.837072
147	ieu-b-40	body mass index	Non-cancer illness code self-reported: osteoporosis	Inverse variance weighted	446	-0.006302	0.00111	0.993718	0.993718 (0.991557, 0.995883)	-0.006302 (-0.008479, -0.004126)	0
148	ieu-b-40	body mass index	Non-cancer illness code self-reported: osteoporosis	MR Egger	446	-0.005186	0.00289	0.994827	0.994827 (0.989209, 1.000477)	-0.005186 (-0.010850, 0.000477)	0.07335
149	ieu-b-40	body mass index	Non-cancer illness code self-reported: osteoporosis	Simple mode	446	-0.017653	0.006102	0.982502	0.982502 (0.970821, 0.994324)	-0.017653 (-0.029613, -0.005692)	0.004005
150	ieu-b-40	body mass index	Non-cancer illness code self-reported: osteoporosis	Weighted median	446	-0.005964	0.00179	0.994053	0.994053 (0.990572, 0.997547)	-0.005964 (-0.009473, -0.002456)	0.000862
151	ieu-b-40	body mass index	Non-cancer illness code self-reported: osteoporosis	Weighted mode	446	-0.008004	0.003357	0.992028	0.992028 (0.985522, 0.998578)	-0.008004 (-0.014584, -0.001423)	0.017547
