# Supplementary material for: Causal inference study of plasma proteins and blood metabolites mediating the effect of obesity-related indicators on osteoporosis
Source: Front Endocrinol (Lausanne). 2025 Feb 18;16:1435295. doi: 10.3389/fendo.2025.1435295 (PMC11876022; doi:10.3389/fendo.2025.1435295)
Supplement: Supplementary file 2 [file DataSheet2.zip › Supplementary Tables/Table S1 GWAS database of 53 obesity related indicators.csv]

	X	id	trait	ncase	group_name	year	author	consortium	sex	pmid	population	unit	sample_size	build	ncontrol	category	subcategory	ontology	note	mr	nsnp	priority	sd
1	982	ukb-b-18377	Leg fat percentage (left)	NA	public	2018	Ben Elsworth	MRC-IEU	Males and Females	NA	European	SD	454826	HG19/GRCh37	NA	Continuous	NA	NA	23115: Output from GWAS pipeline using Phesant derived variables from UKBiobank	1	9851867	1	NA
2	1490	ieu-a-81	Waist-to-hip ratio	NA	public	2015	Shungin D	GIANT	Females	25673412	European	SD	116740	HG19/GRCh37	NA	Risk factor	Anthropometric	NA	Adjusted for BMI	1	2467779	12	0.07703981
3	2564	ukb-a-264	Body fat percentage	NA	public	2017	Neale	Neale Lab	Males and Females	NA	European	SD	331117	HG19/GRCh37	NA	NA	NA	NA	NA	1	10894596	1	NA
4	2586	ieu-a-104	Waist circumference	NA	public	2013	Randall JC	GIANT	Males	23754948	European	SD (cm)	60586	HG19/GRCh37	NA	Risk factor	Anthropometric	NA	Adjusted for BMI	1	2744366	15	12.52
5	3044	ieu-a-94	Body mass index	NA	public	2013	Randall JC	GIANT	Males	23754948	European	SD (kg/m^2)	60586	HG19/GRCh37	NA	Risk factor	Anthropometric	NA	NA	1	2736876	5	4.77
6	3647	ieu-a-73	Waist-to-hip ratio	NA	public	2015	Shungin D	GIANT	Males and Females	25673412	European	SD	212244	HG19/GRCh37	NA	Risk factor	Anthropometric	NA	Effect allele frequecies are missing	1	2560782	2	0.076079409
7	4956	ieu-a-61	Waist circumference	NA	public	2015	Shungin D	GIANT	Males and Females	25673412	European	SD (cm)	232101	HG19/GRCh37	NA	Risk factor	Anthropometric	NA	NA	1	2565408	2	12.52
8	5440	ieu-a-67	Waist circumference	NA	public	2015	Shungin D	GIANT	Males and Females	25673412	European	SD (cm)	231353	HG19/GRCh37	NA	Risk factor	Anthropometric	NA	Adjusted for BMI; effect allele frequecies are missing	1	2546074	10	12.52
9	6560	ieu-a-95	Body mass index	NA	public	2013	Randall JC	GIANT	Females	23754948	European	SD (kg/m^2)	73137	HG19/GRCh37	NA	Risk factor	Anthropometric	NA	NA	1	2736876	6	4.77
10	7988	ukb-b-12854	Arm fat percentage (right)	NA	public	2018	Ben Elsworth	MRC-IEU	Males and Females	NA	European	SD	454789	HG19/GRCh37	NA	Continuous	NA	NA	23119: Output from GWAS pipeline using Phesant derived variables from UKBiobank	1	9851867	1	NA
11	8632	ieu-a-103	Waist circumference	NA	public	2013	Randall JC	GIANT	Females	23754948	European	SD (cm)	73137	HG19/GRCh37	NA	Risk factor	Anthropometric	NA	NA	1	2740385	8	12.52
12	8666	ieu-a-87	Extreme waist-to-hip ratio	4774	public	2013	Berndt SI	GIANT	Males and Females	23563607	European	log odds	10255	HG19/GRCh37	5481	Risk factor	Anthropometric	NA	NA	1	1939901	1	NA
13	8919	ebi-a-GCST003435	Body fat percentage	NA	public	2016	Lu Y	NA	NA	26833246	European	NA	65831	HG19/GRCh37	NA	NA	NA	NA	NA	1	3206644	0	NA
14	8982	ieu-a-974	Body mass index	NA	public	2015	Locke AE	GIANT	Females	25673413	European	SD (kg/m^2)	171977	HG19/GRCh37	NA	Risk factor	Anthropometric	NA	NA	1	2494613	4	4.77
15	10921	ieu-a-83	Waist-to-hip ratio	NA	public	2015	Shungin D	GIANT	Males	25673412	European	SD	93478	HG19/GRCh37	NA	Risk factor	Anthropometric	NA	Adjusted for BMI	1	2146137	14	0.07416015
16	11654	ieu-a-108	Waist-to-hip ratio	NA	public	2013	Randall JC	GIANT	Males	23754948	European	SD (ratio)	60586	HG19/GRCh37	NA	Risk factor	Anthropometric	NA	NA	1	2743340	7	0.07416015
17	12044	ieu-a-102	Waist circumference	NA	public	2013	Randall JC	GIANT	Males	23754948	European	SD (cm)	60586	HG19/GRCh37	NA	Risk factor	Anthropometric	NA	NA	1	2745544	7	12.52
18	13049	ukb-a-278	Leg fat percentage (left)	NA	public	2017	Neale	Neale Lab	Males and Females	NA	European	SD	331278	HG19/GRCh37	NA	NA	NA	NA	NA	1	10894596	1	NA
19	13826	ukb-a-282	Arm fat percentage (right)	NA	public	2017	Neale	Neale Lab	Males and Females	NA	European	SD	331249	HG19/GRCh37	NA	NA	NA	NA	NA	1	10894596	1	NA
20	14434	ukb-b-2303	Body mass index (BMI)	NA	public	2018	Ben Elsworth	MRC-IEU	Males and Females	NA	European	SD	454884	HG19/GRCh37	NA	Continuous	NA	NA	23104: Output from GWAS pipeline using Phesant derived variables from UKBiobank	1	9851867	1	NA
21	14715	ukb-a-290	Trunk fat percentage	NA	public	2017	Neale	Neale Lab	Males and Females	NA	European	SD	331113	HG19/GRCh37	NA	NA	NA	NA	NA	1	10894596	1	NA
22	17106	ieu-a-75	Waist-to-hip ratio	NA	public	2015	Shungin D	GIANT	Females	25673412	European	SD	118003	HG19/GRCh37	NA	Risk factor	Anthropometric	NA	NA	1	2466102	4	0.07703981
23	17154	ieu-a-69	Waist circumference	NA	public	2015	Shungin D	GIANT	Females	25673412	European	SD (cm)	127469	HG19/GRCh37	NA	Risk factor	Anthropometric	NA	Adjusted for BMI	1	2473036	12	12.52
24	17513	ukb-b-19953	Body mass index (BMI)	NA	public	2018	Ben Elsworth	MRC-IEU	Males and Females	NA	European	SD	461460	HG19/GRCh37	NA	Continuous	NA	NA	21001: Output from GWAS pipeline using Phesant derived variables from UKBiobank	1	9851867	1	NA
25	17515	ieu-a-105	Waist circumference	NA	public	2013	Randall JC	GIANT	Females	23754948	European	SD (cm)	73137	HG19/GRCh37	NA	Risk factor	Anthropometric	NA	Adjusted for BMI	1	2738338	16	12.52
26	18781	ebi-a-GCST006368	Body mass index	NA	public	2018	Hoffmann TJ	NA	NA	30108127	European	NA	315347	HG19/GRCh37	NA	NA	NA	NA	NA	1	27854527	0	NA
27	19738	ukb-a-274	Leg fat percentage (right)	NA	public	2017	Neale	Neale Lab	Males and Females	NA	European	SD	331296	HG19/GRCh37	NA	NA	NA	NA	NA	1	10894596	1	NA
28	20371	ieu-b-4815	Body mass index	NA	public	2022	Howe LJ	Within family GWAS consortium	Males and Females	NA	European	NA	51852	HG19/GRCh37	NA	NA	NA	EFO:0004340	Sibling estimate	1	NA	0	NA
29	21385	ieu-a-109	Waist-to-hip ratio	NA	public	2013	Randall JC	GIANT	Females	23754948	European	SD (ratio)	73137	HG19/GRCh37	NA	Risk factor	Anthropometric	NA	NA	1	2738303	8	0.07703981
30	22234	ieu-a-71	Waist circumference	NA	public	2015	Shungin D	GIANT	Males	25673412	European	SD (cm)	104079	HG19/GRCh37	NA	Risk factor	Anthropometric	NA	Adjusted for BMI	1	2294966	14	12.52
31	22478	ieu-a-111	Waist-to-hip ratio	NA	public	2013	Randall JC	GIANT	Females	23754948	European	SD (ratio)	73137	HG19/GRCh37	NA	Risk factor	Anthropometric	NA	Adjusted for BMI	1	2737356	16	0.07703981
32	23487	ukb-b-9405	Waist circumference	NA	public	2018	Ben Elsworth	MRC-IEU	Males and Females	NA	European	SD	462166	HG19/GRCh37	NA	Continuous	NA	NA	48: Output from GWAS pipeline using Phesant derived variables from UKBiobank	1	9851867	1	NA
33	24679	ieu-b-4816	Body mass index	NA	public	2022	Howe LJ	Within family GWAS consortium	Males and Females	NA	European	NA	99998	HG19/GRCh37	NA	NA	NA	EFO:0004340	Population estimate	1	7191606	0	NA
34	25288	ukb-a-248	Body mass index (BMI)	NA	public	2017	Neale	Neale Lab	Males and Females	NA	European	SD	336107	HG19/GRCh37	NA	NA	NA	NA	NA	1	10894596	1	NA
35	25420	ukb-b-8909	Body fat percentage	NA	public	2018	Ben Elsworth	MRC-IEU	Males and Females	NA	European	SD	454633	HG19/GRCh37	NA	Continuous	NA	NA	23099: Output from GWAS pipeline using Phesant derived variables from UKBiobank	1	9851867	1	NA
36	26177	ieu-a-785	Body mass index	NA	public	2015	Locke AE	GIANT	Males	25673413	European	SD (kg/m^2)	152893	HG19/GRCh37	NA	Risk factor	Anthropometric	NA	NA	1	2477659	2	4.77
37	27603	ieu-a-79	Waist-to-hip ratio	NA	public	2015	Shungin D	GIANT	Males and Females	25673412	European	SD	210082	HG19/GRCh37	NA	Risk factor	Anthropometric	NA	Adjusted for BMI	1	2542432	10	0.07607941
38	29684	ieu-a-110	Waist-to-hip ratio	NA	public	2013	Randall JC	GIANT	Males	23754948	European	SD (ratio)	60586	HG19/GRCh37	NA	Risk factor	Anthropometric	NA	Adjusted for BMI	1	2742745	15	0.07416015
39	31523	ebi-a-GCST002783	Body mass index	NA	public	2015	Locke AE	NA	NA	25673413	European	NA	236781	HG19/GRCh37	NA	NA	NA	NA	NA	1	2529499	0	NA
40	33763	ieu-a-85	Extreme body mass index	7962	public	2013	Berndt SI	GIANT	Males and Females	23563607	European	log odds	16068	HG19/GRCh37	8106	Risk factor	Anthropometric	NA	NA	1	1984814	1	NA
41	34023	ukb-b-16407	Trunk fat percentage	NA	public	2018	Ben Elsworth	MRC-IEU	Males and Females	NA	European	SD	454613	HG19/GRCh37	NA	Continuous	NA	NA	23127: Output from GWAS pipeline using Phesant derived variables from UKBiobank	1	9851867	1	NA
42	34307	ieu-a-63	Waist circumference	NA	public	2015	Shungin D	GIANT	Females	25673412	European	SD (cm)	127997	HG19/GRCh37	NA	Risk factor	Anthropometric	NA	NA	1	2444355	4	12.52
43	34970	ukb-b-20188	Arm fat percentage (left)	NA	public	2018	Ben Elsworth	MRC-IEU	Males and Females	NA	European	SD	454724	HG19/GRCh37	NA	Continuous	NA	NA	23123: Output from GWAS pipeline using Phesant derived variables from UKBiobank	1	9851867	1	NA
44	35140	ebi-a-GCST90002409	Childhood body mass index	NA	public	2020	Vogelezang S	NA	NA	33045005	European	NA	39620	HG19/GRCh37	NA	NA	NA	NA	NA	1	8173382	0	NA
45	35741	ieu-a-77	Waist-to-hip ratio	NA	public	2015	Shungin D	GIANT	Males	25673412	European	SD	94429	HG19/GRCh37	NA	Risk factor	Anthropometric	NA	NA	1	2207530	6	0.07416015
46	35753	ieu-a-65	Waist circumference	NA	public	2015	Shungin D	GIANT	Males	25673412	European	SD (cm)	104405	HG19/GRCh37	NA	Risk factor	Anthropometric	NA	NA	1	2302005	6	12.52
47	36048	ebi-a-GCST006802	Body mass index	29925	public	2016	Wood AR	NA	NA	26961502	European	NA	119688	HG19/GRCh37	89763	NA	NA	NA	NA	1	8580466	0	NA
48	36402	ukb-a-286	Arm fat percentage (left)	NA	public	2017	Neale	Neale Lab	Males and Females	NA	European	SD	331198	HG19/GRCh37	NA	NA	NA	NA	NA	1	10894596	1	NA
49	37110	ukb-b-20531	Leg fat percentage (right)	NA	public	2018	Ben Elsworth	MRC-IEU	Males and Females	NA	European	SD	454854	HG19/GRCh37	NA	Continuous	NA	NA	23111: Output from GWAS pipeline using Phesant derived variables from UKBiobank	1	9851867	1	NA
50	39518	ukb-a-382	Waist circumference	NA	public	2017	Neale	Neale Lab	Males and Females	NA	European	SD	336639	HG19/GRCh37	NA	NA	NA	NA	NA	1	10894596	1	NA
51	40199	ieu-a-835	Body mass index	NA	public	2015	Locke AE	GIANT	Males and Females	25673413	European	SD (kg/m^2)	322154	HG19/GRCh37	NA	Risk factor	Anthropometric	NA	NA	1	2554668	3	4.77
52	41370	ieu-b-40	body mass index	NA	public	2018	Yengo, L	GIANT	Males and Females	30124842	European	NA	681275	HG19/GRCh37	NA	Continuous	Anthropometric	NA	NA	1	2336260	0	NA
53	41513	ieu-a-1089	Body mass index	NA	public	2016	Wood	UK Biobank	Males and Females	26961502	European	NA	120286	HG19/GRCh37	NA	Risk factor	Anthropometric	NA	Dominance model? If so then not necessarily of value for MR; Results from interim Biobank release enriched for smokers; could lead to bias through collider issues in MR	0	8654252	1	NA
