# Supplementary material for: Causal inference study of plasma proteins and blood metabolites mediating the effect of obesity-related indicators on osteoporosis
Source: Front Endocrinol (Lausanne). 2025 Feb 18;16:1435295. doi: 10.3389/fendo.2025.1435295 (PMC11876022; doi:10.3389/fendo.2025.1435295)
Supplement: Supplementary file 2 [file DataSheet2.zip › Supplementary Tables/Table S18 the Leave-one-out test of plasma proteins.csv]

	exposure	outcome	id.exposure	id.outcome	samplesize	SNP	b	se	p
1	Ankyrin repeat domain-containing protein 46 || id:prot-a-103	Non-cancer illness code self-reported: osteoporosis	prot-a-103	ukb-a-87	337159	All	-0.00344605583072719	0.00154806807988941	0.026011746169843
2	Glutamate receptor ionotropic, delta-2 || id:prot-a-1276	Non-cancer illness code self-reported: osteoporosis	prot-a-1276	ukb-a-87	337159	All	-0.0021421422933187	0.00100710465573421	0.0334175512484758
3	Apolipoprotein M || id:prot-a-136	Non-cancer illness code self-reported: osteoporosis	prot-a-136	ukb-a-87	337159	All	0.00228028643923585	0.00115547899168733	0.0484436830538449
4	Immunoglobulin lambda-like polypeptide 1 || id:prot-a-1458	Non-cancer illness code self-reported: osteoporosis	prot-a-1458	ukb-a-87	337159	rs117166029	0.0016843672434862	0.000704033948834308	0.0167362290963935
5	Immunoglobulin lambda-like polypeptide 1 || id:prot-a-1458	Non-cancer illness code self-reported: osteoporosis	prot-a-1458	ukb-a-87	337159	rs139571703	0.00143421087930952	0.000877446393554206	0.102147988727905
6	Immunoglobulin lambda-like polypeptide 1 || id:prot-a-1458	Non-cancer illness code self-reported: osteoporosis	prot-a-1458	ukb-a-87	337159	rs1824465	0.00118791590433301	0.000720492523256345	0.099197765093974
7	Immunoglobulin lambda-like polypeptide 1 || id:prot-a-1458	Non-cancer illness code self-reported: osteoporosis	prot-a-1458	ukb-a-87	337159	rs2081048	0.00105138300288928	0.000703222558027314	0.134890217425544
8	Immunoglobulin lambda-like polypeptide 1 || id:prot-a-1458	Non-cancer illness code self-reported: osteoporosis	prot-a-1458	ukb-a-87	337159	rs58889466	0.00180751882212987	0.000692056164108131	0.00900644403293587
9	Immunoglobulin lambda-like polypeptide 1 || id:prot-a-1458	Non-cancer illness code self-reported: osteoporosis	prot-a-1458	ukb-a-87	337159	rs7008811	0.00126494658439904	0.00076247831573216	0.0971170982170154
10	Immunoglobulin lambda-like polypeptide 1 || id:prot-a-1458	Non-cancer illness code self-reported: osteoporosis	prot-a-1458	ukb-a-87	337159	rs7090445	0.00123895274410778	0.000758031758562389	0.102167791400786
11	Immunoglobulin lambda-like polypeptide 1 || id:prot-a-1458	Non-cancer illness code self-reported: osteoporosis	prot-a-1458	ukb-a-87	337159	All	0.00137821676519824	0.000674599843023269	0.0410510755077418
12	Interleukin-17 receptor B || id:prot-a-1487	Non-cancer illness code self-reported: osteoporosis	prot-a-1487	ukb-a-87	337159	All	-0.00172956751846596	0.000674501257534437	0.0103408902287764
13	NKG2-E type II integral membrane protein || id:prot-a-1671	Non-cancer illness code self-reported: osteoporosis	prot-a-1671	ukb-a-87	337159	All	0.00151563471521158	0.000727794613614981	0.0372965179361844
14	Killer cell lectin-like receptor subfamily F member 1 || id:prot-a-1673	Non-cancer illness code self-reported: osteoporosis	prot-a-1673	ukb-a-87	337159	All	-0.00369001821875242	0.00187762789436166	0.0493846934292003
15	Ecto-ADP-ribosyltransferase 4 || id:prot-a-176	Non-cancer illness code self-reported: osteoporosis	prot-a-176	ukb-a-87	337159	All	0.000920217493535424	0.000413069170604344	0.0258967629240838
16	Lactoperoxidase || id:prot-a-1765	Non-cancer illness code self-reported: osteoporosis	prot-a-1765	ukb-a-87	337159	All	-0.00334321615697439	0.00104468630929662	0.00137327223555502
17	Neural cell adhesion molecule 2 || id:prot-a-2008	Non-cancer illness code self-reported: osteoporosis	prot-a-2008	ukb-a-87	337159	All	-0.00250256861957431	0.00114892991671831	0.0293931272702072
18	Potassium-transporting ATPase subunit beta || id:prot-a-202	Non-cancer illness code self-reported: osteoporosis	prot-a-202	ukb-a-87	337159	All	0.00279021303907806	0.00128561687169861	0.0299818452686227
19	Platelet-derived growth factor receptor alpha || id:prot-a-2229	Non-cancer illness code self-reported: osteoporosis	prot-a-2229	ukb-a-87	337159	All	0.00123777981809687	0.00055462503398873	0.0256320392661998
20	Serine/threonine-protein kinase pim-1 || id:prot-a-2274	Non-cancer illness code self-reported: osteoporosis	prot-a-2274	ukb-a-87	337159	All	0.00377249540030807	0.000929751258658058	4.9594042780699e-05
21	Myeloblastin || id:prot-a-2395	Non-cancer illness code self-reported: osteoporosis	prot-a-2395	ukb-a-87	337159	rs10425544	0.000447785627836483	0.00138547937690293	0.746544495171004
22	Myeloblastin || id:prot-a-2395	Non-cancer illness code self-reported: osteoporosis	prot-a-2395	ukb-a-87	337159	rs113254919	0.00116518786366734	0.000601283048673409	0.0526432492087921
23	Myeloblastin || id:prot-a-2395	Non-cancer illness code self-reported: osteoporosis	prot-a-2395	ukb-a-87	337159	rs1639114	0.00119583549567434	0.000591000598231533	0.0430310726703908
24	Myeloblastin || id:prot-a-2395	Non-cancer illness code self-reported: osteoporosis	prot-a-2395	ukb-a-87	337159	All	0.00111868485724669	0.000570270176092425	0.0498003118592935
25	Estrogen sulfotransferase || id:prot-a-2892	Non-cancer illness code self-reported: osteoporosis	prot-a-2892	ukb-a-87	337159	rs429358	0.00156123934666881	0.000868715772530336	0.0723069143580968
26	Estrogen sulfotransferase || id:prot-a-2892	Non-cancer illness code self-reported: osteoporosis	prot-a-2892	ukb-a-87	337159	rs704	0.00137603299268593	0.000697642834870412	0.0485635914870795
27	Estrogen sulfotransferase || id:prot-a-2892	Non-cancer illness code self-reported: osteoporosis	prot-a-2892	ukb-a-87	337159	rs73165060	0.00148412613568966	0.000924420221231002	0.108391075522298
28	Estrogen sulfotransferase || id:prot-a-2892	Non-cancer illness code self-reported: osteoporosis	prot-a-2892	ukb-a-87	337159	All	0.00145777189564501	0.000662999311642414	0.027895471848245
29	Transcobalamin-1 || id:prot-a-2938	Non-cancer illness code self-reported: osteoporosis	prot-a-2938	ukb-a-87	337159	All	0.00194886265002746	0.000841199485467026	0.0205164637582247
30	Transforming growth factor-beta-induced protein ig-h3 || id:prot-a-2966	Non-cancer illness code self-reported: osteoporosis	prot-a-2966	ukb-a-87	337159	All	0.00129133173921547	0.000646273336574964	0.0457036418882175
31	Thioredoxin domain-containing protein 12 || id:prot-a-3123	Non-cancer illness code self-reported: osteoporosis	prot-a-3123	ukb-a-87	337159	rs114852929	-0.000642932938362647	0.000366409938240671	0.079313709536399
32	Thioredoxin domain-containing protein 12 || id:prot-a-3123	Non-cancer illness code self-reported: osteoporosis	prot-a-3123	ukb-a-87	337159	rs141815183	-0.000861582048878392	0.000385218306030818	0.0253120218885204
33	Thioredoxin domain-containing protein 12 || id:prot-a-3123	Non-cancer illness code self-reported: osteoporosis	prot-a-3123	ukb-a-87	337159	rs149130226	-0.000754367874324118	0.0003511851678051	0.0317087489463613
34	Thioredoxin domain-containing protein 12 || id:prot-a-3123	Non-cancer illness code self-reported: osteoporosis	prot-a-3123	ukb-a-87	337159	rs190848966	-0.000774324983703354	0.000351764608037823	0.027717698771259
35	Thioredoxin domain-containing protein 12 || id:prot-a-3123	Non-cancer illness code self-reported: osteoporosis	prot-a-3123	ukb-a-87	337159	rs3731527	-0.000711339196634525	0.00035621429055185	0.0458315087267605
36	Thioredoxin domain-containing protein 12 || id:prot-a-3123	Non-cancer illness code self-reported: osteoporosis	prot-a-3123	ukb-a-87	337159	rs9858428	-0.000647954579951571	0.000531416103387245	0.222731116079617
37	Thioredoxin domain-containing protein 12 || id:prot-a-3123	Non-cancer illness code self-reported: osteoporosis	prot-a-3123	ukb-a-87	337159	All	-0.00073852660866446	0.000345860980392344	0.0327342336715624
38	Zinc finger protein 175 || id:prot-a-3262	Non-cancer illness code self-reported: osteoporosis	prot-a-3262	ukb-a-87	337159	All	0.0026264245017311	0.000903759171746596	0.00365951564961883
39	Carbonic anhydrase 9 || id:prot-a-334	Non-cancer illness code self-reported: osteoporosis	prot-a-334	ukb-a-87	337159	All	-0.00305315568220168	0.00151355994415865	0.0436744694555349
40	Calcium/calmodulin-dependent protein kinase type 1 || id:prot-a-346	Non-cancer illness code self-reported: osteoporosis	prot-a-346	ukb-a-87	337159	rs4525	-0.00130353806513593	0.000933459462105584	0.162576254962374
41	Calcium/calmodulin-dependent protein kinase type 1 || id:prot-a-346	Non-cancer illness code self-reported: osteoporosis	prot-a-346	ukb-a-87	337159	rs61751507	-0.000854374121298631	0.000317301742174809	0.00708922786294828
42	Calcium/calmodulin-dependent protein kinase type 1 || id:prot-a-346	Non-cancer illness code self-reported: osteoporosis	prot-a-346	ukb-a-87	337159	rs72706368	-0.000832684233873511	0.000309492083889619	0.00713479491387184
43	Calcium/calmodulin-dependent protein kinase type 1 || id:prot-a-346	Non-cancer illness code self-reported: osteoporosis	prot-a-346	ukb-a-87	337159	All	-0.000867805294201855	0.000304854820091555	0.00441863151773676
44	Chordin-like protein 2 || id:prot-a-549	Non-cancer illness code self-reported: osteoporosis	prot-a-549	ukb-a-87	337159	All	0.00274420776012179	0.00118935058131979	0.0210372039097236
45	C-type lectin domain family 12 member A || id:prot-a-570	Non-cancer illness code self-reported: osteoporosis	prot-a-570	ukb-a-87	337159	All	0.000760232831601718	0.000246450938898187	0.00203741942391767
46	Histone-lysine N-methyltransferase EHMT2 || id:prot-a-914	Non-cancer illness code self-reported: osteoporosis	prot-a-914	ukb-a-87	337159	All	0.00246927494664465	0.00125332447700726	0.0488177331043072
47	Endothelial cell-selective adhesion molecule || id:prot-a-988	Non-cancer illness code self-reported: osteoporosis	prot-a-988	ukb-a-87	337159	rs11219769	-0.00244758922293685	0.00176722383211452	0.16605519851711
48	Endothelial cell-selective adhesion molecule || id:prot-a-988	Non-cancer illness code self-reported: osteoporosis	prot-a-988	ukb-a-87	337159	rs77848689	-0.00236070955775137	0.00146432313573502	0.106929151860615
49	Endothelial cell-selective adhesion molecule || id:prot-a-988	Non-cancer illness code self-reported: osteoporosis	prot-a-988	ukb-a-87	337159	rs8176733	-0.00381727885752873	0.00131174212511712	0.00361332433380393
50	Endothelial cell-selective adhesion molecule || id:prot-a-988	Non-cancer illness code self-reported: osteoporosis	prot-a-988	ukb-a-87	337159	All	-0.0029093043929366	0.00111151354339109	0.00885957086472421
