# Supplementary material for: Causal inference study of plasma proteins and blood metabolites mediating the effect of obesity-related indicators on osteoporosis
Source: Front Endocrinol (Lausanne). 2025 Feb 18;16:1435295. doi: 10.3389/fendo.2025.1435295 (PMC11876022; doi:10.3389/fendo.2025.1435295)
Supplement: Supplementary file 2 [file DataSheet2.zip › Supplementary Tables/Table S21 Leave-one-out test of blood metabolites.csv]

	exposure	outcome	id.exposure	id.outcome	samplesize	SNP	b	se	p
1	Uridine || id:met-a-316	Non-cancer illness code self-reported: osteoporosis	met-a-316	ukb-a-87	337159	rs131794	-0.0466226086168432	0.0232347567358852	0.0447934374255353
2	Uridine || id:met-a-316	Non-cancer illness code self-reported: osteoporosis	met-a-316	ukb-a-87	337159	rs2686796	-0.0415584301601996	0.0201834697250285	0.0394910775947469
3	Uridine || id:met-a-316	Non-cancer illness code self-reported: osteoporosis	met-a-316	ukb-a-87	337159	rs532545	-0.0339657571164267	0.0199259819493146	0.0882697230649094
4	Uridine || id:met-a-316	Non-cancer illness code self-reported: osteoporosis	met-a-316	ukb-a-87	337159	All	-0.0401311340113137	0.0171175208653319	0.0190552780467124
5	Alanine || id:met-a-469	Non-cancer illness code self-reported: osteoporosis	met-a-469	ukb-a-87	337159	All	0.0682069791412774	0.0212865579418634	0.00135425314033142
6	1-linoleoylglycerophosphoethanolamine* || id:met-a-497	Non-cancer illness code self-reported: osteoporosis	met-a-497	ukb-a-87	337159	All	-0.015747809265941	0.00685454886438444	0.021594559085684
7	1-arachidonoylglycerophosphoinositol* || id:met-a-634	Non-cancer illness code self-reported: osteoporosis	met-a-634	ukb-a-87	337159	All	-0.0232744287852837	0.0083429250214971	0.00527535642964077
8	Hexadecanedioate || id:met-a-711	Non-cancer illness code self-reported: osteoporosis	met-a-711	ukb-a-87	337159	All	-0.00852351641422175	0.0041710650625688	0.0410042723505196
9	X-14626 || id:met-a-729	Non-cancer illness code self-reported: osteoporosis	met-a-729	ukb-a-87	337159	All	-0.0156755901897623	0.00718624127394342	0.0291587443499045
10	4-androsten-3beta,17beta-diol disulfate 2* || id:met-a-748	Non-cancer illness code self-reported: osteoporosis	met-a-748	ukb-a-87	337159	All	-0.0165101942516475	0.00659806900461961	0.0123397445069513
