# Supplementary material for: Causal inference study of plasma proteins and blood metabolites mediating the effect of obesity-related indicators on osteoporosis
Source: Front Endocrinol (Lausanne). 2025 Feb 18;16:1435295. doi: 10.3389/fendo.2025.1435295 (PMC11876022; doi:10.3389/fendo.2025.1435295)
Supplement: Supplementary file 3 [file DataSheet3.zip]

Archive with 6 entries (3 files):
- mr_leaveoneout_plot_ΦíÇμ╢▓Σ╗úΦ░óτë⌐/
- mr_leaveoneout_plot_ΦíÇμ╢▓Σ╗úΦ░óτë⌐/mr_leaveoneout_plot-met-a-316-ukb-a-871.pdf
- __MACOSX/
- __MACOSX/mr_leaveoneout_plot_ΦíÇμ╢▓Σ╗úΦ░óτë⌐/
- __MACOSX/mr_leaveoneout_plot_ΦíÇμ╢▓Σ╗úΦ░óτë⌐/._mr_leaveoneout_plot-met-a-316-ukb-a-871.pdf
- __MACOSX/._mr_leaveoneout_plot_ΦíÇμ╢▓Σ╗úΦ░óτë⌐
