# Supplementary material for: Causal inference study of plasma proteins and blood metabolites mediating the effect of obesity-related indicators on osteoporosis
Source: Front Endocrinol (Lausanne). 2025 Feb 18;16:1435295. doi: 10.3389/fendo.2025.1435295 (PMC11876022; doi:10.3389/fendo.2025.1435295)
Supplement: Supplementary file 4 [file DataSheet4.zip]

Archive with 64 entries (61 files):
- mr_leaveoneout_plot_ΦéÑΦâûμîçμáç/
- mr_leaveoneout_plot_ΦéÑΦâûμîçμáç/mr_leaveoneout_plot-ebi-a-GCST0063681-ukb-a-87.pdf
- __MACOSX/
- __MACOSX/mr_leaveoneout_plot_ΦéÑΦâûμîçμáç/
- __MACOSX/mr_leaveoneout_plot_ΦéÑΦâûμîçμáç/._mr_leaveoneout_plot-ebi-a-GCST0063681-ukb-a-87.pdf
- mr_leaveoneout_plot_ΦéÑΦâûμîçμáç/mr_leaveoneout_plot-ukb-a-27822-ukb-a-87.pdf
- __MACOSX/mr_leaveoneout_plot_ΦéÑΦâûμîçμáç/._mr_leaveoneout_plot-ukb-a-27822-ukb-a-87.pdf
- mr_leaveoneout_plot_ΦéÑΦâûμîçμáç/mr_leaveoneout_plot-ieu-a-658-ukb-a-87.pdf
- __MACOSX/mr_leaveoneout_plot_ΦéÑΦâûμîçμáç/._mr_leaveoneout_plot-ieu-a-658-ukb-a-87.pdf
- mr_leaveoneout_plot_ΦéÑΦâûμîçμáç/mr_leaveoneout_plot-ukb-a-28624-ukb-a-87.pdf
- __MACOSX/mr_leaveoneout_plot_ΦéÑΦâûμîçμáç/._mr_leaveoneout_plot-ukb-a-28624-ukb-a-87.pdf
- mr_leaveoneout_plot_ΦéÑΦâûμîçμáç/mr_leaveoneout_plot-ieu-a-1053-ukb-a-87.pdf
- __MACOSX/mr_leaveoneout_plot_ΦéÑΦâûμîçμáç/._mr_leaveoneout_plot-ieu-a-1053-ukb-a-87.pdf
- mr_leaveoneout_plot_ΦéÑΦâûμîçμáç/mr_leaveoneout_plot-ukb-a-38225-ukb-a-87.pdf
- __MACOSX/mr_leaveoneout_plot_ΦéÑΦâûμîçμáç/._mr_leaveoneout_plot-ukb-a-38225-ukb-a-87.pdf
- mr_leaveoneout_plot_ΦéÑΦâûμîçμáç/mr_leaveoneout_plot-ieu-a-1115-ukb-a-87.pdf
- __MACOSX/mr_leaveoneout_plot_ΦéÑΦâûμîçμáç/._mr_leaveoneout_plot-ieu-a-1115-ukb-a-87.pdf
- mr_leaveoneout_plot_ΦéÑΦâûμîçμáç/mr_leaveoneout_plot-ieu-a-7512-ukb-a-87.pdf
- __MACOSX/mr_leaveoneout_plot_ΦéÑΦâûμîçμáç/._mr_leaveoneout_plot-ieu-a-7512-ukb-a-87.pdf
- mr_leaveoneout_plot_ΦéÑΦâûμîçμáç/mr_leaveoneout_plot-ukb-b-1995327-ukb-a-87.pdf
- __MACOSX/mr_leaveoneout_plot_ΦéÑΦâûμîçμáç/._mr_leaveoneout_plot-ukb-b-1995327-ukb-a-87.pdf
- mr_leaveoneout_plot_ΦéÑΦâûμîçμáç/mr_leaveoneout_plot-ukb-b-2018828-ukb-a-87.pdf
- __MACOSX/mr_leaveoneout_plot_ΦéÑΦâûμîçμáç/._mr_leaveoneout_plot-ukb-b-2018828-ukb-a-87.pdf
- mr_leaveoneout_plot_ΦéÑΦâûμîçμáç/mr_leaveoneout_plot-ukb-a-28223-ukb-a-87.pdf
- __MACOSX/mr_leaveoneout_plot_ΦéÑΦâûμîçμáç/._mr_leaveoneout_plot-ukb-a-28223-ukb-a-87.pdf
- mr_leaveoneout_plot_ΦéÑΦâûμîçμáç/mr_leaveoneout_plot-ukb-a-24820-ukb-a-87.pdf
- __MACOSX/mr_leaveoneout_plot_ΦéÑΦâûμîçμáç/._mr_leaveoneout_plot-ukb-a-24820-ukb-a-87.pdf
- mr_leaveoneout_plot_ΦéÑΦâûμîçμáç/mr_leaveoneout_plot-ieu-a-97418-ukb-a-87.pdf
- __MACOSX/mr_leaveoneout_plot_ΦéÑΦâûμîçμáç/._mr_leaveoneout_plot-ieu-a-97418-ukb-a-87.pdf
- mr_leaveoneout_plot_ΦéÑΦâûμîçμáç/mr_leaveoneout_plot-ukb-b-890930-ukb-a-87.pdf
- __MACOSX/mr_leaveoneout_plot_ΦéÑΦâûμîçμáç/._mr_leaveoneout_plot-ukb-b-890930-ukb-a-87.pdf
- mr_leaveoneout_plot_ΦéÑΦâûμîçμáç/mr_leaveoneout_plot-ieu-a-8114-ukb-a-87.pdf
- __MACOSX/mr_leaveoneout_plot_ΦéÑΦâûμîçμáç/._mr_leaveoneout_plot-ieu-a-8114-ukb-a-87.pdf
- mr_leaveoneout_plot_ΦéÑΦâûμîçμáç/mr_leaveoneout_plot-ieu-a-78513-ukb-a-87.pdf
- __MACOSX/mr_leaveoneout_plot_ΦéÑΦâûμîçμáç/._mr_leaveoneout_plot-ieu-a-78513-ukb-a-87.pdf
- mr_leaveoneout_plot_ΦéÑΦâûμîçμáç/mr_leaveoneout_plot-ieu-a-637-ukb-a-87.pdf
- __MACOSX/mr_leaveoneout_plot_ΦéÑΦâûμîçμáç/._mr_leaveoneout_plot-ieu-a-637-ukb-a-87.pdf
- mr_leaveoneout_plot_ΦéÑΦâûμîçμáç/mr_leaveoneout_plot-ukb-b-1285426-ukb-a-87.pdf
- __MACOSX/mr_leaveoneout_plot_ΦéÑΦâûμîçμáç/._mr_leaveoneout_plot-ukb-b-1285426-ukb-a-87.pdf
- mr_leaveoneout_plot_ΦéÑΦâûμîçμáç/mr_leaveoneout_plot-ieu-a-7110-ukb-a-87.pdf
- __MACOSX/mr_leaveoneout_plot_ΦéÑΦâûμîçμáç/._mr_leaveoneout_plot-ieu-a-7110-ukb-a-87.pdf
- mr_leaveoneout_plot_ΦéÑΦâûμîçμáç/mr_leaveoneout_plot-ieu-a-1094-ukb-a-87.pdf
- __MACOSX/mr_leaveoneout_plot_ΦéÑΦâûμîçμáç/._mr_leaveoneout_plot-ieu-a-1094-ukb-a-87.pdf
- mr_leaveoneout_plot_ΦéÑΦâûμîçμáç/mr_leaveoneout_plot-ukb-a-27421-ukb-a-87.pdf
- __MACOSX/mr_leaveoneout_plot_ΦéÑΦâûμîçμáç/._mr_leaveoneout_plot-ukb-a-27421-ukb-a-87.pdf
- mr_leaveoneout_plot_ΦéÑΦâûμîçμáç/mr_leaveoneout_plot-ieu-a-699-ukb-a-87.pdf
- __MACOSX/mr_leaveoneout_plot_ΦéÑΦâûμîçμáç/._mr_leaveoneout_plot-ieu-a-699-ukb-a-87.pdf
- mr_leaveoneout_plot_ΦéÑΦâûμîçμáç/mr_leaveoneout_plot-ukb-b-230329-ukb-a-87.pdf
- __MACOSX/mr_leaveoneout_plot_ΦéÑΦâûμîçμáç/._mr_leaveoneout_plot-ukb-b-230329-ukb-a-87.pdf
- mr_leaveoneout_plot_ΦéÑΦâûμîçμáç/mr_leaveoneout_plot-ieu-a-9517-ukb-a-87.pdf
- __MACOSX/mr_leaveoneout_plot_ΦéÑΦâûμîçμáç/._mr_leaveoneout_plot-ieu-a-9517-ukb-a-87.pdf
- mr_leaveoneout_plot_ΦéÑΦâûμîçμáç/mr_leaveoneout_plot-ukb-b-940531-ukb-a-87.pdf
- __MACOSX/mr_leaveoneout_plot_ΦéÑΦâûμîçμáç/._mr_leaveoneout_plot-ukb-b-940531-ukb-a-87.pdf
- mr_leaveoneout_plot_ΦéÑΦâûμîçμáç/mr_leaveoneout_plot-ieu-a-616-ukb-a-87.pdf
- __MACOSX/mr_leaveoneout_plot_ΦéÑΦâûμîçμáç/._mr_leaveoneout_plot-ieu-a-616-ukb-a-87.pdf
- mr_leaveoneout_plot_ΦéÑΦâûμîçμáç/mr_leaveoneout_plot-ieu-a-9416-ukb-a-87.pdf
- __MACOSX/mr_leaveoneout_plot_ΦéÑΦâûμîçμáç/._mr_leaveoneout_plot-ieu-a-9416-ukb-a-87.pdf
- mr_leaveoneout_plot_ΦéÑΦâûμîçμáç/mr_leaveoneout_plot-ieu-b-4019-ukb-a-87.pdf
- __MACOSX/mr_leaveoneout_plot_ΦéÑΦâûμîçμáç/._mr_leaveoneout_plot-ieu-b-4019-ukb-a-87.pdf
- mr_leaveoneout_plot_ΦéÑΦâûμîçμáç/mr_leaveoneout_plot-ieu-a-83515-ukb-a-87.pdf
- __MACOSX/mr_leaveoneout_plot_ΦéÑΦâûμîçμáç/._mr_leaveoneout_plot-ieu-a-83515-ukb-a-87.pdf
- mr_leaveoneout_plot_ΦéÑΦâûμîçμáç/mr_leaveoneout_plot-ieu-a-7311-ukb-a-87.pdf
- __MACOSX/mr_leaveoneout_plot_ΦéÑΦâûμîçμáç/._mr_leaveoneout_plot-ieu-a-7311-ukb-a-87.pdf
- __MACOSX/._mr_leaveoneout_plot_ΦéÑΦâûμîçμáç
