# Supplementary material for: Causal inference study of plasma proteins and blood metabolites mediating the effect of obesity-related indicators on osteoporosis
Source: Front Endocrinol (Lausanne). 2025 Feb 18;16:1435295. doi: 10.3389/fendo.2025.1435295 (PMC11876022; doi:10.3389/fendo.2025.1435295)
Supplement: Supplementary file 5 [file DataSheet5.zip]

Archive with 16 entries (13 files):
- mr_leaveoneout_plot_ΦíÇμ╡åΦ¢ïτÖ╜/
- mr_leaveoneout_plot_ΦíÇμ╡åΦ¢ïτÖ╜/mr_leaveoneout_plot-18prot-a-3123-ukb-a-87.pdf
- __MACOSX/
- __MACOSX/mr_leaveoneout_plot_ΦíÇμ╡åΦ¢ïτÖ╜/
- __MACOSX/mr_leaveoneout_plot_ΦíÇμ╡åΦ¢ïτÖ╜/._mr_leaveoneout_plot-18prot-a-3123-ukb-a-87.pdf
- mr_leaveoneout_plot_ΦíÇμ╡åΦ¢ïτÖ╜/mr_leaveoneout_plot-15prot-a-2892-ukb-a-87.pdf
- __MACOSX/mr_leaveoneout_plot_ΦíÇμ╡åΦ¢ïτÖ╜/._mr_leaveoneout_plot-15prot-a-2892-ukb-a-87.pdf
- mr_leaveoneout_plot_ΦíÇμ╡åΦ¢ïτÖ╜/mr_leaveoneout_plot-25prot-a-988-ukb-a-87.pdf
- __MACOSX/mr_leaveoneout_plot_ΦíÇμ╡åΦ¢ïτÖ╜/._mr_leaveoneout_plot-25prot-a-988-ukb-a-87.pdf
- mr_leaveoneout_plot_ΦíÇμ╡åΦ¢ïτÖ╜/mr_leaveoneout_plot-14prot-a-2395-ukb-a-87.pdf
- __MACOSX/mr_leaveoneout_plot_ΦíÇμ╡åΦ¢ïτÖ╜/._mr_leaveoneout_plot-14prot-a-2395-ukb-a-87.pdf
- mr_leaveoneout_plot_ΦíÇμ╡åΦ¢ïτÖ╜/mr_leaveoneout_plot-4prot-a-1458-ukb-a-87.pdf
- __MACOSX/mr_leaveoneout_plot_ΦíÇμ╡åΦ¢ïτÖ╜/._mr_leaveoneout_plot-4prot-a-1458-ukb-a-87.pdf
- mr_leaveoneout_plot_ΦíÇμ╡åΦ¢ïτÖ╜/mr_leaveoneout_plot-21prot-a-346-ukb-a-87.pdf
- __MACOSX/mr_leaveoneout_plot_ΦíÇμ╡åΦ¢ïτÖ╜/._mr_leaveoneout_plot-21prot-a-346-ukb-a-87.pdf
- __MACOSX/._mr_leaveoneout_plot_ΦíÇμ╡åΦ¢ïτÖ╜
